# Supplementary material for: Effect of fibronectin, FGF-2, and BMP4 in the stemness maintenance of BMSCs and the metabolic and proteomic cues involved
Source: Stem Cell Res Ther. 2021 Mar 6;12:165. doi: 10.1186/s13287-021-02227-7 (PMC7936451; doi:10.1186/s13287-021-02227-7)
Supplement: Supplementary file 2 — Additional file 2: Table S1. [file 13287_2021_2227_MOESM2_ESM.xlsx]

## Sheet: Metabolomic characterization
			1st negative		1st positive		2nd negative		2nd positive		3rd negative		3rd positive
Ret. Time	Start Tm	End Tm	Area	Area%	Area	Area%	Area	Area%	Area	Area%	Area	Area%	Area	Area%	Name
9.089	9.03	9.2	369309	0.426623	358164	0.31807	287886	0.300425	401840	0.304813	304613	0.315435	470983	0.396221	Urea
9.665	9.615	9.685	520911	0.601752	1238220	1.09961	1983724	2.07012	4412310	3.34693	457823	0.474088	732839	0.616511	L-Leucine
9.746	9.685	9.9	46324983	53.5143	51152085	45.426	46469374	48.4933	58098374	44.0702	48236172	49.9498	60800296	51.1491	Silanol
10.11	10.04	10.18	1651898	1.90826	3771330	3.34916	1983725	2.07012	4139250	3.1398	2074009	2.14769	3789173	3.1877	L-Proline
10.304	10.245	10.365	1713079	1.97894	2664639	2.36635	1876722	1.95846	2306660	1.7497	2356011	2.43971	3844136	3.23393	Glycine
11.158	11.1	11.23	1206865	1.39416	1184333	1.05176	1270835	1.32619	1299635	0.985831	1371431	1.42015	1409434	1.18571	8,10-Dioxaheptadecane
11.391	11.335	11.44	787015	0.909154	1182450	1.05008	964674	1.00669	1341172	1.01734	981315	1.01618	1184958	0.996863	Serine
11.902	11.86	11.965	1858161	2.14653	3073389	2.72935	2348448	2.45073	3412310	2.58839	2169788	2.24687	3066625	2.57984	L-Threonine
13.296	13.26	13.335	218092	0.251938	404455	0.35918	3291174	3.43452	5809121	4.40648	215667	0.223329	347907	0.292682	Tetrahydrofuran
13.705	13.67	13.74	132103	0.152604	347310	0.308431	141552	0.147717	388430	0.294641	212546	0.220097	401230	0.33754	Malic acid
14.191	14.09	14.22	2237176	2.58437	4443299	3.94591	3021174	3.15276	5789119	4.3913	3288920	3.40576	6123109	5.15115	L-5-Oxoproline
14.239	14.22	14.28	697159	0.805353	1538006	1.36584	425032	0.443544	729435	0.553309	382648	0.396242	761939	0.640992	L-Aspartic acid
14.8	14.765	14.855	241987	0.279542	394411	0.35026	281534	0.293796	354206	0.268681	224006	0.231964	340044	0.286067	L-Cysteine
15.873	15.805	15.915	10623028	12.2716	14922669	13.2522	12145037	12.674	16456099	12.4827	13567004	14.049	14620506	12.2997	L-Glutamic acid
15.94	15.915	15.985	352163	0.406816	745126	0.661715	386721	0.403564	771250	0.585027	222765	0.230679	403485	0.339438	Phenylalanine
16.636	16.6	16.68	478096	0.552293	677553	0.601706	569272	0.594066	753580	0.571624	610396	0.632081	612280	0.515089	Taurine
18.267	18.205	18.305	445127	0.514207	977316	0.867913	716795	0.748015	1438269	1.09099	668687	0.692443	799454	0.672552	L-Glutamine
18.961	18.91	19.015	157110	0.181492	299960	0.266382	183282	0.191265	342506	0.259806	147851	0.153104	220599	0.185582	Propanoic acid
19.104	19.015	19.14	175654	0.202914	506325	0.449646	206388	0.215377	530561	0.402454	215642	0.223303	396430	0.333502	Citric acid
19.173	19.14	19.215	118287	0.136644	115880	0.102908	145138	0.151459	144530	0.109632	145883	0.151066	155610	0.130909	Myristic acid
20.679	20.64	20.73	235149	0.271642	662915	0.588707	329400	0.343747	752963	0.571156	344843	0.357094	692847	0.582867	L-Tyrosine
21.9	21.85	22	904073	1.04438	1140700	1.01301	1062456	1.10873	1580107	1.19858	1512029	1.56575	1015446	0.854259	Palmitic Acid
22.96	22.91	23.02	3871395	4.47221	1826762	1.62227	4325270	4.51365	2186357	1.65845	4625254	4.78957	1733363	1.45822	Myo-Inositol
24.091	24.06	24.14	460543	0.532016	665683	0.591165	409829	0.427679	548858	0.416333	359917	0.372704	473202	0.398088	Oleic Acid
24.238	24.14	24.3	846649	0.978042	2462580	2.18691	713290	0.744357	840365	0.637454	676780	0.700824	733192	0.616808	Bisphenol A
24.402	24.3	24.455	1285338	1.48481	1691211	1.50189	1451219	1.51443	2214445	1.67975	2010652	2.08208	1433938	1.20632	Stearic acid
27.012	26.955	27.065	257947	0.297978	229399	0.20372	228222	0.238162	253855	0.19256	245732	0.254462	235670	0.198261	Myo-Inositol
28.528	28.495	28.585	289395	0.334307	1912402	1.69832	290590	0.303246	1758661	1.33402	287747	0.29797	1085587	0.913266	Inosine
29.164	29.11	29.215	336997	0.389296	472436	0.419551	174450	0.182048	736537	0.558696	241570	0.250152	875581	0.736595	Adenosine
29.541	29.49	29.59	220960	0.255251	812938	0.721936	249422	0.260285	803303	0.609341	219563	0.227363	821738	0.691299	D-(+)-Turanose
34.008	33.95	34.07	7549029	8.72058	10731305	9.53002	7893712	8.23752	11237329	8.52401	8191947	8.48298	9287102	7.81291	Cholesterol
