# Supplementary material for: Effect of fibronectin, FGF-2, and BMP4 in the stemness maintenance of BMSCs and the metabolic and proteomic cues involved
Source: Stem Cell Res Ther. 2021 Mar 6;12:165. doi: 10.1186/s13287-021-02227-7 (PMC7936451; doi:10.1186/s13287-021-02227-7)
Supplement: Supplementary file 3 — Additional file 3: Table S2. [file 13287_2021_2227_MOESM3_ESM.xlsx]

## Sheet: Differentially expressed_PRO
Sample ID	Organism	Log2Foldchange	pvalue	Sample Name	Protein	Gene	regulation
P00491	Human	0.714	0.000193	PNPH	Purine nucleoside phosphorylase	PNP	up
P02751	Human	0.787	1.77e-06	FINC	Fibronectin	FN1	up
P07711	Human	1.104	0.000862	CATL1	Cathepsin L1	CTSL	up
P41221	Human	1.234	0.0162	WNT5A	Protein Wnt-5a	WNT5A	up
P61081	Human	1.651	0.0482	UBC12	NEDD8-conjugating enzyme Ubc12	UBE2M	up
Q07954	Human	0.872	0.0304	LRP1	Prolow-density lipoprotein receptor-related protein 1	LRP1	up
Q92598	Human	0.787	0.00155	HS105	Heat shock protein 105 kDa	HSPH1	up
O14558	Human	-0.633	3.11e-08	HSPB6	Heat shock protein beta-6	HSPB6	down
P02765	Human	-1.128	0.0132	FETUA	Alpha-2-HS-glycoprotein	AHSG	down
P07602	Human	-0.737	0.0153	SAP	Prosaposin	PSAP	down
P07996	Human	-0.711	1.36e-06	TSP1	Thrombospondin-1	THBS1	down
P10606	Human	-0.606	0.0256	COX5B	Cytochrome c oxidase subunit 5B	COX5B	down
P17174	Human	-0.783	0.0453	AATC	Aspartate aminotransferase	GOT1	down
P20908	Human	-1.636	0.0289	CO5A1	Collagen alpha-1(V) chain	COL5A1	down
P60660	Human	-0.592	0.000676	MYL6	Myosin light polypeptide 6	MYL6	down
P62736	Human	-0.854	0.0443	ACTA	Actin, aortic smooth muscle	ACTA2	down
P68871	Human	-0.776	0.000998	HBB	Hemoglobin subunit beta	HBB	down
P69905	Human	-0.74	0.0011	HBA	Hemoglobin subunit alpha	HBA1	down
Q16527	Human	-1.721	0.0153	CSRP2	Cysteine and glycine-rich protein 2	CSRP2	down
Q9UKY7	Human	-1.43	0.0418	CDV3	Protein CDV3 homolog	CDV3	down
Q9Y617	Human	-0.871	0.00501	SERC	Phosphoserine aminotransferase	PSAT1	down

## Sheet: All_SWATH_Proteins_expressed
Sample ID
Group	Treatment P5 01	Treatment P5 02	Treatment P5 03	Treatment P5 04	Control P5 01	Control P5 02	Control P5 03	Control P5 04
sp|E9PAV3|NACAM_HUMAN	162100	113620	169840	119630	164920	128220	116080	104530
sp|O00151|PDLI1_HUMAN	301290	168520	189090	150290	250940	190830	211310	224450
sp|O00154|BACH_HUMAN	174860	150650	193680	163790	183090	138570	162690	117380
sp|O00170|AIP_HUMAN	33354	23213	26331	22437	27053	25828	22462	21277
sp|O00231|PSD11_HUMAN	105450	79068	83150	88263	112070	77700	82056	77416
sp|O00244|ATOX1_HUMAN	2598.8	11884	13074	10325	11127	15861	13307	15110
sp|O00299|CLIC1_HUMAN	1421700	1110000	1471400	1043700	1426500	1176700	1324900	1050000
sp|O00303|EIF3F_HUMAN	290280	214780	268420	218700	262980	246050	247950	189520
sp|O00401|WASL_HUMAN	131400	93473	140310	84985	121960	117040	117440	94001
sp|O00469|PLOD2_HUMAN	465630	354130	392550	347750	353490	278430	312870	256090
sp|O00483|NDUA4_HUMAN	34076	28274	40912	28511	42868	45591	46849	41608
sp|O00487|PSDE_HUMAN	232710	35257	209070	162240	35619	178250	59093	154270
sp|O00560|SDCB1_HUMAN	281340	204230	258320	212450	277910	253750	244190	216180
sp|O00622|CYR61_HUMAN	326550	197490	327180	248130	357420	281950	309640	269580
sp|O14530|TXND9_HUMAN	26956	19608	1097	19851	25183	21660	23383	1124
sp|O14558|HSPB6_HUMAN	219140	150700	201410	156630	344840	281780	295550	248360
sp|O14561|ACPM_HUMAN	130460	35632	221230	105120	93333	125300	130820	65667
sp|O14579|COPE_HUMAN	109480	141280	193900	79749	135300	103040	100160	96490
sp|O14737|PDCD5_HUMAN	51726	45314	25102	30509	54959	55150	59597	60801
sp|O14818|PSA7_HUMAN	385950	277350	303170	263390	297250	307450	249490	276020
sp|O14907|TX1B3_HUMAN	11324	9158.2	15700	2084.5	16986	14226	12353	12531
sp|O14964|HGS_HUMAN	28802	17590	26149	25120	24189	19275	20529	17043
sp|O14974|MYPT1_HUMAN	2810.6	13784	15006	12526	21403	17546	16897	15840
sp|O15143|ARC1B_HUMAN	263690	172310	246550	174770	264280	218110	218110	188110
sp|O15144|ARPC2_HUMAN	606830	345370	492310	375380	501780	456100	457470	380380
sp|O15145|ARPC3_HUMAN	316630	209940	320680	230820	352840	311710	332410	270670
sp|O15212|PFD6_HUMAN	33696	7781.5	43815	28381	46381	39516	44188	33242
sp|O15460|P4HA2_HUMAN	192230	124330	154170	133370	192220	161090	176520	138790
sp|O15511|ARPC5_HUMAN	261260	219170	256110	183820	274900	257790	251200	225030
sp|O15523|DDX3Y_HUMAN	106640	91165	108130	73607	91239	84693	91292	76170
sp|O43175|SERA_HUMAN	454400	333030	385810	319730	555190	444820	479530	336910
sp|O43237|DC1L2_HUMAN	47018	25822	50532	50866	40585	34222	54480	26673
sp|O43396|TXNL1_HUMAN	145920	88229	153160	118550	124150	122150	140030	94547
sp|O43399|TPD54_HUMAN	266260	217770	318470	163560	290620	247980	226520	205030
sp|O43488|ARK72_HUMAN	38617	27110	57815	27853	47799	39745	28728	42177
sp|O43681|ASNA_HUMAN	64966	8866.7	66328	15569	62407	62675	61861	59066
sp|O43707|ACTN4_HUMAN	966150	643420	991680	681620	1064000	914140	763110	714710
sp|O43852|CALU_HUMAN	612780	461760	750130	455950	718000	683200	531600	454230
sp|O60493|SNX3_HUMAN	372840	279900	329220	263410	328330	334800	346510	241710
sp|O60506|HNRPQ_HUMAN	232730	166090	214380	129940	216890	161130	184760	135050
sp|O60565|GREM1_HUMAN	24163	11180	31470	25655	33085	6789.6	19403	19990
sp|O60568|PLOD3_HUMAN	112990	84831	109100	82626	130490	103360	118060	78586
sp|O60664|PLIN3_HUMAN	792330	543390	727260	578230	663820	583920	571790	522210
sp|O60701|UGDH_HUMAN	545130	342150	413870	304590	579690	471510	458950	310170
sp|O60749|SNX2_HUMAN	60076	46123	87569	65801	54064	51269	85564	19830
sp|O60784|TOM1_HUMAN	74457	60562	69777	70800	88623	64662	71320	56520
sp|O60888|CUTA_HUMAN	79367	50048	109190	69480	112100	108360	106690	87022
sp|O60925|PFD1_HUMAN	39073	23778	35628	28485	39257	31780	34545	21029
sp|O75083|WDR1_HUMAN	743570	520840	646900	518860	742220	615600	686220	554310
sp|O75131|CPNE3_HUMAN	93064	56994	64590	61842	79404	72253	58865	54111
sp|O75347|TBCA_HUMAN	226750	84065	202120	135880	237960	210470	252220	180830
sp|O75348|VATG1_HUMAN	93538	72197	107140	59290	111200	85518	96578	84739
sp|O75368|SH3L1_HUMAN	53018	54543	97256	72399	96182	109120	102910	86646
sp|O75369|FLNB_HUMAN	174120	130480	161540	120170	169930	149480	143340	127320
sp|O75390|CISY_HUMAN	598260	406630	518030	392180	539710	467090	487860	414580
sp|O75396|SC22B_HUMAN	300630	203260	260880	203280	254290	227850	213170	181010
sp|O75477|ERLN1_HUMAN	6799.8	9221.8	12242	531.3	1686.2	11297	9151.9	8784.5
sp|O75489|NDUS3_HUMAN	48598	44139	53980	5315.7	42044	42194	37441	39912
sp|O75531|BAF_HUMAN	10183	10117	16930	10753	16770	17741	11745	10417
sp|O75534|CSDE1_HUMAN	55546	34556	48240	39659	42632	12092	42686	33357
sp|O75718|CRTAP_HUMAN	221910	160450	209290	149580	231670	213850	207640	178020
sp|O75822|EIF3J_HUMAN	68781	53518	40170	52136	26054	69585	59899	29840
sp|O75874|IDHC_HUMAN	170110	221970	153730	153170	198480	141830	226200	123360
sp|O75947|ATP5H_HUMAN	110210	87922	136480	59230	168680	139890	75325	111760
sp|O75955|FLOT1_HUMAN	71216	53126	46695	37439	54255	61373	58222	52566
sp|O75964|ATP5L_HUMAN	33312	22664	32030	22900	29423	22164	34263	26159
sp|O76003|GLRX3_HUMAN	43283	26630	41023	29475	37408	29412	24929	27602
sp|O94760|DDAH1_HUMAN	336710	271000	47698	297550	514560	434560	370720	396410
sp|O94855|SC24D_HUMAN	76185	116630	133260	94097	145260	93015	136600	108710
sp|O94905|ERLN2_HUMAN	133920	93099	106850	92723	131430	110820	121050	97522
sp|O94925|GLSK_HUMAN	189940	127100	179130	131930	276050	235080	248370	210610
sp|O94979|SC31A_HUMAN	315960	204400	283370	230150	276880	232710	241240	227070
sp|O95292|VAPB_HUMAN	41807	25282	42819	34452	44033	38797	33236	26861
sp|O95299|NDUAA_HUMAN	15091	9691.5	16676	17377	14675	24575	25078	12524
sp|O95302|FKBP9_HUMAN	231590	181090	221120	166630	287790	241240	238370	213830
sp|O95336|6PGL_HUMAN	306380	177500	282280	195490	278740	270200	220700	203210
sp|O95340|PAPS2_HUMAN	166510	159250	183100	291590	163680	116330	292770	220000
sp|O95394|AGM1_HUMAN	109740	72936	104220	67836	102120	85521	83405	42342
sp|O95433|AHSA1_HUMAN	64533	11040	40515	11186	55874	17360	49297	9237.9
sp|O95816|BAG2_HUMAN	149400	62157	130140	107320	152460	144520	126450	64442
sp|O95817|BAG3_HUMAN	24100	42605	53028	55995	53014	16379	53748	6828.2
sp|O95865|DDAH2_HUMAN	57870	49081	56807	12856	69164	56171	40563	45002
sp|O95881|TXD12_HUMAN	100990	5192.1	12429	4941	11629	41241	4427.2	6153.6
sp|O95965|ITGBL_HUMAN	10104	11538	7465.8	7476.7	9843.8	7490.4	14082	5794.5
sp|O96000|NDUBA_HUMAN	77723	48067	69048	53011	66258	55737	65264	48320
sp|P00338|LDHA_HUMAN	10280000	7097000	9273700	6805600	8122500	7050500	7028000	5830900
sp|P00367|DHE3_HUMAN	201880	124320	181580	125600	175790	138400	141980	136060
sp|P00390|GSHR_HUMAN	141350	83012	97907	105260	134810	106210	116000	100070
sp|P00491|PNPH_HUMAN	223050	162790	233050	157140	154570	102710	128100	107110
sp|P00505|AATM_HUMAN	108060	88651	124930	88689	132900	105520	106970	91372
sp|P00558|PGK1_HUMAN	1466800	923870	1408800	996970	1255900	1126700	812180	903580
sp|P00568|KAD1_HUMAN	451970	351700	434820	323570	482090	437310	445900	372510
sp|P00734|THRB_HUMAN	413710	290380	446790	390450	549330	382850	506050	365690
sp|P00966|ASSY_HUMAN	185330	50129	89964	120080	147150	115430	110980	108480
sp|P01008|ANT3_HUMAN	90308	141930	221190	157240	265270	101040	113730	168490
sp|P01023|A2MG_HUMAN	231920	188650	260780	213080	343200	277700	341170	272870
sp|P02452|CO1A1_HUMAN	759720	601450	96509	153890	763340	302030	513720	411330
sp|P02461|CO3A1_HUMAN	50515	23886	43996	34876	55822	64552	48557	54847
sp|P02511|CRYAB_HUMAN	722410	440270	602620	450230	995110	654020	814990	642220
sp|P02533|K1C14_HUMAN	11258	10915	6160.5	10481	8820.1	6392.8	10426	26280
sp|P02545|LMNA_HUMAN	2116300	1422000	1985400	1469900	2000800	1732500	1641000	1410500
sp|P02647|APOA1_HUMAN	47818	25062	53640	31553	69498	75546	53187	33967
sp|P02751|FINC_HUMAN	2995400	2188100	2779200	2126100	1744300	1502900	1428400	1381200
sp|P02765|FETUA_HUMAN	192540	205490	260290	249540	482080	343660	631540	663570
sp|P02771|FETA_HUMAN	20533	19351	18420	28814	25407	19196	29239	48514
sp|P02792|FRIL_HUMAN	251240	136610	226500	168490	328630	279900	305960	179800
sp|P02794|FRIH_HUMAN	267400	209890	331970	220890	431530	378020	335120	296410
sp|P04004|VTNC_HUMAN	3191200	1919600	3338500	2836200	4169000	2782600	4337400	3099500
sp|P04040|CATA_HUMAN	148580	13633	140440	21184	142680	94799	124110	143330
sp|P04062|GLCM_HUMAN	303680	209320	263790	204850	256230	306780	289400	230960
sp|P04075|ALDOA_HUMAN	3325700	2135200	2547500	2268400	2557500	2483700	2313700	1990000
sp|P04080|CYTB_HUMAN	144020	99771	141840	114830	146820	188170	160940	136500
sp|P04083|ANXA1_HUMAN	2517400	1919200	2527700	1795700	2432700	2080000	2001500	1794200
sp|P04179|SODM_HUMAN	58127	39313	47087	38584	61005	46375	47773	41453
sp|P04181|OAT_HUMAN	133050	69790	76649	83644	81068	92537	94662	64718
sp|P04264|K2C1_HUMAN	899290	755520	493630	769950	717960	567950	765910	1743500
sp|P04406|G3P_HUMAN	7071600	4412300	5421700	4563400	5701200	5316800	4893100	4151900
sp|P04632|CPNS1_HUMAN	219450	169820	202110	154840	221930	184940	156280	169880
sp|P04792|HSPB1_HUMAN	1208400	832270	1242000	845000	2403500	1311700	1741800	1102800
sp|P04843|RPN1_HUMAN	735050	505880	669050	489580	656700	554020	549410	462340
sp|P04899|GNAI2_HUMAN	540580	357640	517370	357520	539470	450960	451520	389370
sp|P05121|PAI1_HUMAN	249500	143990	192320	148410	180620	130500	144510	133580
sp|P05198|IF2A_HUMAN	260120	188510	231050	156300	257320	207240	224350	166850
sp|P05386|RLA1_HUMAN	47492	25278	46865	31277	56910	38701	32423	39556
sp|P05387|RLA2_HUMAN	444330	388160	649490	414530	620660	502060	513530	463520
sp|P05388|RLA0_HUMAN	835720	644220	771040	593020	791460	678670	682490	560040
sp|P05455|LA_HUMAN	28087	19326	9821.1	15476	27869	17189	19603	18077
sp|P05534|1A24_HUMAN	324570	241810	277760	238630	296010	304100	291380	259240
sp|P05556|ITB1_HUMAN	196530	145300	191360	143500	200920	153260	171550	137630
sp|P06396|GELS_HUMAN	491490	356630	466800	352970	539400	501750	424480	395580
sp|P06576|ATPB_HUMAN	1321800	943610	1254900	981300	1321500	1142500	1145700	991230
sp|P06703|S10A6_HUMAN	3623800	2827500	4759800	3006600	5384600	5022700	4461700	4113600
sp|P06730|IF4E_HUMAN	40618	30529	37901	29228	37791	30199	30119	26933
sp|P06733|ENOA_HUMAN	3337200	2351000	2605400	2148100	2676300	2515600	2215000	2048000
sp|P06744|G6PI_HUMAN	1289500	919600	1201400	918110	953860	1024200	1061900	885230
sp|P06748|NPM_HUMAN	1128600	828820	1127500	820080	1188800	941570	1053000	864840
sp|P06753|TPM3_HUMAN	264090	217380	296740	392610	392840	285700	309120	251050
sp|P06756|ITAV_HUMAN	60756	53332	12376	57378	107980	87633	91051	72511
sp|P07093|GDN_HUMAN	448670	288210	410680	234850	396000	314260	360400	288230
sp|P07195|LDHB_HUMAN	2540000	1686800	2212500	1590500	1921200	1949300	1945400	1355600
sp|P07237|PDIA1_HUMAN	1881000	1208500	1939800	1352400	1894300	1621900	1668500	1369900
sp|P07339|CATD_HUMAN	1096000	754840	965980	755840	1195500	1086300	1129100	910350
sp|P07355|ANXA2_HUMAN	8274900	5636700	7692700	5503300	7096000	5999600	5794500	5051500
sp|P07437|TBB5_HUMAN	1595600	1015800	1416800	1044000	1503000	1198400	1179700	1084100
sp|P07602|SAP_HUMAN	452520	393900	827070	370570	857380	941020	876750	705840
sp|P07686|HEXB_HUMAN	31086	7258.3	36633	32213	41697	31102	38166	34038
sp|P07711|CATL1_HUMAN	54293	36261	58402	39734	25787	19556	31787	15825
sp|P07737|PROF1_HUMAN	2915300	2193900	2526200	2061800	3221600	2543700	2658600	2009200
sp|P07738|PMGE_HUMAN	83800	65413	72840	56275	78258	68524	75227	65386
sp|P07741|APT_HUMAN	227710	153410	119880	167130	205590	192960	189430	174590
sp|P07814|SYEP_HUMAN	293980	152780	186580	145030	213830	183320	245550	151230
sp|P07858|CATB_HUMAN	945060	683120	988510	720230	1048500	946780	854330	785040
sp|P07900|HS90A_HUMAN	1443300	1004200	1635100	1162700	1436300	1182300	1167200	819170
sp|P07910|HNRPC_HUMAN	890220	606110	808120	615070	760380	639950	680080	540810
sp|P07954|FUMH_HUMAN	142190	110060	102480	120990	75562	67566	87011	121570
sp|P07996|TSP1_HUMAN	317830	244690	331210	250670	561180	473750	494670	417410
sp|P08123|CO1A2_HUMAN	113030	51389	96745	72827	127760	87165	94589	88362
sp|P08133|ANXA6_HUMAN	2171100	1478700	1896500	1438300	2035200	1772200	1704000	1466600
sp|P08238|HS90B_HUMAN	1554900	1028300	1436900	1079500	1349500	1091200	1087500	950530
sp|P08559|ODPA_HUMAN	38007	21745	21295	21238	28291	29109	26713	26820
sp|P08648|ITA5_HUMAN	107340	75142	456770	80885	119920	276850	329440	86269
sp|P08670|VIME_HUMAN	40635000	28760000	37068000	30222000	35896000	31355000	30035000	27190000
sp|P08758|ANXA5_HUMAN	9242000	6826500	9341300	6445000	8192300	9009400	8943000	7481800
sp|P08779|K1C16_HUMAN	25552	18171	10381	7879	15476	20882	22798	21346
sp|P08865|RSSA_HUMAN	951620	738760	975560	724370	1067600	835780	931120	801110
sp|P08962|CD63_HUMAN	1385600	1054600	1486700	1021300	1669500	1298400	1348000	1108900
sp|P09211|GSTP1_HUMAN	1038100	767520	1003200	659130	1109000	1012700	814630	838450
sp|P09382|LEG1_HUMAN	1625500	1156100	1854300	1335100	1766200	1782700	1703000	1344200
sp|P09429|HMGB1_HUMAN	15021	7786.4	17742	8291.1	2061.4	8748.8	5844.5	13510
sp|P09486|SPRC_HUMAN	314960	242250	271070	241580	476990	357970	420880	359860
sp|P09493|TPM1_HUMAN	346410	264580	383110	268660	627020	473180	435720	373270
sp|P09496|CLCA_HUMAN	278070	237650	378840	212080	394190	345000	297690	248920
sp|P09497|CLCB_HUMAN	24479	25239	19987	14503	23777	20078	21342	27645
sp|P09525|ANXA4_HUMAN	495370	362580	485200	364050	492780	449100	416000	369320
sp|P09601|HMOX1_HUMAN	35745	32327	35599	18287	47467	40126	44252	37099
sp|P09622|DLDH_HUMAN	36301	25526	12035	22005	32389	22714	23871	12160
sp|P09651|ROA1_HUMAN	896880	600880	747690	511540	728820	579010	528010	452890
sp|P09936|UCHL1_HUMAN	2014200	1516200	2101800	1551300	2517200	2075400	2261700	1819600
sp|P0DMV9|HS71B_HUMAN	686830	1058300	1394000	452360	667170	1159600	549670	502090
sp|P0DP25|CALM3_HUMAN	526400	378720	756620	446380	706120	684330	563010	580950
sp|P10606|COX5B_HUMAN	23228	14962	27833	15842	35484	38232	37388	19203
sp|P10768|ESTD_HUMAN	167110	117620	155120	117390	170880	158410	129510	104500
sp|P10809|CH60_HUMAN	945320	688820	857810	690420	869190	787300	781670	671740
sp|P11021|BIP_HUMAN	3580700	2447400	3361600	2553900	3050500	2569700	2543800	2288200
sp|P11047|LAMC1_HUMAN	109990	56859	85636	68263	100010	84872	87607	75898
sp|P11142|HSP7C_HUMAN	2542000	1645800	2282100	1783500	2139200	1853100	1797800	1565000
sp|P11177|ODPB_HUMAN	121620	121570	137590	114720	163920	126630	134020	128050
sp|P11216|PYGB_HUMAN	723520	455760	626650	476440	641640	583410	501560	490860
sp|P11279|LAMP1_HUMAN	270870	207550	260170	193770	312040	239680	280920	226690
sp|P11413|G6PD_HUMAN	592870	406580	541930	341830	562930	601020	432090	465000
sp|P11586|C1TC_HUMAN	181420	152680	223170	170010	154990	184040	193890	221830
sp|P11766|ADHX_HUMAN	378820	187740	347340	266640	396680	327650	304860	289210
sp|P11940|PABP1_HUMAN	275010	187200	266290	185070	233550	178600	193160	167160
sp|P12109|CO6A1_HUMAN	919410	652520	785880	616110	812390	684330	699280	587710
sp|P12110|CO6A2_HUMAN	362780	242460	315010	249600	329510	286000	241590	186780
sp|P12111|CO6A3_HUMAN	234070	157690	204320	159700	170630	136710	131650	114990
sp|P12259|FA5_HUMAN	61792	34047	68892	50014	71258	54629	64846	60179
sp|P12268|IMDH2_HUMAN	192160	140970	157550	130620	185060	120640	153980	138530
sp|P12277|KCRB_HUMAN	246890	151980	168300	130270	254020	215720	227660	205880
sp|P12814|ACTN1_HUMAN	1850900	1195600	1780600	1299500	2168200	1856400	1862000	1435600
sp|P12955|PEPD_HUMAN	159410	102740	144440	103360	159430	139210	162780	120510
sp|P12956|XRCC6_HUMAN	102380	56950	84675	66436	87554	72191	79843	62963
sp|P13010|XRCC5_HUMAN	40791	38981	41793	27859	31524	30578	22107	26580
sp|P13073|COX41_HUMAN	138370	104980	231060	120960	193200	171850	116450	161480
sp|P13473|LAMP2_HUMAN	514640	360600	473190	362120	564530	512600	506260	412670
sp|P13489|RINI_HUMAN	1152900	846720	1120800	822420	1163300	975980	1035700	855990
sp|P13639|EF2_HUMAN	1561000	993600	1354300	1008000	1328900	1174800	1200500	935280
sp|P13645|K1C10_HUMAN	631590	439160	296330	472900	545110	320380	410670	615420
sp|P13647|K2C5_HUMAN	154270	105960	230240	105730	147950	101600	208020	77969
sp|P13667|PDIA4_HUMAN	497430	376050	460630	416300	359800	400550	353740	340750
sp|P13674|P4HA1_HUMAN	272660	242280	344520	253890	369220	329730	255180	291400
sp|P13693|TCTP_HUMAN	413680	443400	586240	422410	549240	549110	607740	411730
sp|P13797|PLST_HUMAN	787060	530720	590510	547820	595860	673670	486830	513280
sp|P13804|ETFA_HUMAN	151360	99096	128300	100960	143340	138080	128890	111580
sp|P13861|KAP2_HUMAN	44750	28575	35194	30466	42180	2606.4	37959	30926
sp|P14174|MIF_HUMAN	1683400	1248800	942720	1258300	2019100	1783600	1788100	1543300
sp|P14209|CD99_HUMAN	13216	14055	17843	12729	21524	17489	15227	15210
sp|P14314|GLU2B_HUMAN	410230	313700	448830	240910	364250	369090	352130	288160
sp|P14550|AK1A1_HUMAN	93715	72765	75995	52663	83790	77462	74445	67534
sp|P14618|KPYM_HUMAN	8793900	5996100	7674200	5810300	7466800	6257300	6358700	5427200
sp|P14625|ENPL_HUMAN	2416400	1644200	2312000	1740300	2117700	1779000	1863500	1486700
sp|P14866|HNRPL_HUMAN	98224	65333	74936	65056	71714	69642	82324	32546
sp|P14868|SYDC_HUMAN	171730	119720	180410	136420	165710	115980	149870	153620
sp|P15121|ALDR_HUMAN	160080	150270	178530	133320	189430	192780	189910	149000
sp|P15144|AMPN_HUMAN	955780	651680	883030	679440	705480	652060	619380	565520
sp|P15170|ERF3A_HUMAN	57944	16036	43206	30192	43322	33801	38711	21494
sp|P15311|EZRI_HUMAN	443590	201770	370590	276440	414470	355630	283100	200390
sp|P15531|NDKA_HUMAN	261480	198020	238820	179730	236570	221220	195450	153150
sp|P15559|NQO1_HUMAN	204760	124470	161940	143560	216460	176610	173880	160330
sp|P15586|GNS_HUMAN	170630	112100	134410	93736	162570	125550	129440	118590
sp|P15880|RS2_HUMAN	717620	479450	642930	497180	645700	551890	577360	459600
sp|P16152|CBR1_HUMAN	641090	489820	583970	439690	622160	530850	542460	484590
sp|P16949|STMN1_HUMAN	32173	13222	46714	22778	31623	31154	23433	14080
sp|P17096|HMGA1_HUMAN	59526	20793	50130	20571	36401	38285	5815.8	35836
sp|P17174|AATC_HUMAN	120200	98648	117480	81979	260790	205260	259710	85348
sp|P17844|DDX5_HUMAN	319950	186550	237190	158100	156420	184740	181660	118720
sp|P17931|LEG3_HUMAN	624350	497790	601060	484730	776600	683030	703830	550290
sp|P17980|PRS6A_HUMAN	180060	125410	164980	118940	183280	158280	116790	128320
sp|P17987|TCPA_HUMAN	471390	379770	425980	374220	325450	367000	397180	275600
sp|P18085|ARF4_HUMAN	613310	377150	565030	424070	572070	549850	509370	347660
sp|P18206|VINC_HUMAN	852320	581040	798100	576610	981530	838590	800900	691670
sp|P18621|RL17_HUMAN	244830	194660	216700	171030	243560	196060	218670	167710
sp|P18669|PGAM1_HUMAN	642280	450410	568390	437050	549560	492500	459240	419040
sp|P19105|ML12A_HUMAN	225120	184890	259340	175030	291460	233950	192980	193250
sp|P19320|VCAM1_HUMAN	31408	21042	34564	14147	8204.8	35593	30827	25308
sp|P19623|SPEE_HUMAN	294790	223880	273210	243930	301760	240690	191950	236040
sp|P19823|ITIH2_HUMAN	202940	82149	214070	114410	148910	158780	189770	193020
sp|P20042|IF2B_HUMAN	25008	21722	28881	12103	11244	24733	18379	19195
sp|P20073|ANXA7_HUMAN	157180	89468	104020	88904	118910	109130	102420	101320
sp|P20290|BTF3_HUMAN	66968	50170	68178	35692	37303	72227	54517	38334
sp|P20618|PSB1_HUMAN	246000	178060	234870	181340	221420	192200	205770	182850
sp|P20674|COX5A_HUMAN	97218	53853	112680	77604	144250	114960	125530	107040
sp|P20700|LMNB1_HUMAN	37799	26873	40735	25819	22181	31114	21280	24928
sp|P20742|PZP_HUMAN	222710	126540	202030	166920	260820	221480	245650	187840
sp|P20810|ICAL_HUMAN	73055	63159	96964	68114	82088	36458	57272	50730
sp|P20908|CO5A1_HUMAN	9937.2	9225.9	4945.8	1819.8	24989	19305	20432	9252.2
sp|P21281|VATB2_HUMAN	185810	115870	175370	100600	197130	171010	127590	147900
sp|P21291|CSRP1_HUMAN	742300	502690	657120	508950	767200	657960	630990	578640
sp|P21333|FLNA_HUMAN	1686100	1100400	1473400	1112700	1854400	1517800	1567700	1314800
sp|P21796|VDAC1_HUMAN	659070	302500	382980	281030	400580	400770	315780	437290
sp|P22061|PIMT_HUMAN	64445	48471	65125	44362	63095	52301	14037	43801
sp|P22234|PUR6_HUMAN	47803	56586	31821	47096	71703	39444	31031	68243
sp|P22307|NLTP_HUMAN	258730	95577	255920	95864	181130	129980	141450	100910
sp|P22314|UBA1_HUMAN	410910	288270	295530	268580	344660	316280	289740	255870
sp|P22392|NDKB_HUMAN	496930	392280	414500	317050	533980	437030	397480	405490
sp|P22570|ADRO_HUMAN	16054	8985.6	8587	4872	5038.9	3735.4	9193.8	10248
sp|P22626|ROA2_HUMAN	689210	462420	596350	441670	594010	481910	501980	432230
sp|P22692|IBP4_HUMAN	39556	30046	48078	36603	43507	8264.6	39836	14643
sp|P22695|QCR2_HUMAN	73660	52948	54364	44211	75786	52648	55108	52260
sp|P23246|SFPQ_HUMAN	72086	48114	60220	50119	59507	35836	32721	39109
sp|P23284|PPIB_HUMAN	2466000	1542700	2200500	1705300	2273900	1964400	1886900	1748500
sp|P23381|SYWC_HUMAN	257810	194330	255560	186440	291060	242730	222540	218860
sp|P23396|RS3_HUMAN	1171100	785180	1058100	772890	1068800	883590	900280	785470
sp|P23526|SAHH_HUMAN	453580	386800	384340	311660	411290	320180	368790	302770
sp|P23528|COF1_HUMAN	2031700	1471300	2056000	1466200	2243600	1923900	1788500	1563300
sp|P23588|IF4B_HUMAN	52051	46505	57236	57672	65571	46542	67081	146690
sp|P24534|EF1B_HUMAN	287160	198920	349210	203730	338870	267520	269090	254250
sp|P24593|IBP5_HUMAN	14728	8273.5	8297.4	12062	20064	4255.3	5462.5	5899.6
sp|P24666|PPAC_HUMAN	228340	93364	228020	173920	245700	195400	231610	93152
sp|P24752|THIL_HUMAN	52115	32792	43790	29842	45108	43425	40553	32723
sp|P24821|TENA_HUMAN	204850	124560	172340	88338	115510	146210	117260	114460
sp|P24844|MYL9_HUMAN	40051	29461	48210	27268	72594	60043	45546	46526
sp|P25398|RS12_HUMAN	607590	378250	631850	330850	664770	545820	491640	517810
sp|P25705|ATPA_HUMAN	1435600	1054500	1309300	1050000	1365800	1213400	1256200	1080000
sp|P25786|PSA1_HUMAN	218850	224820	265470	208460	278600	222990	229410	208500
sp|P25787|PSA2_HUMAN	52101	34195	42410	40496	43854	40342	40990	41587
sp|P25788|PSA3_HUMAN	855600	265450	336000	602270	846970	351500	692480	238860
sp|P25789|PSA4_HUMAN	385760	263110	333260	266530	354180	314250	307130	285350
sp|P26006|ITA3_HUMAN	55683	36828	18226	12177	42523	38855	30589	3236.5
sp|P26022|PTX3_HUMAN	65534	51165	66621	50468	59956	54926	57886	54364
sp|P26038|MOES_HUMAN	1185100	737030	1027700	707270	1004700	864050	799920	676470
sp|P26368|U2AF2_HUMAN	23347	14447	21457	19160	22504	13979	19070	18513
sp|P26373|RL13_HUMAN	104830	119450	141370	84054	145430	137520	123010	80592
sp|P26440|IVD_HUMAN	92970	55049	46929	62266	82098	73905	77738	70520
sp|P26447|S10A4_HUMAN	40557	38510	51284	35237	54606	48132	45350	39222
sp|P26583|HMGB2_HUMAN	29079	21302	32717	19372	31731	19385	21399	14506
sp|P26599|PTBP1_HUMAN	214650	131430	109740	137990	170540	142130	170620	122610
sp|P26641|EF1G_HUMAN	710790	463250	620650	458400	597630	559290	549390	494710
sp|P26885|FKBP2_HUMAN	201420	115750	137660	140350	151340	165370	163150	140110
sp|P27144|KAD4_HUMAN	104550	82886	119780	77967	118000	88628	92324	84571
sp|P27348|1433T_HUMAN	614070	423170	476220	421240	629070	564580	492900	451090
sp|P27797|CALR_HUMAN	1364500	1032500	1371500	992300	1526200	1212000	1377900	1131300
sp|P27816|MAP4_HUMAN	303120	207150	291290	210480	320680	294030	264330	219110
sp|P28066|PSA5_HUMAN	168290	137220	296940	120130	160300	134480	154920	149050
sp|P28070|PSB4_HUMAN	74896	36015	24828	25225	71731	79939	52600	54008
sp|P28072|PSB6_HUMAN	6736.8	3038.8	20534	11534	21975	24010	5925.9	12547
sp|P28300|LYOX_HUMAN	209210	135850	175780	129010	142420	136330	139430	113490
sp|P28482|MK01_HUMAN	239870	151180	232620	151730	248190	227960	225410	176020
sp|P28838|AMPL_HUMAN	73236	65013	71651	59228	98710	71321	80895	71485
sp|P29279|CTGF_HUMAN	182260	101110	177100	124230	197810	184580	204150	153520
sp|P29401|TKT_HUMAN	823430	406610	729750	580930	844950	711370	717460	565750
sp|P29692|EF1D_HUMAN	547270	388880	542500	397850	551290	445900	465640	402630
sp|P29966|MARCS_HUMAN	322580	245870	345470	241780	448520	355550	285960	305270
sp|P30040|ERP29_HUMAN	664900	496700	466960	450960	672260	545260	514290	390280
sp|P30041|PRDX6_HUMAN	664910	489680	585010	427710	639720	578110	545580	477040
sp|P30043|BLVRB_HUMAN	106950	71004	89563	58323	89675	82200	80563	56180
sp|P30044|PRDX5_HUMAN	799940	628520	793780	592760	952910	834340	811750	719740
sp|P30046|DOPD_HUMAN	132580	81136	121020	99058	154820	140790	139120	119220
sp|P30048|PRDX3_HUMAN	762410	535800	716750	529540	788750	655180	668900	588100
sp|P30049|ATPD_HUMAN	56756	91880	161400	101020	104400	98705	142770	122050
sp|P30050|RL12_HUMAN	466770	345010	437480	317470	426270	313140	386080	285770
sp|P30084|ECHM_HUMAN	203880	197880	130160	171590	147630	167060	171420	134770
sp|P30085|KCY_HUMAN	234820	393920	217240	162020	228960	198470	196440	164740
sp|P30086|PEBP1_HUMAN	492310	365270	497210	349810	531870	460240	468860	412640
sp|P30101|PDIA3_HUMAN	1571800	1184200	1544400	1133200	1572300	1345700	1407900	1147100
sp|P30153|2AAA_HUMAN	213450	170910	221310	217620	186460	134870	126500	159830
sp|P30626|SORCN_HUMAN	162860	110750	214410	112130	216290	204110	178780	182920
sp|P30837|AL1B1_HUMAN	12609	8200.6	6739.4	2477.5	15613	5238.4	9415.8	9055.7
sp|P31150|GDIA_HUMAN	184730	123310	167810	98340	172420	153800	142010	116510
sp|P31151|S10A7_HUMAN	7503.3	6095.9	12794	16637	12685	3404.5	5371.8	7086.2
sp|P31689|DNJA1_HUMAN	64587	44837	54428	45085	44668	37828	50245	39574
sp|P31930|QCR1_HUMAN	47285	32099	44636	35942	44466	32491	38625	39153
sp|P31939|PUR9_HUMAN	363350	253820	318450	253960	344080	291350	263620	216990
sp|P31942|HNRH3_HUMAN	302990	208560	248570	232560	290900	182930	358800	110270
sp|P31943|HNRH1_HUMAN	112380	85533	97864	55177	123440	93318	98040	78734
sp|P31946|1433B_HUMAN	542620	421190	592950	421850	613100	538450	511760	480380
sp|P31948|STIP1_HUMAN	345760	260180	360120	258800	344710	294340	305430	267590
sp|P31949|S10AB_HUMAN	1141100	685440	890290	699620	1366300	1213500	1131200	1037600
sp|P32119|PRDX2_HUMAN	681890	505170	558440	498150	693090	626780	570600	518480
sp|P32322|P5CR1_HUMAN	25229	16329	17813	17442	23098	31366	22987	24250
sp|P32969|RL9_HUMAN	241870	169680	19040	161770	200780	190910	180830	152160
sp|P33176|KINH_HUMAN	218620	177740	173990	171180	195760	155830	203650	175160
sp|P34897|GLYM_HUMAN	274530	211280	178270	228370	148330	157770	228860	201260
sp|P34932|HSP74_HUMAN	227570	229660	212890	224210	268810	201160	222200	172500
sp|P35080|PROF2_HUMAN	90294	67095	90943	72142	69541	79578	82579	78221
sp|P35221|CTNA1_HUMAN	368080	274080	426410	280840	434550	541710	425720	378100
sp|P35232|PHB_HUMAN	291130	240450	265770	213850	300040	269020	260730	238070
sp|P35237|SPB6_HUMAN	399650	290290	379250	293790	334450	322140	226980	253130
sp|P35268|RL22_HUMAN	430230	326950	420510	314430	389750	312630	360430	299770
sp|P35527|K1C9_HUMAN	211370	422430	181210	406410	393990	376930	440610	1462600
sp|P35579|MYH9_HUMAN	746540	478710	631860	501860	785220	647870	598240	570390
sp|P35606|COPB2_HUMAN	272820	190660	233510	192990	336620	197600	299800	233910
sp|P35611|ADDA_HUMAN	42370	27930	24177	23686	43230	30891	23136	21644
sp|P35625|TIMP3_HUMAN	406520	318190	401340	326880	359470	355230	310430	293970
sp|P35637|FUS_HUMAN	119610	77781	110960	80504	87028	88467	81661	66735
sp|P35754|GLRX1_HUMAN	188720	79088	236380	128550	121080	197220	109690	139940
sp|P35908|K22E_HUMAN	347560	182730	109110	260950	265840	150420	207320	337940
sp|P35998|PRS7_HUMAN	17439	10273	4948.4	6620.3	2259.1	8696.7	10123	10712
sp|P36405|ARL3_HUMAN	31236	56618	66820	138740	40454	61620	168370	55935
sp|P36542|ATPG_HUMAN	494160	302980	371490	281540	487200	385060	408290	276120
sp|P36543|VATE1_HUMAN	107840	53278	71272	88972	124790	90893	90496	94903
sp|P36871|PGM1_HUMAN	156090	66618	141980	105830	128510	124930	130550	104460
sp|P36957|ODO2_HUMAN	264020	204920	253140	189480	274620	216390	236620	192370
sp|P37802|TAGL2_HUMAN	1118300	830590	1273200	859870	1327800	1214700	1260500	1016900
sp|P37837|TALDO_HUMAN	848030	658810	861720	602670	887190	805390	842220	676850
sp|P38117|ETFB_HUMAN	228050	168920	207900	184840	237440	205730	174930	187100
sp|P38159|RBMX_HUMAN	185980	128840	153300	138600	120550	133340	131290	48657
sp|P38606|VATA_HUMAN	358210	254640	322940	350740	376000	310250	333240	285970
sp|P38646|GRP75_HUMAN	602120	406820	542870	407190	620100	496230	475090	444440
sp|P40121|CAPG_HUMAN	49082	43833	86170	37184	45301	31907	40684	29763
sp|P40227|TCPZ_HUMAN	557770	292390	473830	298450	498400	438780	407910	362650
sp|P40261|NNMT_HUMAN	371820	295520	369500	266320	546100	430460	485390	419010
sp|P40925|MDHC_HUMAN	319140	223520	297070	219530	318160	242130	267110	218490
sp|P40926|MDHM_HUMAN	916280	531090	713180	520450	691900	677330	616760	525330
sp|P40939|ECHA_HUMAN	358840	195640	262960	229710	316950	149030	234640	219820
sp|P41221|WNT5A_HUMAN	17257	12288	23195	10968	10145	10425	3559.3	5547.9
sp|P41250|GARS_HUMAN	367640	254840	354710	248980	324040	353010	346020	278940
sp|P41567|EIF1_HUMAN	63171	20081	51015	31129	50785	50598	27112	35059
sp|P42224|STAT1_HUMAN	616250	408940	562270	415020	596990	504790	523230	433690
sp|P43034|LIS1_HUMAN	125620	74235	113610	85388	113650	97323	99665	69017
sp|P43304|GPDM_HUMAN	54103	50874	50296	43838	29893	47471	31272	37499
sp|P43487|RANG_HUMAN	79585	57927	95430	62731	85936	71070	57796	58164
sp|P43686|PRS6B_HUMAN	63724	54249	55318	34440	55907	54321	56432	44618
sp|P45880|VDAC2_HUMAN	787410	527510	680690	529430	612480	660700	689010	540190
sp|P45974|UBP5_HUMAN	312370	197160	231510	198350	242890	213110	207710	201710
sp|P46060|RAGP1_HUMAN	68596	32669	42127	38720	35737	20581	27530	56426
sp|P46108|CRK_HUMAN	65818	38416	65023	41814	64958	42103	56150	39766
sp|P46459|NSF_HUMAN	65155	60586	47686	54997	88731	62185	84006	64257
sp|P46782|RS5_HUMAN	84684	73234	89639	66017	100360	81140	79665	61318
sp|P46821|MAP1B_HUMAN	307500	242500	308880	224110	373980	332840	325770	271680
sp|P46937|YAP1_HUMAN	33852	23652	39577	5810.8	37788	6588.9	35964	25503
sp|P46940|IQGA1_HUMAN	214660	143930	199070	141420	192660	167520	170910	112280
sp|P47755|CAZA2_HUMAN	69048	47790	56564	27424	66474	58528	65523	48413
sp|P47756|CAPZB_HUMAN	581410	334730	490400	376420	468950	363090	333160	328810
sp|P48047|ATPO_HUMAN	358820	282510	350070	237660	395310	332500	343020	268390
sp|P48059|LIMS1_HUMAN	183780	115520	147900	108910	163700	137940	159610	90382
sp|P48444|COPD_HUMAN	377260	197590	2641000	2190500	281330	275750	211100	159870
sp|P48637|GSHB_HUMAN	12679	16331	11083	8000.2	12734	9068.4	7648.7	7441.4
sp|P48643|TCPE_HUMAN	332470	464130	502930	362490	592960	638230	620930	270760
sp|P48735|IDHP_HUMAN	137240	77236	92413	70192	116560	105050	102360	83780
sp|P49189|AL9A1_HUMAN	251190	173200	187530	65810	202830	242510	249610	169490
sp|P49257|LMAN1_HUMAN	220130	148670	126810	170660	156360	188250	160310	157480
sp|P49368|TCPG_HUMAN	535520	350660	425880	367410	419160	391370	351740	260230
sp|P49411|EFTU_HUMAN	250860	198820	254310	210790	257410	242010	221110	193520
sp|P49458|SRP09_HUMAN	116170	81183	113700	70558	100440	87329	89925	89993
sp|P49585|PCY1A_HUMAN	47018	31961	18508	38125	4116.4	36462	36413	3760.8
sp|P49588|SYAC_HUMAN	110910	160490	95963	160640	109980	73644	182830	63524
sp|P49589|SYCC_HUMAN	28271	21959	28804	20839	34341	28177	26180	22292
sp|P49591|SYSC_HUMAN	295730	181570	260910	189640	302950	210850	272440	232040
sp|P49721|PSB2_HUMAN	64142	40908	62161	41203	69919	58095	51975	44977
sp|P49748|ACADV_HUMAN	188650	135290	155020	126410	153840	153760	118440	138590
sp|P49755|TMEDA_HUMAN	351120	250870	313710	234620	312850	253830	277960	226350
sp|P49773|HINT1_HUMAN	300630	214560	312410	225800	335150	313300	274040	245200
sp|P50213|IDH3A_HUMAN	41647	8725.1	39440	7455	34626	32221	3957.9	24929
sp|P50238|CRIP1_HUMAN	49145	30812	45052	23331	52841	61614	40500	47488
sp|P50281|MMP14_HUMAN	37607	4915.3	31691	26012	38609	35250	40217	28204
sp|P50395|GDIB_HUMAN	578200	386520	519250	406740	541440	463320	464400	368950
sp|P50454|SERPH_HUMAN	2384000	1629700	2091000	1611200	2827400	2445600	2473300	2187600
sp|P50479|PDLI4_HUMAN	143680	79885	110240	93472	106810	111860	133280	107530
sp|P50502|F10A1_HUMAN	284610	250270	359390	237590	380230	308880	215240	291980
sp|P50552|VASP_HUMAN	27701	17692	12016	12861	28406	22968	20378	4446.8
sp|P50914|RL14_HUMAN	85768	353390	342320	245130	428820	331940	392880	85651
sp|P50990|TCPQ_HUMAN	547810	450040	612080	365300	580220	522210	519700	435460
sp|P50991|TCPD_HUMAN	507610	342170	418060	334550	397720	349220	376180	240390
sp|P50995|ANX11_HUMAN	271580	195800	240650	173640	206450	232450	208270	184470
sp|P51570|GALK1_HUMAN	67075	26970	60368	24470	66848	61980	41058	31257
sp|P51571|SSRD_HUMAN	175900	114820	156140	123860	170140	150850	149200	127410
sp|P51659|DHB4_HUMAN	28109	17422	24201	18663	22341	23836	18895	16612
sp|P51665|PSMD7_HUMAN	378880	350080	521080	323030	704050	435020	408500	411150
sp|P51858|HDGF_HUMAN	52569	53693	50915	41395	73686	55233	58045	53173
sp|P51911|CNN1_HUMAN	33115	13125	77831	15212	26044	23895	18464	9015.2
sp|P51991|ROA3_HUMAN	157100	112050	145540	103970	152320	125830	105890	115080
sp|P52209|6PGD_HUMAN	454900	327510	442390	365190	486180	382550	386900	413590
sp|P52272|HNRPM_HUMAN	292010	208150	249380	175080	238800	206070	147360	147650
sp|P52565|GDIR1_HUMAN	541640	370070	499980	367870	509640	411510	395430	382030
sp|P52597|HNRPF_HUMAN	51428	35923	52045	29358	11160	38895	48199	35888
sp|P52815|RM12_HUMAN	6641	19982	3461.6	18528	9706.2	18052	16765	3162.8
sp|P52907|CAZA1_HUMAN	298870	193330	286400	200850	294480	244500	223620	197900
sp|P52943|CRIP2_HUMAN	44339	61779	53811	35012	58281	43847	48447	46191
sp|P53396|ACLY_HUMAN	539140	309640	473200	351620	500320	420070	440140	308530
sp|P53597|SUCA_HUMAN	20531	11975	12363	13050	14658	14291	13518	10900
sp|P53999|TCP4_HUMAN	260100	160280	222060	155750	226730	184570	199950	147080
sp|P54577|SYYC_HUMAN	165960	62339	99379	149190	119370	84630	116110	97271
sp|P54727|RD23B_HUMAN	123220	110480	131330	100630	115960	124910	144320	85074
sp|P54819|KAD2_HUMAN	248270	190320	40479	30085	204790	42441	186670	382670
sp|P54886|P5CS_HUMAN	143420	90289	114380	92352	127290	119050	119400	73474
sp|P54920|SNAA_HUMAN	52838	25268	45196	36704	69438	73825	43693	37781
sp|P55010|IF5_HUMAN	173490	143170	255670	116810	157640	134230	96882	115090
sp|P55036|PSMD4_HUMAN	72982	52043	59985	57693	70662	50254	61134	54309
sp|P55072|TERA_HUMAN	738360	484490	664980	514710	682120	580290	414650	379470
sp|P55084|ECHB_HUMAN	556040	295320	430830	327910	545560	400440	570230	376250
sp|P55145|MANF_HUMAN	223590	172480	218500	124800	204010	175270	188370	124060
sp|P55209|NP1L1_HUMAN	340030	204370	304730	212800	287110	248140	237280	211430
sp|P55263|ADK_HUMAN	166410	109030	142140	109480	154410	120660	144580	98711
sp|P55735|SEC13_HUMAN	110950	120220	125260	94599	145950	112550	115860	120550
sp|P55795|HNRH2_HUMAN	30763	57572	53368	32339	71863	65873	59405	50735
sp|P55809|SCOT1_HUMAN	29166	13406	18594	25709	18949	36191	30959	12401
sp|P55884|EIF3B_HUMAN	28364	22865	31573	21787	28700	22315	26709	17036
sp|P56537|IF6_HUMAN	118260	105720	136250	110460	96299	107920	117490	97463
sp|P58546|MTPN_HUMAN	28976	2058.3	42479	29191	40536	39592	31132	32450
sp|P59998|ARPC4_HUMAN	379730	270560	367540	264750	372040	324400	319470	265080
sp|P60174|TPIS_HUMAN	2155900	1604000	2040800	1529000	2021200	1704400	1747200	1531200
sp|P60660|MYL6_HUMAN	828700	660010	984280	760690	1395100	1205500	1343100	1108700
sp|P60709|ACTB_HUMAN	2253.8	145060	1586.2	1482.4	348240	3863.6	1395.6	1452.6
sp|P60842|IF4A1_HUMAN	1786500	1160700	1509300	1216700	1483700	1301100	1403500	1132600
sp|P60866|RS20_HUMAN	244560	151230	174070	178010	234290	173080	222320	162200
sp|P60900|PSA6_HUMAN	301450	192120	240660	207970	248410	233940	188100	227780
sp|P60903|S10AA_HUMAN	393300	345960	430510	302630	455400	410220	434660	407460
sp|P60953|CDC42_HUMAN	231050	151440	97654	149450	205320	189560	180160	168930
sp|P60981|DEST_HUMAN	621640	477130	572410	414160	958470	848650	828170	622740
sp|P60983|GMFB_HUMAN	104590	102380	100350	78806	140710	112230	95736	82009
sp|P61081|UBC12_HUMAN	42551	26761	27216	24358	24646	10856	15147	2269.8
sp|P61086|UBE2K_HUMAN	66945	32437	62763	43615	115770	100540	98611	37009
sp|P61088|UBE2N_HUMAN	228310	159410	228880	164550	224050	207520	151380	174410
sp|P61158|ARP3_HUMAN	714490	511690	650240	501890	706950	601530	652000	500410
sp|P61160|ARP2_HUMAN	861520	604870	804980	616870	811550	709430	687740	595680
sp|P61163|ACTZ_HUMAN	205590	134340	183930	133660	189670	147260	166100	107190
sp|P61224|RAP1B_HUMAN	583480	413410	515480	393530	561060	464470	511790	421500
sp|P61586|RHOA_HUMAN	691100	484270	600870	469960	586060	484090	479720	408010
sp|P61604|CH10_HUMAN	626190	292490	652660	416130	651090	458560	560800	341390
sp|P61758|PFD3_HUMAN	53751	19265	47298	3445.3	44923	47969	37729	55264
sp|P61769|B2MG_HUMAN	69496	55745	78765	56526	91720	77745	90045	74041
sp|P61916|NPC2_HUMAN	37058	3622.3	26746	26540	18240	31185	33206	8624.3
sp|P61960|UFM1_HUMAN	330230	64987	218010	231450	68351	199200	249760	510340
sp|P61970|NTF2_HUMAN	348660	234670	364450	237990	383170	369380	347210	328060
sp|P61978|HNRPK_HUMAN	645930	473060	588340	392820	577990	486500	502870	429110
sp|P61981|1433G_HUMAN	435050	304860	447880	300630	464870	372710	351940	312940
sp|P62081|RS7_HUMAN	59027	32086	2207	33581	41239	43917	38816	43441
sp|P62140|PP1B_HUMAN	86976	64788	85397	63833	89881	72095	71823	66026
sp|P62191|PRS4_HUMAN	169280	125070	177250	130050	181380	121530	151110	125870
sp|P62195|PRS8_HUMAN	153500	83032	142060	119690	92320	149190	89272	61915
sp|P62244|RS15A_HUMAN	304690	211320	274370	205600	277400	250270	262850	219730
sp|P62258|1433E_HUMAN	752290	625590	877650	530350	951770	876000	802280	415100
sp|P62263|RS14_HUMAN	231970	167160	208030	172670	212850	164180	175170	142190
sp|P62333|PRS10_HUMAN	129450	97427	109530	56750	147380	124910	70416	90167
sp|P62495|ERF1_HUMAN	168840	116390	157050	167720	176250	209860	159020	104180
sp|P62736|ACTA_HUMAN	3246500	2371400	4416700	2404700	9741200	3772000	8239100	3417600
sp|P62750|RL23A_HUMAN	77294	77853	80732	64300	88317	83901	74204	65166
sp|P62805|H4_HUMAN	2623100	2816100	2718600	2877900	3097600	2511400	3440600	2769000
sp|P62826|RAN_HUMAN	984930	724750	948400	719360	890590	778750	795780	687980
sp|P62829|RL23_HUMAN	543350	389980	391180	367590	481660	422060	464260	359280
sp|P62851|RS25_HUMAN	548830	478430	570310	451880	650250	558300	611390	446960
sp|P62857|RS28_HUMAN	262360	186650	289810	150850	242700	239310	172130	219610
sp|P62873|GBB1_HUMAN	186600	138330	171590	138490	176170	153270	167210	146730
sp|P62879|GBB2_HUMAN	163370	125830	161320	141530	173710	145650	139870	136050
sp|P62888|RL30_HUMAN	392670	268490	321310	271590	343110	316100	329890	266720
sp|P62906|RL10A_HUMAN	191530	113230	185570	127990	161080	147010	127520	123240
sp|P62913|RL11_HUMAN	354980	253100	340990	226060	357360	287510	296890	254630
sp|P62942|FKB1A_HUMAN	272130	195670	316880	181190	264480	267580	228430	220300
sp|P62993|GRB2_HUMAN	31464	23028	31824	8465.1	39527	29430	28515	25847
sp|P63104|1433Z_HUMAN	1086400	816200	1029700	746050	1060400	922650	829860	779790
sp|P63167|DYL1_HUMAN	36742	25976	34580	9381.5	19257	161710	152990	125530
sp|P63241|IF5A1_HUMAN	660310	452080	634610	441950	679000	522370	518820	419090
sp|P63244|RACK1_HUMAN	283360	329030	384430	298130	402830	374980	374830	293970
sp|P63261|ACTG_HUMAN	8535.6	140190	4262	299.29	310900	3418.7	331.13	553.42
sp|P67775|PP2AA_HUMAN	119150	80135	103950	70215	104830	60340	67870	71849
sp|P67809|YBOX1_HUMAN	81883	59546	64962	39856	95060	61282	27055	27856
sp|P67936|TPM4_HUMAN	732600	669550	901510	572800	1137100	893790	783390	882410
sp|P68036|UB2L3_HUMAN	59338	40028	46208	46256	53874	48570	49769	40811
sp|P68104|EF1A1_HUMAN	7127400	4433500	6369000	4513200	6436000	5519300	5685400	4532000
sp|P68371|TBB4B_HUMAN	1498700	1028100	1383500	1041300	1471300	1174600	1246800	1097000
sp|P68402|PA1B2_HUMAN	209270	167890	219560	158660	205480	178540	176970	143310
sp|P68871|HBB_HUMAN	1750300	1029500	2079200	1168200	3172600	2379700	2660300	2217300
sp|P69905|HBA_HUMAN	4428200	2566800	4612400	2406700	6669700	6006100	6151300	4720700
sp|P78371|TCPB_HUMAN	493780	327760	429600	310510	397860	379930	362680	336930
sp|P78417|GSTO1_HUMAN	722910	564870	651630	513270	626590	560250	534120	494580
sp|P80303|NUCB2_HUMAN	162740	34550	127100	114620	76440	94608	111840	131130
sp|P80723|BASP1_HUMAN	161520	139490	179580	122920	209930	162930	143340	154310
sp|P83731|RL24_HUMAN	18271	89482	93904	70910	19442	88546	94887	24467
sp|P84085|ARF5_HUMAN	159900	91724	139070	90224	138630	130730	96009	75086
sp|P84090|ERH_HUMAN	4973	4241.6	9153	4168.3	8512.7	7068.9	4819.1	6372.5
sp|P98082|DAB2_HUMAN	73176	34188	58646	37595	75148	36225	60563	49534
sp|P99999|CYC_HUMAN	165780	117030	172400	95781	165680	149320	151550	114750
sp|PPIA_HUMAN	2665700	1858100	3172800	2193700	2942700	2556400	2335400	1720100
sp|Q00341|VIGLN_HUMAN	255570	161510	210210	161620	225120	190980	192730	170530
sp|Q00688|FKBP3_HUMAN	65040	49172	61794	41110	65703	53026	70744	40969
sp|Q01105|SET_HUMAN	52861	90706	158740	46786	158590	88560	53249	91837
sp|Q01469|FABP5_HUMAN	303920	364830	372440	92956	330390	256710	233930	276060
sp|Q01518|CAP1_HUMAN	996420	674950	871110	687140	904460	783570	746400	649710
sp|Q01844|EWS_HUMAN	12430	9353	12288	4095.5	12222	11143	10451	3855.2
sp|Q01995|TAGL_HUMAN	3471300	2185700	3365000	2111400	4878100	4324400	3932900	3302600
sp|Q02790|FKBP4_HUMAN	25954	21992	28826	17038	25021	21469	24152	17882
sp|Q02809|PLOD1_HUMAN	91102	63875	24270	65919	84175	81537	78950	28748
sp|Q02818|NUCB1_HUMAN	25171	22912	30921	20748	35620	23117	36940	28581
sp|Q03252|LMNB2_HUMAN	75152	50469	73942	45858	72250	48948	49368	37227
sp|Q04760|LGUL_HUMAN	292160	206610	279540	205160	279810	239670	257380	208790
sp|Q04828|AK1C1_HUMAN	166660	213740	230360	142630	170820	238020	253800	201350
sp|Q04837|SSBP_HUMAN	119870	76530	85700	68594	108670	111550	87560	87112
sp|Q04917|1433F_HUMAN	114130	71912	93530	53007	118730	100370	86542	71339
sp|Q05682|CALD1_HUMAN	1596400	1042300	1645400	1161200	2558200	2201100	1928000	1684400
sp|Q06033|ITIH3_HUMAN	140170	95729	117230	98513	155680	135570	143810	120110
sp|Q06323|PSME1_HUMAN	385910	167760	401680	292680	422540	384900	252320	190760
sp|Q06830|PRDX1_HUMAN	2163100	1536000	2048200	1541700	2126900	1853000	1844900	1550000
sp|Q07021|C1QBP_HUMAN	118810	105450	125800	87344	137220	104620	84051	71508
sp|Q07065|CKAP4_HUMAN	948200	679850	859180	680030	871960	738940	741040	675430
sp|Q07866|KLC1_HUMAN	118100	85936	108330	91868	109710	104890	100560	94107
sp|Q07954|LRP1_HUMAN	92208	80850	71943	57663	64574	23847	47210	44867
sp|Q07955|SRSF1_HUMAN	132550	97338	135380	90259	112000	114910	97144	64244
sp|Q07960|RHG01_HUMAN	218480	162900	201220	142950	221290	170500	201390	154640
sp|Q08257|QOR_HUMAN	70648	25852	29050	42135	68827	42788	52329	53207
sp|Q08431|MFGM_HUMAN	238270	121130	173970	116350	263650	223280	240160	186460
sp|Q08554|DSC1_HUMAN	80616	24056	92765	29224	14202	76793	80988	59245
sp|Q09028|RBBP4_HUMAN	75266	52829	77741	61127	61714	51762	47969	51989
sp|Q09666|AHNK_HUMAN	2593300	1677500	2282600	1606100	2187400	1888000	1750600	1390100
sp|Q0ZGT2|NEXN_HUMAN	46721	39008	51922	48344	62266	51965	57575	50269
sp|Q12841|FSTL1_HUMAN	62327	8084.7	65899	50693	70768	52964	73288	50516
sp|Q12904|AIMP1_HUMAN	124260	36580	51066	41919	58024	47532	57857	43357
sp|Q13126|MTAP_HUMAN	72628	44469	42319	44134	52359	38323	46339	27534
sp|Q13151|ROA0_HUMAN	17117	11866	18278	13409	5081.5	16542	15346	15251
sp|Q13162|PRDX4_HUMAN	508690	382250	488720	369370	553970	452800	454470	409440
sp|Q13177|PAK2_HUMAN	8419.1	47556	54490	36859	54710	12280	6374.8	10338
sp|Q13185|CBX3_HUMAN	16313	14427	25351	16226	19350	11627	9714.3	34978
sp|Q13228|SBP1_HUMAN	61831	43182	54486	42686	72441	62880	70457	38173
sp|Q13263|TIF1B_HUMAN	70126	71241	65187	41862	51448	62864	48058	31393
sp|Q13310|PABP4_HUMAN	29390	11385	32255	2476.1	20259	21730	22025	21973
sp|Q13347|EIF3I_HUMAN	101940	70849	96834	61490	92833	51704	58595	71709
sp|Q13409|DC1I2_HUMAN	48734	29769	31250	33886	32314	42614	38714	22305
sp|Q13418|ILK_HUMAN	276310	200400	249800	197150	268200	217300	208980	206340
sp|Q13435|SF3B2_HUMAN	18501	10326	11236	4239.3	5877.6	5656.6	7612.9	5502
sp|Q13442|HAP28_HUMAN	22767	65955	99402	74483	73512	82676	37012	81749
sp|Q13501|SQSTM_HUMAN	47503	37327	46142	41160	47844	32726	33137	42620
sp|Q13509|TBB3_HUMAN	87740	57885	75948	56639	84455	63913	75724	61200
sp|Q13557|KCC2D_HUMAN	252180	174820	264570	154690	261650	252830	239180	180780
sp|Q13561|DCTN2_HUMAN	275320	158880	282670	200480	296520	249740	272270	213950
sp|Q13642|FHL1_HUMAN	230950	106640	240730	128030	308250	289220	176810	176800
sp|Q13813|SPTN1_HUMAN	309420	217590	315870	250610	323300	273450	265760	229790
sp|Q13838|DX39B_HUMAN	304390	202560	250870	204410	249160	218870	216850	177340
sp|Q13885|TBB2A_HUMAN	268820	175750	228470	171250	276200	238630	235370	201400
sp|Q14011|CIRBP_HUMAN	30315	6272	3907.7	21775	31605	26622	13724	9416.3
sp|Q14019|COTL1_HUMAN	443130	296100	357940	274770	462340	431300	319990	307030
sp|Q14103|HNRPD_HUMAN	204090	128280	183660	146880	195490	139680	153030	136230
sp|Q14151|SAFB2_HUMAN	47123	28861	38333	25478	1436.6	31617	35145	29637
sp|Q14157|UBP2L_HUMAN	61098	39762	55650	37075	51655	45793	43072	41132
sp|Q14192|FHL2_HUMAN	568940	380880	524680	367840	603960	514400	571840	450130
sp|Q14195|DPYL3_HUMAN	380560	272450	242020	246520	399300	341420	374060	275230
sp|Q14203|DCTN1_HUMAN	216070	151690	189740	144860	114740	174290	165520	142400
sp|Q14247|SRC8_HUMAN	597890	356630	505010	362990	574440	497660	445070	274740
sp|Q14257|RCN2_HUMAN	20871	17150	20311	15280	24589	7655.3	18488	15677
sp|Q14444|CAPR1_HUMAN	148560	120900	161890	118210	170630	105830	133080	118900
sp|Q14554|PDIA5_HUMAN	37254	26573	29598	25775	37443	32742	5468.8	33148
sp|Q14697|GANAB_HUMAN	614150	349910	587160	443100	619690	495280	427640	459600
sp|Q14764|MVP_HUMAN	670910	467310	590420	441190	600310	507370	470400	395180
sp|Q14847|LASP1_HUMAN	709010	566060	787030	552520	1011700	826450	850620	725820
sp|Q14956|GPNMB_HUMAN	610270	451060	558800	420400	745310	633840	709460	554740
sp|Q15019|SEPT2_HUMAN	240710	135930	203270	152560	251240	210310	196070	176230
sp|Q15046|SYK_HUMAN	259780	181670	217860	171130	220870	200990	194030	176170
sp|Q15056|IF4H_HUMAN	67166	37360	42124	43026	42290	55951	47811	36640
sp|Q15075|EEA1_HUMAN	10831	20803	23922	34713	30402	25680	46822	20368
sp|Q15084|PDIA6_HUMAN	1176900	821880	1121000	836640	1059900	953840	891240	782620
sp|Q15121|PEA15_HUMAN	462510	325740	489400	320300	545720	528350	539230	493550
sp|Q15165|PON2_HUMAN	38723	27937	38750	25279	42397	30104	31178	30942
sp|Q15181|IPYR_HUMAN	357270	262120	334730	267070	363310	294930	317340	259810
sp|Q15185|TEBP_HUMAN	156120	185210	153720	133920	141940	123080	214630	179580
sp|Q15233|NONO_HUMAN	187790	126320	152040	107920	131700	110120	100570	116220
sp|Q15293|RCN1_HUMAN	306710	280260	381140	240740	428840	340920	333340	318490
sp|Q15365|PCBP1_HUMAN	594920	420670	505420	430540	518700	482310	485050	397620
sp|Q15366|PCBP2_HUMAN	428870	292250	370600	295950	383570	344030	358650	286680
sp|Q15369|ELOC_HUMAN	64817	5067.8	84176	65727	34975	25990	70592	66563
sp|Q15370|ELOB_HUMAN	16218	10615	16516	10858	19046	16997	16867	13161
sp|Q15404|RSU1_HUMAN	178040	95207	121120	90053	152860	130660	44027	107750
sp|Q15417|CNN3_HUMAN	499120	349360	470510	337720	636300	529250	551220	453360
sp|Q15427|SF3B4_HUMAN	11465	4604.2	2745.7	1009	6604.5	4756.5	2386.5	2841
sp|Q15435|PP1R7_HUMAN	171470	134350	190650	127080	191850	165180	184030	140200
sp|Q15436|SC23A_HUMAN	83739	51009	79197	58185	78446	67546	78555	63088
sp|Q15459|SF3A1_HUMAN	27917	23916	17870	17812	35945	12561	24267	24607
sp|Q15582|BGH3_HUMAN	325730	205730	284250	262990	378500	261170	246350	140500
sp|Q15654|TRIP6_HUMAN	22260	14515	24414	6364.7	10239	49909	21232	5234.3
sp|Q15691|MARE1_HUMAN	210270	150070	191320	149370	109940	176130	198260	143000
sp|Q15717|ELAV1_HUMAN	207270	70390	186950	112420	203170	170290	142380	155350
sp|Q15746|MYLK_HUMAN	42981	29728	51132	17674	54308	64471	50808	33651
sp|Q15819|UB2V2_HUMAN	49307	54732	48009	47300	36824	73136	20688	44441
sp|Q15942|ZYX_HUMAN	534000	403120	549520	394450	616140	483130	541210	466910
sp|Q16181|SEPT7_HUMAN	173210	116230	148140	99026	152370	137930	115960	82882
sp|Q16222|UAP1_HUMAN	193970	93074	203400	151500	161300	88645	130290	100280
sp|Q16270|IBP7_HUMAN	153770	109780	139740	54422	161830	127150	92828	89711
sp|Q16527|CSRP2_HUMAN	2296.4	2265.2	6489.4	910.09	11019	7790	8145.3	6144.9
sp|Q16543|CDC37_HUMAN	230410	163860	275130	183260	236200	217110	232280	165980
sp|Q16555|DPYL2_HUMAN	942800	646460	842480	602780	899250	736660	748640	635720
sp|Q16643|DREB_HUMAN	66046	32070	67042	43914	76373	58601	65366	59105
sp|Q16658|FSCN1_HUMAN	778390	529650	663650	538590	686410	625670	594850	517610
sp|Q16718|NDUA5_HUMAN	18888	17920	36698	6148.5	40730	34778	37020	24948
sp|Q16774|KGUA_HUMAN	27761	22917	27702	17097	24907	22021	19642	15950
sp|Q16822|PCKGM_HUMAN	58509	42024	54970	47289	77106	62182	61256	55501
sp|Q16851|UGPA_HUMAN	226480	166700	206190	167760	225980	206410	199170	176740
sp|Q16881|TRXR1_HUMAN	189610	108770	144800	91551	187480	148810	148660	132280
sp|Q16891|MIC60_HUMAN	30062	19673	27495	24605	29924	26021	25754	23694
sp|Q1KMD3|HNRL2_HUMAN	137040	65891	91807	71146	89555	63301	89967	64718
sp|Q32MZ4|LRRF1_HUMAN	11886	6760.2	12624	1595.1	14921	10906	10972	8649.5
sp|Q32P28|P3H1_HUMAN	156880	106260	137520	106700	154070	132410	145000	84090
sp|Q3SY69|AL1L2_HUMAN	48484	45059	48670	45138	72331	62055	61014	43776
sp|Q5JPE7|NOMO2_HUMAN	13210	32041	43703	21115	27038	19856	21190	27935
sp|Q5T9A4|ATD3B_HUMAN	50416	32954	47596	35664	56764	36365	59730	53598
sp|Q5VZF2|MBNL2_HUMAN	43574	34923	63862	33199	54655	40159	97582	100360
sp|Q6EEV6|SUMO4_HUMAN	70698	52602	69931	43381	60837	50177	60238	46651
sp|Q6NYC8|PPR18_HUMAN	22861	18529	25304	18601	19172	18142	16340	16797
sp|Q6NZI2|CAVN1_HUMAN	1739600	1146600	1581800	1211600	1622000	1369100	1348600	1182600
sp|Q70UQ0|IKIP_HUMAN	309570	217060	157490	201100	243120	240750	159320	177970
sp|Q71UM5|RS27L_HUMAN	100310	64346	86971	68381	102530	78605	75430	63628
sp|Q7KZF4|SND1_HUMAN	506630	362360	299760	257150	317340	373860	294840	329570
sp|Q86SX6|GLRX5_HUMAN	32880	3864	13760	1938.3	4125.7	13781	3317.1	21073
sp|Q86U42|PABP2_HUMAN	95691	63693	84778	69724	115460	99257	77294	79140
sp|Q86V81|THOC4_HUMAN	40697	33072	44998	29565	31903	23633	37141	29057
sp|Q8IWE2|NXP20_HUMAN	186230	90327	134930	84639	120700	125150	120210	129770
sp|Q8IX30|SCUB3_HUMAN	31574	13409	7175.4	18925	22729	21868	5922.6	4551.1
sp|Q8N129|CNPY4_HUMAN	29497	26667	5094	25224	37256	13272	7836.6	4491.4
sp|Q8N257|H2B3B_HUMAN	115310	99753	106250	88644	97583	91727	112560	83358
sp|Q8N8S7|ENAH_HUMAN	89999	83484	79571	76858	124200	155710	108450	106510
sp|Q8NBJ5|GT251_HUMAN	59875	34142	67715	37672	49742	43197	59362	103820
sp|Q8NBJ7|SUMF2_HUMAN	20628	16268	19021	8906.2	18535	16684	17994	16156
sp|Q8NBS9|TXND5_HUMAN	305670	222430	292700	230020	299520	251140	258670	219080
sp|Q8NC51|PAIRB_HUMAN	458960	362370	462220	282380	477240	401380	459250	415390
sp|Q8WUM4|PDC6I_HUMAN	360500	289820	344620	258320	344450	289020	299080	278640
sp|Q8WUP2|FBLI1_HUMAN	24155	19448	19210	15513	23784	9908.7	11648	22657
sp|Q8WWI1|LMO7_HUMAN	102320	32509	81470	71750	91437	80953	82972	77556
sp|Q8WX93|PALLD_HUMAN	340280	225870	335580	229630	405630	442750	357110	329860
sp|Q8WZA0|LZIC_HUMAN	31202	21927	26090	20352	31560	25602	27186	22885
sp|Q92499|DDX1_HUMAN	80838	53870	31875	53994	75702	35539	42139	33650
sp|Q92597|NDRG1_HUMAN	13619	13639	15594	12526	13538	8689.1	10402	9491.5
sp|Q92598|HS105_HUMAN	194230	134320	187330	143500	145920	77603	94051	88092
sp|Q92743|HTRA1_HUMAN	377100	249640	327450	273060	382160	323680	342260	255320
sp|Q92882|OSTF1_HUMAN	110360	64346	81713	63268	64712	31574	97749	31279
sp|Q92900|RENT1_HUMAN	38972	25230	35899	25887	36720	34278	11598	53335
sp|Q92945|FUBP2_HUMAN	84036	63780	56905	56613	51984	60016	48548	52143
sp|Q93052|LPP_HUMAN	33239	41926	73786	33820	36602	63062	44495	22084
sp|Q969G5|CAVN3_HUMAN	178840	149960	209820	134660	217820	86977	51464	81622
sp|Q969H8|MYDGF_HUMAN	246150	12882	253950	194480	249450	232860	234430	201830
sp|Q96AE4|FUBP1_HUMAN	66902	71042	102430	72908	110060	80691	82104	71929
sp|Q96AY3|FKB10_HUMAN	892800	655500	851300	645500	936090	821250	831150	716800
sp|Q96C19|EFHD2_HUMAN	182140	151340	208670	138870	154880	127710	153830	124580
sp|Q96C36|P5CR2_HUMAN	9764.1	5837.8	4041.1	5759.7	7986.8	6232.3	7326.3	3739.7
sp|Q96C90|PP14B_HUMAN	18126	11324	16620	12305	17802	11281	13471	11824
sp|Q96CT7|CC124_HUMAN	19678	13706	33334	13538	28893	24971	26193	11173
sp|Q96CX2|KCD12_HUMAN	43406	28846	41837	9762.1	41226	29864	32722	24900
sp|Q96D15|RCN3_HUMAN	399930	343520	490770	319640	492530	417190	411950	373060
sp|Q96FQ6|S10AG_HUMAN	115260	50681	83158	56070	124780	97858	83214	72805
sp|Q96HC4|PDLI5_HUMAN	302680	213900	289530	216110	333130	286820	291410	197840
sp|Q96I24|FUBP3_HUMAN	8130.6	3545.2	8828.9	16381	9864.6	23524	36438	17441
sp|Q96IU4|ABHEB_HUMAN	42525	32659	37851	27982	43727	35772	53079	32478
sp|Q96JY6|PDLI2_HUMAN	62050	87180	182230	126570	193350	192080	206820	188610
sp|Q96KP4|CNDP2_HUMAN	72865	31610	56608	30301	63522	39592	47668	44790
sp|Q96TA1|NIBL1_HUMAN	320780	231800	316250	241520	276890	248030	252780	208620
sp|Q99436|PSB7_HUMAN	133110	89211	113710	100300	105990	98933	87783	31613
sp|Q99439|CNN2_HUMAN	987660	551570	747950	426610	948790	658150	537260	474040
sp|Q99470|SDF2_HUMAN	22904	17516	24674	15328	26932	19255	13181	16920
sp|Q99471|PFD5_HUMAN	30516	20535	16512	3736.8	3220.2	13646	8595.5	2633.6
sp|Q99497|PARK7_HUMAN	828100	449510	851620	607830	942760	809140	752690	492880
sp|Q99536|VAT1_HUMAN	942350	694020	934970	688220	1048500	862330	853440	794180
sp|Q99584|S10AD_HUMAN	235180	199360	297690	192420	306820	209740	248090	223120
sp|Q99685|MGLL_HUMAN	25921	14350	247470	175070	203710	207460	183710	209420
sp|Q99714|HCD2_HUMAN	65150	62969	60802	39208	62621	54645	76391	52092
sp|Q99729|ROAA_HUMAN	38015	30084	55652	30360	37427	32121	28525	27096
sp|Q99733|NP1L4_HUMAN	64953	46919	60280	50591	54826	26654	54906	50766
sp|Q99757|THIOM_HUMAN	12853	6666.8	8135.2	2542.9	3373.7	3523.8	16305	8243.7
sp|Q99798|ACON_HUMAN	186510	111240	100860	108010	133400	122240	79062	110670
sp|Q99829|CPNE1_HUMAN	75418	45528	55255	66778	84985	97150	62817	78256
sp|Q99832|TCPH_HUMAN	511150	314440	412540	225130	411500	356170	296240	304520
sp|Q99880|H2B1L_HUMAN	331110	301780	297980	289410	308200	253210	307550	257040
sp|Q99961|SH3G1_HUMAN	102620	92243	107770	79735	73021	89555	100960	101560
sp|Q9BPX5|ARP5L_HUMAN	52619	43720	46997	39694	49335	43434	45996	37475
sp|Q9BQE3|TBA1C_HUMAN	290910	91465	253330	235280	170000	238340	145080	136730
sp|Q9BR76|COR1B_HUMAN	319390	107240	287950	227910	294580	252080	201910	215810
sp|Q9BRA2|TXD17_HUMAN	95882	78719	133440	82171	136020	123830	132040	106820
sp|Q9BRL6|SRSF8_HUMAN	120850	127420	112100	132160	100770	81978	113510	75594
sp|Q9BS26|ERP44_HUMAN	249980	168120	185060	176680	231370	201410	187560	173900
sp|Q9BTM1|H2AJ_HUMAN	2223300	2150800	2055000	2135200	2394400	2008100	2528900	1848600
sp|Q9BUF5|TBB6_HUMAN	591780	374940	422710	366000	530970	443170	417350	366180
sp|Q9H0E2|TOLIP_HUMAN	33716	27223	32567	5981.8	38319	34573	36950	24580
sp|Q9H299|SH3L3_HUMAN	216830	159580	346790	240540	263980	296350	371240	243510
sp|Q9H2U2|IPYR2_HUMAN	31828	26825	54029	9310.5	36455	30656	99239	18689
sp|Q9H425|CA198_HUMAN	28612	3055.8	3985	4884.8	35151	2371.6	27980	7519.7
sp|Q9H444|CHM4B_HUMAN	35246	39420	51536	38138	62505	13459	52126	34849
sp|Q9H4M9|EHD1_HUMAN	151380	106340	141780	98802	136440	121300	134980	123280
sp|Q9H910|JUPI2_HUMAN	14383	9444.8	2136.6	6853	13849	12124	3783.1	18153
sp|Q9HB71|CYBP_HUMAN	92597	42254	82864	64275	69608	61705	63054	58185
sp|Q9HC38|GLOD4_HUMAN	231430	171500	126390	131810	222220	159530	112860	113580
sp|Q9HCN8|SDF2L_HUMAN	14662	18581	16636	9930.9	16808	13412	5858.7	8938.2
sp|Q9HDC9|APMAP_HUMAN	261620	187580	239950	183070	224510	190370	210120	189550
sp|Q9NP97|DLRB1_HUMAN	47351	72723	99233	48952	100580	76708	76572	43776
sp|Q9NPJ3|ACO13_HUMAN	6510.2	9683.3	26425	17851	35172	31023	28810	23897
sp|Q9NQ39|RS10L_HUMAN	33831	27401	37143	21577	30192	27854	25783	12457
sp|Q9NQC3|RTN4_HUMAN	842640	639140	842110	648480	818110	720720	707380	577200
sp|Q9NR12|PDLI7_HUMAN	463190	270350	373060	294730	503910	456910	467850	337210
sp|Q9NRV9|HEBP1_HUMAN	168450	139610	152250	125140	170630	138830	94187	125650
sp|Q9NT62|ATG3_HUMAN	5311.9	31621	34771	1349	42492	26773	38662	33283
sp|Q9NTK5|OLA1_HUMAN	119770	94013	90291	74362	132020	99499	98419	86200
sp|Q9NVA2|SEP11_HUMAN	256410	208300	228370	182000	264500	206700	253060	176310
sp|Q9NX63|MIC19_HUMAN	56735	45427	63774	49473	72022	65612	63004	66324
sp|Q9NZU5|LMCD1_HUMAN	137760	101530	106420	85919	143160	115570	121050	116130
sp|Q9NZZ3|CHMP5_HUMAN	19717	1748.8	20117	7858	13572	17156	17765	14647
sp|Q9UBI6|GBG12_HUMAN	66221	51339	78100	70749	75107	60808	57045	43422
sp|Q9UBQ0|VPS29_HUMAN	75152	42330	71377	50703	74616	59068	51572	51865
sp|Q9UBS4|DJB11_HUMAN	63069	30006	46044	36770	48742	14297	31532	30146
sp|Q9UEY8|ADDG_HUMAN	49884	34226	46367	38728	40147	12925	33248	46141
sp|Q9UHA4|LTOR3_HUMAN	97138	67335	83186	70807	98330	101620	86654	71807
sp|Q9UHB6|LIMA1_HUMAN	482480	307490	424810	313180	527790	408080	449310	356080
sp|Q9UHD8|SEPT9_HUMAN	213070	143780	178010	143310	215630	172800	177290	148820
sp|Q9UHD9|UBQL2_HUMAN	3277.8	2778.5	1434.5	2227.3	3640.3	2633.8	2250	2348.6
sp|Q9UHG3|PCYOX_HUMAN	270100	213830	238650	190780	314280	241850	270500	229520
sp|Q9UHV9|PFD2_HUMAN	92844	81993	115510	79286	124550	102440	100690	87381
sp|Q9UIJ7|KAD3_HUMAN	94442	71362	107280	30572	91610	89897	68431	62270
sp|Q9UJ70|NAGK_HUMAN	240590	179370	215730	176390	229860	202290	193410	75029
sp|Q9UJU6|DBNL_HUMAN	72548	51797	23418	47877	66633	61028	48364	34101
sp|Q9UJZ1|STML2_HUMAN	39713	28347	37579	28591	40141	28209	27259	29181
sp|Q9UK76|JUPI1_HUMAN	10025	4893.7	11830	8398.4	11639	1519	799.22	6322.1
sp|Q9UKK9|NUDT5_HUMAN	2023.1	2815.6	22541	3281.4	21509	1933.6	1206.8	3361.2
sp|Q9UKM9|RALY_HUMAN	89004	57236	100350	69447	94618	77496	80410	59034
sp|Q9UKY7|CDV3_HUMAN	3477.3	10677	3770.7	8675.2	22942	14015	17231	13677
sp|Q9UL46|PSME2_HUMAN	252450	197690	229000	168120	257010	247660	249200	196960
sp|Q9ULC4|MCTS1_HUMAN	47594	42248	45956	40948	51110	7578.8	49013	41408
sp|Q9ULV4|COR1C_HUMAN	565240	352530	511920	370140	463420	437290	455750	361130
sp|Q9UMS4|PRP19_HUMAN	38061	19303	18546	25831	24194	26058	26239	24976
sp|Q9UMS6|SYNP2_HUMAN	26736	19969	10809	10665	34346	17825	23971	19949
sp|Q9UN86|G3BP2_HUMAN	10683	2532	13111	8251.7	10062	9962.1	4370	9478.7
sp|Q9UNM6|PSD13_HUMAN	14842	71179	83573	48439	89399	68317	71019	56104
sp|Q9UNZ2|NSF1C_HUMAN	100530	35310	104280	47335	104780	92368	90856	77564
sp|Q9UQ80|PA2G4_HUMAN	160500	116100	145360	111680	106570	120710	115140	75249
sp|Q9Y230|RUVB2_HUMAN	109950	44447	100240	71575	102370	87536	79679	68978
sp|Q9Y265|RUVB1_HUMAN	124570	80512	107310	73756	106930	94266	88495	85514
sp|Q9Y266|NUDC_HUMAN	84235	97518	129860	100760	99705	100940	81556	105670
sp|Q9Y277|VDAC3_HUMAN	60245	8550	56737	39840	54720	32603	15413	36661
sp|Q9Y281|COF2_HUMAN	316710	239260	344860	196540	378400	329730	321010	274450
sp|Q9Y2B0|CNPY2_HUMAN	63488	46236	37971	50007	52222	65553	55239	57784
sp|Q9Y2D5|AKAP2_HUMAN	170450	67081	154470	91701	152500	123940	118860	106750
sp|Q9Y2V2|CHSP1_HUMAN	21553	13991	20370	13532	18366	13508	17028	1507.2
sp|Q9Y2Z0|SGT1_HUMAN	136210	70954	153190	85532	116970	77747	71798	72554
sp|Q9Y371|SHLB1_HUMAN	28893	14998	20787	17577	27128	30287	20870	17224
sp|Q9Y3B8|ORN_HUMAN	121190	90263	101580	75107	111500	103790	92017	93190
sp|Q9Y3C6|PPIL1_HUMAN	8025.4	1522.4	4918.1	5624.6	9496.9	6505	7474.8	6102.7
sp|Q9Y3F4|STRAP_HUMAN	34769	25634	24500	19550	25498	22222	18220	15671
sp|Q9Y3I0|RTCB_HUMAN	63219	58101	64318	42116	72567	40025	69085	26857
sp|Q9Y490|TLN1_HUMAN	472980	325150	405850	262500	451240	384220	419880	361570
sp|Q9Y4K0|LOXL2_HUMAN	41489	24410	27024	24541	28739	20384	32078	32601
sp|Q9Y4L1|HYOU1_HUMAN	163020	110160	147000	104450	141900	122460	116320	104490
sp|Q9Y5L4|TIM13_HUMAN	17187	2927.3	30169	19461	14590	20596	18416	3500.9
sp|Q9Y5X1|SNX9_HUMAN	16853	10998	16475	11033	14499	13061	12697	12121
sp|Q9Y5Z4|HEBP2_HUMAN	18494	12495	20047	14553	7802.8	17900	27294	18020
sp|Q9Y617|SERC_HUMAN	258980	199700	292210	203490	389540	548390	386400	493800
sp|Q9Y680|FKBP7_HUMAN	43029	25306	4386.4	29555	43680	42996	18268	36329
sp|Q9Y696|CLIC4_HUMAN	546470	493000	558210	470370	590460	497800	619780	411550
sp|Q9Y6C2|EMIL1_HUMAN	42335	56336	77084	158670	73472	53862	35881	55996
sp|Q9Y6N5|SQOR_HUMAN	306910	210870	272320	221510	289370	240710	168300	213700
