# Supplementary material for: Effect of fibronectin, FGF-2, and BMP4 in the stemness maintenance of BMSCs and the metabolic and proteomic cues involved
Source: Stem Cell Res Ther. 2021 Mar 6;12:165. doi: 10.1186/s13287-021-02227-7 (PMC7936451; doi:10.1186/s13287-021-02227-7)
Supplement: Supplementary file 4 — Additional file 4: Table S3. [file 13287_2021_2227_MOESM4_ESM.xlsx]

## Sheet: genes regulated by 3 factors
ENSG ID	Binding sites of OCT4 regulated genes	Binding sites of SOX2 regulated genes	Binding sites of MYC Regulated genes
ENSG00000282222	1	1	3
ENSG00000110514	18	2	28
ENSG00000086015	63	26	66
ENSG00000115808	29	13	24
ENSG00000211769	4	1	4
ENSG00000211768	4	1	4
ENSG00000211767	4	1	4
ENSG00000211766	4	1	4
ENSG00000211765	4	1	4
ENSG00000211764	4	1	5
ENSG00000169740	5	2	7
ENSG00000215869	21	6	10
ENSG00000261609	22	6	41
ENSG00000169744	75	45	48
ENSG00000261606	13	1	33
ENSG00000215866	12	5	18
ENSG00000261603	6	1	6
ENSG00000261602	2	1	2
ENSG00000266469	12	3	10
ENSG00000168298	6	6	21
ENSG00000153714	9	5	20
ENSG00000266460	4	2	3
ENSG00000266461	1	1	3
ENSG00000266466	3	2	4
ENSG00000168291	6	1	8
ENSG00000262558	2	1	18
ENSG00000281042	3	1	2
ENSG00000225100	4	1	8
ENSG00000225105	2	1	5
ENSG00000225106	3	1	14
ENSG00000225107	2	1	4
ENSG00000226457	5	1	5
ENSG00000226454	2	1	6
ENSG00000226453	19	6	12
ENSG00000226450	3	1	7
ENSG00000149798	8	3	28
ENSG00000183055	3	1	1
ENSG00000283579	7	2	30
ENSG00000181562	7	2	1
ENSG00000250564	11	3	30
ENSG00000250565	20	5	44
ENSG00000250562	3	1	6
ENSG00000187961	8	1	22
ENSG00000162840	4	3	5
ENSG00000281593	11	6	15
ENSG00000162849	121	33	171
ENSG00000283689	13	1	16
ENSG00000149243	8	2	26
ENSG00000283683	14	2	16
ENSG00000283682	2	1	3
ENSG00000184708	15	6	29
ENSG00000272382	5	2	10
ENSG00000163462	7	3	21
ENSG00000163463	7	5	20
ENSG00000163464	2	1	4
ENSG00000163466	3	2	29
ENSG00000163467	7	4	7
ENSG00000163468	11	7	22
ENSG00000162599	129	73	186
ENSG00000162598	14	4	12
ENSG00000162592	9	1	28
ENSG00000029364	17	5	22
ENSG00000267732	1	1	1
ENSG00000267735	6	2	20
ENSG00000029363	7	4	10
ENSG00000267737	18	2	64
ENSG00000162594	17	9	25
ENSG00000263609	2	1	3
ENSG00000263608	2	4	11
ENSG00000118640	8	6	22
ENSG00000263602	5	1	17
ENSG00000263606	1	1	5
ENSG00000259168	9	8	18
ENSG00000201467	1	1	2
ENSG00000253141	6	2	11
ENSG00000115073	4	3	18
ENSG00000253143	1	1	6
ENSG00000259160	3	1	8
ENSG00000259163	4	7	7
ENSG00000259165	2	2	1
ENSG00000259164	31	15	94
ENSG00000259166	8	2	19
ENSG00000213853	12	2	38
ENSG00000258590	2	4	9
ENSG00000213854	2	1	2
ENSG00000213859	3	2	22
ENSG00000225815	2	1	2
ENSG00000225813	3	4	5
ENSG00000225811	8	3	5
ENSG00000229303	1	3	2
ENSG00000229309	6	1	4
ENSG00000278073	7	1	27
ENSG00000278071	4	1	10
ENSG00000055070	15	4	26
ENSG00000227411	1	2	5
ENSG00000155719	13	2	13
ENSG00000162337	52	8	131
ENSG00000182010	17	8	19
ENSG00000182013	4	1	14
ENSG00000251776	3	1	5
ENSG00000251770	2	1	10
ENSG00000245293	23	12	24
ENSG00000164659	35	15	42
ENSG00000242748	5	1	2
ENSG00000178372	4	1	13
ENSG00000164651	7	6	16
ENSG00000242741	14	6	10
ENSG00000164654	9	2	23
ENSG00000149187	20	11	59
ENSG00000252236	5	2	8
ENSG00000206113	10	3	45
ENSG00000256925	4	2	13
ENSG00000161021	13	10	71
ENSG00000256922	3	2	3
ENSG00000256923	1	2	1
ENSG00000254694	2	2	6
ENSG00000254695	6	3	16
ENSG00000254691	2	1	1
ENSG00000254692	13	5	24
ENSG00000266928	6	6	11
ENSG00000254698	15	9	41
ENSG00000266921	2	1	5
ENSG00000257343	1	3	5
ENSG00000257342	8	4	13
ENSG00000257341	7	3	27
ENSG00000257346	5	1	14
ENSG00000257345	6	3	7
ENSG00000119509	28	17	44
ENSG00000256695	4	5	8
ENSG00000228943	1	2	6
ENSG00000256691	1	2	5
ENSG00000165309	11	5	25
ENSG00000281863	1	2	3
ENSG00000165304	9	5	32
ENSG00000165300	6	2	14
ENSG00000101608	7	3	17
ENSG00000101605	28	12	49
ENSG00000121335	23	6	10
ENSG00000198791	11	6	13
ENSG00000198792	17	9	63
ENSG00000198793	14	9	59
ENSG00000198794	16	5	50
ENSG00000198795	45	21	66
ENSG00000198796	31	14	77
ENSG00000198797	31	7	32
ENSG00000198799	13	4	10
ENSG00000231424	6	2	9
ENSG00000197774	8	3	44
ENSG00000231422	8	4	7
ENSG00000175556	7	3	15
ENSG00000197771	15	3	28
ENSG00000129474	8	7	25
ENSG00000161682	6	2	25
ENSG00000168297	12	3	45
ENSG00000279840	5	2	7
ENSG00000279847	4	4	6
ENSG00000100288	4	1	27
ENSG00000183864	7	5	27
ENSG00000277402	2	1	12
ENSG00000124217	7	5	9
ENSG00000124214	17	8	27
ENSG00000124215	15	4	42
ENSG00000124212	26	5	47
ENSG00000167685	9	4	25
ENSG00000247595	3	3	11
ENSG00000161970	9	2	16
ENSG00000161973	6	2	12
ENSG00000255279	3	2	3
ENSG00000255275	18	5	52
ENSG00000255274	9	3	59
ENSG00000255271	6	1	7
ENSG00000255270	1	4	4
ENSG00000255273	2	1	4
ENSG00000255272	6	2	12
ENSG00000198369	42	18	111
ENSG00000160087	7	1	30
ENSG00000036054	14	10	18
ENSG00000002587	9	3	16
ENSG00000002586	21	6	28
ENSG00000177954	3	2	9
ENSG00000280058	2	2	4
ENSG00000198242	17	7	35
ENSG00000280056	5	2	1
ENSG00000280055	1	2	15
ENSG00000237863	5	1	4
ENSG00000198246	9	7	47
ENSG00000280050	3	2	7
ENSG00000092140	15	12	17
ENSG00000135916	6	4	29
ENSG00000135914	1	1	4
ENSG00000135913	12	6	29
ENSG00000135912	11	4	26
ENSG00000092148	21	5	32
ENSG00000034693	5	3	9
ENSG00000135919	12	10	29
ENSG00000230487	14	2	31
ENSG00000176396	5	2	6
ENSG00000176390	7	4	15
ENSG00000176393	6	2	27
ENSG00000176399	7	1	6
ENSG00000230489	6	1	13
ENSG00000243902	17	2	108
ENSG00000243903	3	1	6
ENSG00000243904	3	2	6
ENSG00000083635	9	3	10
ENSG00000248027	5	4	9
ENSG00000247624	23	4	32
ENSG00000252593	8	6	16
ENSG00000247626	4	1	9
ENSG00000167536	8	1	23
ENSG00000167535	10	1	23
ENSG00000188883	9	1	18
ENSG00000241505	6	2	11
ENSG00000149792	7	3	21
ENSG00000237285	1	1	2
ENSG00000237286	3	1	2
ENSG00000237281	12	4	28
ENSG00000237282	1	1	2
ENSG00000237283	3	1	4
ENSG00000272255	5	1	16
ENSG00000272256	4	5	9
ENSG00000272250	12	6	16
ENSG00000206949	1	1	4
ENSG00000272259	22	5	70
ENSG00000101327	7	1	7
ENSG00000271781	4	1	15
ENSG00000271780	3	4	6
ENSG00000271784	3	1	6
ENSG00000200475	1	1	4
ENSG00000049192	48	22	47
ENSG00000271788	3	3	14
ENSG00000274363	5	2	5
ENSG00000200472	3	1	6
ENSG00000169992	7	2	24
ENSG00000237136	24	9	25
ENSG00000129562	8	7	19
ENSG00000272788	2	2	7
ENSG00000272784	3	1	12
ENSG00000154252	10	3	34
ENSG00000272780	7	3	11
ENSG00000141232	5	3	20
ENSG00000172673	22	13	15
ENSG00000277559	10	1	12
ENSG00000172671	11	3	15
ENSG00000279069	6	1	17
ENSG00000223765	4	1	5
ENSG00000236423	8	4	30
ENSG00000274091	3	3	12
ENSG00000274092	3	1	21
ENSG00000236420	1	2	4
ENSG00000236426	2	1	12
ENSG00000236425	2	1	5
ENSG00000136750	10	7	14
ENSG00000136754	18	13	35
ENSG00000136758	9	5	21
ENSG00000270781	2	1	4
ENSG00000232504	6	4	20
ENSG00000232505	4	3	7
ENSG00000249087	8	5	7
ENSG00000116014	10	2	38
ENSG00000249085	8	8	14
ENSG00000116016	19	6	75
ENSG00000249089	5	2	5
ENSG00000234033	2	1	2
ENSG00000146676	2	3	9
ENSG00000234030	2	1	9
ENSG00000201707	3	2	1
ENSG00000271259	3	1	11
ENSG00000276206	4	2	4
ENSG00000271257	6	1	7
ENSG00000271251	3	1	1
ENSG00000276202	3	1	3
ENSG00000270124	9	5	18
ENSG00000174099	30	13	32
ENSG00000278338	5	2	16
ENSG00000264659	2	1	7
ENSG00000224237	4	2	3
ENSG00000235192	4	3	12
ENSG00000224238	2	3	3
ENSG00000278333	1	1	1
ENSG00000137404	8	3	27
ENSG00000278334	10	1	15
ENSG00000235194	10	5	17
ENSG00000275576	3	1	3
ENSG00000275572	4	1	9
ENSG00000060138	9	4	15
ENSG00000162843	22	8	30
ENSG00000231856	7	2	26
ENSG00000130758	7	4	34
ENSG00000130751	15	3	33
ENSG00000130755	5	1	15
ENSG00000186115	2	1	5
ENSG00000110756	9	4	24
ENSG00000248843	3	2	9
ENSG00000248844	2	4	3
ENSG00000134278	33	13	65
ENSG00000230815	3	2	9
ENSG00000230817	28	16	17
ENSG00000072501	7	3	14
ENSG00000134183	5	1	19
ENSG00000134186	4	3	11
ENSG00000145191	8	2	15
ENSG00000037042	8	1	18
ENSG00000078487	12	3	26
ENSG00000260625	4	2	12
ENSG00000145194	14	1	36
ENSG00000042753	4	2	20
ENSG00000105855	18	12	31
ENSG00000105854	7	7	9
ENSG00000111481	15	9	41
ENSG00000105856	9	10	21
ENSG00000105851	7	6	18
ENSG00000265291	6	3	19
ENSG00000265293	2	2	2
ENSG00000142252	15	5	29
ENSG00000012174	6	3	9
ENSG00000135587	4	1	16
ENSG00000071082	3	3	19
ENSG00000247315	8	2	14
ENSG00000139780	3	1	2
ENSG00000180660	7	2	11
ENSG00000135638	11	2	26
ENSG00000180662	3	1	2
ENSG00000180667	6	1	12
ENSG00000188419	18	8	10
ENSG00000135632	4	1	14
ENSG00000135631	26	4	51
ENSG00000135636	41	9	118
ENSG00000135637	10	4	15
ENSG00000263445	2	1	4
ENSG00000250033	19	15	19
ENSG00000114503	10	1	15
ENSG00000224296	1	1	5
ENSG00000115677	21	2	70
ENSG00000259763	2	1	4
ENSG00000259762	8	5	7
ENSG00000259761	2	1	1
ENSG00000259760	4	1	3
ENSG00000259768	19	9	38
ENSG00000261970	1	1	1
ENSG00000261978	5	1	16
ENSG00000258627	1	1	2
ENSG00000112531	31	18	37
ENSG00000258620	1	2	5
ENSG00000116857	17	6	36
ENSG00000263196	3	1	2
ENSG00000162591	19	2	121
ENSG00000125255	5	5	6
ENSG00000227258	26	13	68
ENSG00000227256	5	1	5
ENSG00000227252	4	3	26
ENSG00000227253	5	3	2
ENSG00000267638	6	1	15
ENSG00000105146	3	1	4
ENSG00000267631	1	1	6
ENSG00000267632	4	1	2
ENSG00000267633	2	1	7
ENSG00000267634	4	2	7
ENSG00000267636	2	4	3
ENSG00000267637	3	9	14
ENSG00000186543	4	1	13
ENSG00000281386	7	1	12
ENSG00000235944	5	3	18
ENSG00000235947	2	1	12
ENSG00000164418	71	51	54
ENSG00000164411	8	4	11
ENSG00000164414	11	3	11
ENSG00000100532	6	4	9
ENSG00000202225	3	1	4
ENSG00000077454	4	2	36
ENSG00000077458	11	4	15
ENSG00000265908	6	4	9
ENSG00000169155	12	2	26
ENSG00000253140	2	1	7
ENSG00000260367	6	2	14
ENSG00000260364	42	15	20
ENSG00000260362	5	2	2
ENSG00000260360	4	2	9
ENSG00000260369	5	1	19
ENSG00000260368	3	1	15
ENSG00000021300	9	3	21
ENSG00000217026	2	1	3
ENSG00000209482	4	3	26
ENSG00000209480	2	1	27
ENSG00000216378	4	3	5
ENSG00000100393	24	6	29
ENSG00000100395	5	3	15
ENSG00000253148	5	2	4
ENSG00000223203	2	2	6
ENSG00000223202	2	1	6
ENSG00000197208	7	6	24
ENSG00000239462	27	13	43
ENSG00000151292	21	10	22
ENSG00000113141	6	3	18
ENSG00000239465	3	3	5
ENSG00000026652	29	13	78
ENSG00000205959	7	2	16
ENSG00000225193	2	1	10
ENSG00000229565	3	1	2
ENSG00000229563	19	9	16
ENSG00000255043	1	2	4
ENSG00000106635	3	1	17
ENSG00000106636	7	2	16
ENSG00000207561	2	2	10
ENSG00000261104	5	2	8
ENSG00000261105	18	1	19
ENSG00000106633	14	1	53
ENSG00000280291	3	2	3
ENSG00000152670	9	3	8
ENSG00000143643	7	6	30
ENSG00000124588	22	8	51
ENSG00000143641	53	17	150
ENSG00000167332	2	1	4
ENSG00000167333	5	1	10
ENSG00000009830	13	9	33
ENSG00000281657	13	5	8
ENSG00000281655	3	3	2
ENSG00000178921	9	3	27
ENSG00000178922	4	1	11
ENSG00000178928	7	1	7
ENSG00000266341	2	1	12
ENSG00000168310	20	9	67
ENSG00000252864	2	1	6
ENSG00000168314	14	5	16
ENSG00000262456	2	1	12
ENSG00000262454	10	1	40
ENSG00000241073	6	3	3
ENSG00000114268	11	5	52
ENSG00000200677	1	1	2
ENSG00000204709	8	3	13
ENSG00000204706	29	8	40
ENSG00000153107	6	5	12
ENSG00000228778	9	3	12
ENSG00000228775	13	7	22
ENSG00000228770	1	1	3
ENSG00000228772	1	1	1
ENSG00000279268	3	1	1
ENSG00000279269	3	1	1
ENSG00000222685	1	1	13
ENSG00000279261	6	1	6
ENSG00000279266	4	2	4
ENSG00000279267	6	1	8
ENSG00000226646	3	1	3
ENSG00000226647	4	1	9
ENSG00000226644	7	1	11
ENSG00000226645	6	2	11
ENSG00000226640	8	8	11
ENSG00000167004	13	1	24
ENSG00000226648	10	2	31
ENSG00000158023	19	12	79
ENSG00000183242	12	1	16
ENSG00000164045	8	3	23
ENSG00000167800	5	1	22
ENSG00000183248	7	3	24
ENSG00000127774	4	1	12
ENSG00000239926	1	1	1
ENSG00000239923	2	1	1
ENSG00000239922	15	9	4
ENSG00000239921	8	8	25
ENSG00000239920	10	1	13
ENSG00000233927	3	3	17
ENSG00000233926	19	12	30
ENSG00000233920	11	4	15
ENSG00000173838	32	9	112
ENSG00000233929	2	2	14
ENSG00000233928	21	6	8
ENSG00000227418	5	1	1
ENSG00000245311	12	3	14
ENSG00000245317	1	4	9
ENSG00000165406	27	8	38
ENSG00000165409	28	7	36
ENSG00000257999	5	2	12
ENSG00000241258	9	5	24
ENSG00000206636	1	2	4
ENSG00000206630	5	2	25
ENSG00000206633	4	1	12
ENSG00000255847	2	1	12
ENSG00000254718	6	3	11
ENSG00000225226	4	3	5
ENSG00000207942	1	1	1
ENSG00000254710	17	6	20
ENSG00000207948	4	1	9
ENSG00000254717	4	1	1
ENSG00000240849	16	6	65
ENSG00000278133	5	1	8
ENSG00000158683	42	16	76
ENSG00000278131	2	1	7
ENSG00000278139	33	12	60
ENSG00000008056	13	3	19
ENSG00000130518	4	1	21
ENSG00000159374	10	5	52
ENSG00000159377	2	1	14
ENSG00000130511	14	4	62
ENSG00000130513	6	3	31
ENSG00000130517	11	7	32
ENSG00000164758	8	1	8
ENSG00000164756	27	13	30
ENSG00000164754	11	7	16
ENSG00000058085	17	7	46
ENSG00000159082	20	9	23
ENSG00000155506	33	10	58
ENSG00000159086	12	5	20
ENSG00000011478	2	3	14
ENSG00000010704	4	1	11
ENSG00000196616	2	1	5
ENSG00000125046	23	19	74
ENSG00000081913	60	40	69
ENSG00000088205	5	5	8
ENSG00000120498	21	4	13
ENSG00000252001	1	1	2
ENSG00000252005	2	1	1
ENSG00000252008	3	2	7
ENSG00000005471	17	12	26
ENSG00000256712	6	3	5
ENSG00000256717	31	10	40
ENSG00000254822	3	1	3
ENSG00000160124	7	2	19
ENSG00000243004	35	23	39
ENSG00000243007	2	1	9
ENSG00000243008	3	3	3
ENSG00000203914	4	1	1
ENSG00000277370	3	3	22
ENSG00000231382	6	3	3
ENSG00000277373	6	2	13
ENSG00000231384	9	6	4
ENSG00000274932	2	3	6
ENSG00000231389	2	1	22
ENSG00000274937	4	1	13
ENSG00000176920	6	1	7
ENSG00000176927	30	14	38
ENSG00000198169	6	2	24
ENSG00000198168	7	1	4
ENSG00000198162	29	8	22
ENSG00000198160	18	5	30
ENSG00000231655	4	1	5
ENSG00000231654	1	1	9
ENSG00000231651	5	1	12
ENSG00000171044	53	10	109
ENSG00000231652	5	2	8
ENSG00000179676	7	4	5
ENSG00000179673	4	4	12
ENSG00000244063	4	3	1
ENSG00000147316	40	11	92
ENSG00000230381	4	1	7
ENSG00000230383	3	2	1
ENSG00000230385	7	1	9
ENSG00000248783	5	1	5
ENSG00000145220	8	2	16
ENSG00000167476	11	1	49
ENSG00000248789	15	9	11
ENSG00000167470	17	9	63
ENSG00000276426	1	1	1
ENSG00000253879	4	2	2
ENSG00000253878	4	8	11
ENSG00000253873	30	12	61
ENSG00000219500	2	2	1
ENSG00000253874	3	4	5
ENSG00000253877	9	3	6
ENSG00000268500	6	1	12
ENSG00000069998	8	2	23
ENSG00000084754	13	3	28
ENSG00000240065	7	2	36
ENSG00000256927	2	2	2
ENSG00000095637	51	28	88
ENSG00000249781	62	12	40
ENSG00000249786	8	1	10
ENSG00000230525	17	3	7
ENSG00000230523	6	1	15
ENSG00000278905	15	7	12
ENSG00000274150	4	1	5
ENSG00000146049	5	2	6
ENSG00000148225	4	2	13
ENSG00000133135	14	5	10
ENSG00000272426	5	4	10
ENSG00000138303	20	16	53
ENSG00000148229	3	2	11
ENSG00000138308	3	1	3
ENSG00000133138	8	3	8
ENSG00000144579	12	1	38
ENSG00000067840	4	1	20
ENSG00000146592	119	50	153
ENSG00000172828	5	1	17
ENSG00000249128	8	4	4
ENSG00000266929	16	4	46
ENSG00000141068	41	13	173
ENSG00000249125	6	3	12
ENSG00000144681	33	9	23
ENSG00000254693	3	1	17
ENSG00000249122	8	5	6
ENSG00000066468	25	18	62
ENSG00000268996	5	2	24
ENSG00000268991	3	1	4
ENSG00000173193	8	1	27
ENSG00000266923	15	7	36
ENSG00000067596	18	8	35
ENSG00000116604	24	5	71
ENSG00000070808	13	4	45
ENSG00000223042	2	2	2
ENSG00000279748	3	2	28
ENSG00000274114	9	1	31
ENSG00000279744	3	2	14
ENSG00000279742	3	1	12
ENSG00000080189	5	6	25
ENSG00000147883	8	3	11
ENSG00000147889	19	5	41
ENSG00000101935	25	13	44
ENSG00000101938	19	5	17
ENSG00000130656	1	1	6
ENSG00000130653	28	5	112
ENSG00000241291	3	1	1
ENSG00000113389	26	7	43
ENSG00000223595	2	1	3
ENSG00000223597	5	2	2
ENSG00000223599	1	1	5
ENSG00000223598	30	7	27
ENSG00000067334	7	3	4
ENSG00000113387	26	6	50
ENSG00000113384	14	2	29
ENSG00000235545	5	2	15
ENSG00000076258	7	3	9
ENSG00000235549	4	2	6
ENSG00000235548	2	1	1
ENSG00000234634	2	1	3
ENSG00000234636	1	1	5
ENSG00000180592	20	18	35
ENSG00000061656	7	2	17
ENSG00000180596	4	3	16
ENSG00000073578	12	1	16
ENSG00000228944	10	3	9
ENSG00000089009	9	4	13
ENSG00000261348	8	3	18
ENSG00000261346	4	1	18
ENSG00000261347	3	1	11
ENSG00000089006	8	3	47
ENSG00000261341	5	1	19
ENSG00000269118	1	2	5
ENSG00000264196	3	1	2
ENSG00000269113	39	15	80
ENSG00000269110	10	3	17
ENSG00000117266	15	2	39
ENSG00000117262	3	2	4
ENSG00000107831	6	3	26
ENSG00000107833	4	4	19
ENSG00000156509	8	3	12
ENSG00000224063	56	43	71
ENSG00000224066	9	2	21
ENSG00000264443	8	4	15
ENSG00000156500	9	2	10
ENSG00000156504	3	1	8
ENSG00000267180	4	2	10
ENSG00000267184	1	2	3
ENSG00000267185	6	1	18
ENSG00000103642	5	2	11
ENSG00000267188	2	1	10
ENSG00000103647	38	13	108
ENSG00000064687	14	3	60
ENSG00000263874	1	1	5
ENSG00000263878	15	6	20
ENSG00000022556	6	1	19
ENSG00000076928	23	5	76
ENSG00000181072	31	18	19
ENSG00000076924	5	1	27
ENSG00000143337	8	4	18
ENSG00000143333	11	3	10
ENSG00000134020	63	15	166
ENSG00000168152	5	3	11
ENSG00000189241	6	3	9
ENSG00000168159	8	2	20
ENSG00000111837	12	5	23
ENSG00000111834	5	2	9
ENSG00000111832	4	5	7
ENSG00000262693	1	1	6
ENSG00000262692	2	1	15
ENSG00000244203	10	5	3
ENSG00000188596	43	26	45
ENSG00000069509	4	2	4
ENSG00000269800	3	1	3
ENSG00000269802	5	2	11
ENSG00000269807	6	4	15
ENSG00000269806	6	3	11
ENSG00000265319	4	1	3
ENSG00000183354	25	15	35
ENSG00000265313	12	5	44
ENSG00000265316	4	3	7
ENSG00000263252	1	1	3
ENSG00000215367	8	2	18
ENSG00000251122	1	1	1
ENSG00000251129	18	6	16
ENSG00000251128	2	1	4
ENSG00000119760	7	1	12
ENSG00000259353	2	2	8
ENSG00000259350	3	2	5
ENSG00000019995	7	3	18
ENSG00000197779	20	6	20
ENSG00000259354	21	12	21
ENSG00000019991	11	3	8
ENSG00000231429	6	2	4
ENSG00000135778	7	5	20
ENSG00000135776	8	5	23
ENSG00000135775	13	3	18
ENSG00000139428	7	2	10
ENSG00000135773	15	7	33
ENSG00000147050	30	10	45
ENSG00000152990	32	11	38
ENSG00000175550	4	2	24
ENSG00000132749	13	3	22
ENSG00000226339	2	2	1
ENSG00000165646	5	6	23
ENSG00000226337	15	7	36
ENSG00000226334	3	1	7
ENSG00000132744	4	2	28
ENSG00000226332	9	2	26
ENSG00000226330	20	6	57
ENSG00000132740	9	2	24
ENSG00000266758	2	1	10
ENSG00000153029	13	5	23
ENSG00000231420	4	2	7
ENSG00000245156	6	1	27
ENSG00000266750	1	1	13
ENSG00000266754	2	3	1
ENSG00000187026	2	1	1
ENSG00000187024	7	3	50
ENSG00000142039	14	5	32
ENSG00000187021	6	3	8
ENSG00000162148	5	1	13
ENSG00000180035	10	6	30
ENSG00000066855	18	5	43
ENSG00000188620	4	2	15
ENSG00000161681	26	2	66
ENSG00000185774	109	26	67
ENSG00000090054	17	9	26
ENSG00000101096	49	6	162
ENSG00000101098	18	4	34
ENSG00000250654	4	1	3
ENSG00000213402	5	1	25
ENSG00000257607	4	1	22
ENSG00000257605	5	3	6
ENSG00000112715	12	2	32
ENSG00000250658	3	1	3
ENSG00000258400	1	1	1
ENSG00000070495	7	2	38
ENSG00000258405	6	6	6
ENSG00000258404	23	5	48
ENSG00000258408	1	1	7
ENSG00000138468	27	6	32
ENSG00000250387	4	4	11
ENSG00000164597	51	22	82
ENSG00000250385	2	1	7
ENSG00000164591	10	2	19
ENSG00000250383	5	1	1
ENSG00000222051	1	1	1
ENSG00000148143	33	26	73
ENSG00000267404	2	1	1
ENSG00000267402	2	4	7
ENSG00000267400	2	1	1
ENSG00000104112	13	6	7
ENSG00000267409	4	1	7
ENSG00000223908	1	1	2
ENSG00000223903	2	3	1
ENSG00000223901	5	1	18
ENSG00000125285	11	11	12
ENSG00000181852	13	4	19
ENSG00000242314	2	1	3
ENSG00000181856	1	1	18
ENSG00000168936	9	4	29
ENSG00000168939	3	1	6
ENSG00000168938	8	2	13
ENSG00000197506	12	6	18
ENSG00000256551	6	3	7
ENSG00000256552	4	2	6
ENSG00000126883	23	10	62
ENSG00000126882	5	3	43
ENSG00000186088	22	7	46
ENSG00000204929	115	43	138
ENSG00000204928	1	2	6
ENSG00000204923	7	5	6
ENSG00000204922	5	2	22
ENSG00000204920	7	3	7
ENSG00000089041	6	1	27
ENSG00000008441	47	16	158
ENSG00000182508	3	2	10
ENSG00000182504	4	4	14
ENSG00000125843	8	3	9
ENSG00000104808	5	1	7
ENSG00000234369	1	2	1
ENSG00000104805	10	5	25
ENSG00000104804	10	6	24
ENSG00000237417	1	1	4
ENSG00000106400	7	1	20
ENSG00000237413	38	6	29
ENSG00000280485	4	3	4
ENSG00000177508	13	1	16
ENSG00000249360	3	1	2
ENSG00000257845	10	5	4
ENSG00000187840	6	3	23
ENSG00000199363	1	2	1
ENSG00000199366	5	2	10
ENSG00000202515	6	2	5
ENSG00000123933	7	2	30
ENSG00000140526	34	8	73
ENSG00000140527	12	1	23
ENSG00000140525	11	3	18
ENSG00000140521	17	2	27
ENSG00000246541	14	12	16
ENSG00000167107	12	3	53
ENSG00000167106	11	10	81
ENSG00000280734	7	3	16
ENSG00000167103	11	1	43
ENSG00000165704	3	1	11
ENSG00000167100	7	4	33
ENSG00000240265	3	2	3
ENSG00000280739	22	11	41
ENSG00000244945	1	2	12
ENSG00000166851	4	2	18
ENSG00000166856	1	1	10
ENSG00000207357	8	3	20
ENSG00000166855	4	5	13
ENSG00000207359	7	1	9
ENSG00000163374	11	1	14
ENSG00000163376	5	3	7
ENSG00000163377	27	10	14
ENSG00000163378	10	5	15
ENSG00000255143	7	3	21
ENSG00000276747	11	2	29
ENSG00000276744	8	5	33
ENSG00000255147	5	1	1
ENSG00000255146	3	2	6
ENSG00000255145	8	1	12
ENSG00000282390	3	4	10
ENSG00000056586	6	4	24
ENSG00000178882	77	29	146
ENSG00000227811	9	5	16
ENSG00000227813	1	3	3
ENSG00000128849	40	18	63
ENSG00000224027	2	4	4
ENSG00000225526	7	4	24
ENSG00000241135	11	3	17
ENSG00000241131	3	7	7
ENSG00000225521	10	3	38
ENSG00000253460	1	1	3
ENSG00000225528	1	2	20
ENSG00000259502	1	2	2
ENSG00000157005	3	3	5
ENSG00000184014	30	7	41
ENSG00000184012	10	4	41
ENSG00000179820	16	4	26
ENSG00000264400	1	1	2
ENSG00000162426	12	1	20
ENSG00000268204	7	1	17
ENSG00000268205	2	2	3
ENSG00000279189	2	1	2
ENSG00000279187	1	1	12
ENSG00000279181	3	2	9
ENSG00000200827	2	2	1
ENSG00000279183	2	1	4
ENSG00000204110	9	2	28
ENSG00000204116	13	7	15
ENSG00000201196	2	2	1
ENSG00000257553	11	7	23
ENSG00000137145	14	3	30
ENSG00000137142	7	4	16
ENSG00000201198	1	1	3
ENSG00000109572	21	10	30
ENSG00000233884	2	1	11
ENSG00000283118	5	3	7
ENSG00000283117	32	5	36
ENSG00000109576	13	4	8
ENSG00000100077	20	8	53
ENSG00000278588	5	2	13
ENSG00000001561	4	3	9
ENSG00000159128	19	1	55
ENSG00000122912	8	3	13
ENSG00000025156	8	1	7
ENSG00000253258	2	1	13
ENSG00000253251	5	2	9
ENSG00000129038	14	4	41
ENSG00000253252	3	2	1
ENSG00000253257	4	1	4
ENSG00000154065	15	8	45
ENSG00000271716	3	1	9
ENSG00000207688	2	1	7
ENSG00000157193	16	9	64
ENSG00000107223	4	1	15
ENSG00000258399	20	12	41
ENSG00000232823	6	3	13
ENSG00000232821	5	1	15
ENSG00000232825	28	7	16
ENSG00000232829	1	2	5
ENSG00000232828	9	3	24
ENSG00000120519	51	23	31
ENSG00000155330	16	2	16
ENSG00000235890	4	2	17
ENSG00000278635	1	1	3
ENSG00000037749	40	26	66
ENSG00000273055	2	2	7
ENSG00000170522	23	12	50
ENSG00000170525	21	11	88
ENSG00000273058	2	1	4
ENSG00000164548	5	4	15
ENSG00000198553	3	1	2
ENSG00000198551	14	5	53
ENSG00000198556	17	6	35
ENSG00000198554	9	3	18
ENSG00000241907	1	1	3
ENSG00000163612	3	1	12
ENSG00000075223	31	28	58
ENSG00000164542	16	8	26
ENSG00000160714	6	2	11
ENSG00000160712	7	6	79
ENSG00000160710	20	6	29
ENSG00000096088	8	1	24
ENSG00000136950	9	5	34
ENSG00000215165	1	1	4
ENSG00000083307	27	20	98
ENSG00000096080	7	4	18
ENSG00000222000	15	5	14
ENSG00000280054	5	1	7
ENSG00000258869	8	2	3
ENSG00000175467	7	2	28
ENSG00000237864	3	2	19
ENSG00000105402	9	2	36
ENSG00000105401	19	2	62
ENSG00000105404	9	3	16
ENSG00000131459	18	11	47
ENSG00000279976	1	1	6
ENSG00000279970	6	1	10
ENSG00000279973	3	1	7
ENSG00000135917	3	1	5
ENSG00000181218	11	4	13
ENSG00000132185	3	1	16
ENSG00000132182	25	4	73
ENSG00000222009	6	3	32
ENSG00000258860	3	1	14
ENSG00000237990	6	1	7
ENSG00000237993	2	2	3
ENSG00000014919	7	3	12
ENSG00000135205	26	8	51
ENSG00000116996	6	5	6
ENSG00000131981	7	5	30
ENSG00000199603	3	1	6
ENSG00000188026	10	1	43
ENSG00000273942	2	1	2
ENSG00000273945	6	3	19
ENSG00000166337	8	3	23
ENSG00000273948	5	2	7
ENSG00000253287	2	1	1
ENSG00000240747	16	10	41
ENSG00000272097	2	1	7
ENSG00000272092	11	4	27
ENSG00000084652	12	3	23
ENSG00000214691	8	1	8
ENSG00000214694	16	4	12
ENSG00000172167	19	7	8
ENSG00000172164	65	22	97
ENSG00000200795	8	6	14
ENSG00000230483	2	2	13
ENSG00000264229	5	5	18
ENSG00000214342	2	1	1
ENSG00000214347	15	7	13
ENSG00000020426	49	16	42
ENSG00000233441	2	1	15
ENSG00000229155	2	1	7
ENSG00000229154	2	1	5
ENSG00000101871	50	50	61
ENSG00000266012	1	2	3
ENSG00000138115	4	2	1
ENSG00000275479	6	2	16
ENSG00000138111	10	3	27
ENSG00000172789	10	2	14
ENSG00000172785	1	1	2
ENSG00000138119	39	19	101
ENSG00000172780	13	2	33
ENSG00000150201	2	2	7
ENSG00000144724	112	62	335
ENSG00000271547	1	2	4
ENSG00000236119	2	2	6
ENSG00000236118	1	1	7
ENSG00000236111	1	1	1
ENSG00000236110	1	1	3
ENSG00000174788	7	1	15
ENSG00000224924	12	7	2
ENSG00000196923	13	4	45
ENSG00000196922	9	3	18
ENSG00000174780	5	4	17
ENSG00000260596	2	1	2
ENSG00000173786	6	2	21
ENSG00000233694	10	5	17
ENSG00000233693	6	2	12
ENSG00000233690	2	1	3
ENSG00000238183	4	2	4
ENSG00000232124	3	1	3
ENSG00000232125	9	2	10
ENSG00000238184	16	3	34
ENSG00000238189	1	1	3
ENSG00000116473	35	20	70
ENSG00000112996	9	1	9
ENSG00000112992	30	6	28
ENSG00000116478	16	3	40
ENSG00000247627	9	4	6
ENSG00000223657	2	2	1
ENSG00000223652	9	3	11
ENSG00000223653	50	29	69
ENSG00000223651	3	1	3
ENSG00000223658	2	1	3
ENSG00000099866	17	5	34
ENSG00000151150	102	68	163
ENSG00000099864	10	2	59
ENSG00000270638	6	2	7
ENSG00000099860	6	1	26
ENSG00000270634	2	1	2
ENSG00000099869	6	2	18
ENSG00000106245	11	3	17
ENSG00000106244	13	6	36
ENSG00000072210	13	2	13
ENSG00000106246	16	2	29
ENSG00000269303	4	1	17
ENSG00000266173	8	4	42
ENSG00000266174	8	5	14
ENSG00000269307	8	5	17
ENSG00000269304	3	1	6
ENSG00000212348	1	2	4
ENSG00000100836	4	3	15
ENSG00000212342	2	2	5
ENSG00000236809	1	1	8
ENSG00000236801	2	1	1
ENSG00000153790	9	9	8
ENSG00000228124	5	4	5
ENSG00000228127	6	3	6
ENSG00000250877	2	2	7
ENSG00000234409	4	1	9
ENSG00000142765	11	1	34
ENSG00000113643	6	1	9
ENSG00000113645	36	26	108
ENSG00000276164	1	1	1
ENSG00000113649	12	9	14
ENSG00000113648	19	6	43
ENSG00000169432	30	12	14
ENSG00000169435	13	8	20
ENSG00000264769	9	1	30
ENSG00000169436	45	7	110
ENSG00000169439	34	19	41
ENSG00000264765	4	1	4
ENSG00000241229	3	1	4
ENSG00000189030	4	1	10
ENSG00000111644	4	2	23
ENSG00000111647	17	2	23
ENSG00000111641	12	2	26
ENSG00000111640	9	3	38
ENSG00000111642	12	1	31
ENSG00000267227	1	2	2
ENSG00000267226	6	2	12
ENSG00000267225	3	3	7
ENSG00000267223	12	5	16
ENSG00000142494	21	5	40
ENSG00000267228	9	4	16
ENSG00000263935	3	4	7
ENSG00000263934	1	1	1
ENSG00000114030	19	12	24
ENSG00000261687	6	1	5
ENSG00000073331	23	19	44
ENSG00000261683	7	3	7
ENSG00000261680	2	1	5
ENSG00000156313	9	3	8
ENSG00000039537	27	5	11
ENSG00000262333	1	1	7
ENSG00000109220	12	9	13
ENSG00000262339	2	1	12
ENSG00000012048	18	10	39
ENSG00000225727	5	1	15
ENSG00000225721	8	2	21
ENSG00000229654	2	2	7
ENSG00000229656	38	18	66
ENSG00000229652	1	1	2
ENSG00000149716	10	4	34
ENSG00000184254	11	2	51
ENSG00000138942	8	2	24
ENSG00000254018	4	1	5
ENSG00000138944	16	8	27
ENSG00000264660	10	5	7
ENSG00000134612	1	1	5
ENSG00000163171	25	9	49
ENSG00000187783	10	1	15
ENSG00000280809	9	1	8
ENSG00000008226	15	2	31
ENSG00000166529	3	1	6
ENSG00000166526	10	2	13
ENSG00000166527	2	1	4
ENSG00000182362	4	2	16
ENSG00000225891	2	1	8
ENSG00000114698	13	2	20
ENSG00000244432	3	1	3
ENSG00000229388	9	7	15
ENSG00000244436	3	1	5
ENSG00000229386	2	1	3
ENSG00000229382	5	2	13
ENSG00000260796	8	1	14
ENSG00000251088	16	11	24
ENSG00000260795	4	1	5
ENSG00000260792	4	1	14
ENSG00000260790	2	2	12
ENSG00000184786	4	1	7
ENSG00000184787	10	5	31
ENSG00000251080	1	2	1
ENSG00000251081	9	2	8
ENSG00000206941	2	2	8
ENSG00000251085	3	2	12
ENSG00000259255	11	2	13
ENSG00000181555	23	12	37
ENSG00000259251	8	3	10
ENSG00000206947	2	4	1
ENSG00000168476	6	1	19
ENSG00000168477	16	2	57
ENSG00000112697	14	9	10
ENSG00000112695	8	6	5
ENSG00000112699	122	41	224
ENSG00000182093	17	3	26
ENSG00000182095	46	20	117
ENSG00000108578	6	3	13
ENSG00000108576	7	2	16
ENSG00000260240	6	4	1
ENSG00000254560	25	13	38
ENSG00000254561	13	7	30
ENSG00000119514	8	1	30
ENSG00000254569	5	3	4
ENSG00000227769	11	3	13
ENSG00000227766	2	1	9
ENSG00000227764	8	1	20
ENSG00000258610	3	1	7
ENSG00000074527	28	7	34
ENSG00000258615	5	2	8
ENSG00000050130	6	1	20
ENSG00000154269	18	16	26
ENSG00000169981	4	3	6
ENSG00000154262	8	4	8
ENSG00000154263	12	5	24
ENSG00000154265	11	7	30
ENSG00000187258	40	16	55
ENSG00000180209	8	1	24
ENSG00000164961	10	5	21
ENSG00000180205	5	1	7
ENSG00000227496	15	8	43
ENSG00000258705	2	1	1
ENSG00000282980	3	1	4
ENSG00000282987	30	11	19
ENSG00000282988	2	5	22
ENSG00000283058	5	2	2
ENSG00000283052	16	6	19
ENSG00000123444	7	1	10
ENSG00000165389	4	5	16
ENSG00000283051	4	4	11
ENSG00000183576	19	11	50
ENSG00000183570	47	12	157
ENSG00000183578	17	2	30
ENSG00000183579	34	26	96
ENSG00000250021	14	4	52
ENSG00000250027	1	1	2
ENSG00000250026	4	3	1
ENSG00000250025	16	5	20
ENSG00000250024	3	2	4
ENSG00000257038	5	2	18
ENSG00000116863	6	2	24
ENSG00000255763	2	2	6
ENSG00000202237	4	1	1
ENSG00000255760	2	1	12
ENSG00000202231	3	1	7
ENSG00000202233	4	1	3
ENSG00000006756	8	5	13
ENSG00000006757	6	1	6
ENSG00000154889	9	4	15
ENSG00000248874	46	2	22
ENSG00000242299	5	3	8
ENSG00000270190	1	1	1
ENSG00000164385	9	1	12
ENSG00000242294	6	4	19
ENSG00000242292	1	2	1
ENSG00000242290	17	8	27
ENSG00000159459	20	4	22
ENSG00000151834	24	2	16
ENSG00000100483	7	5	6
ENSG00000165685	8	2	13
ENSG00000100485	23	8	35
ENSG00000237137	2	2	2
ENSG00000107651	10	2	19
ENSG00000006282	14	5	28
ENSG00000006283	22	4	73
ENSG00000253642	44	11	26
ENSG00000253643	3	3	2
ENSG00000217442	5	2	12
ENSG00000253641	6	2	2
ENSG00000253647	8	3	14
ENSG00000253644	2	2	6
ENSG00000217447	3	1	6
ENSG00000253648	6	2	2
ENSG00000253649	12	2	20
ENSG00000198718	13	6	28
ENSG00000198719	22	13	35
ENSG00000164035	68	22	47
ENSG00000164032	9	3	17
ENSG00000237130	1	1	3
ENSG00000164031	17	6	24
ENSG00000242120	9	1	7
ENSG00000198712	10	8	27
ENSG00000242125	4	2	46
ENSG00000198715	6	1	13
ENSG00000164038	11	3	18
ENSG00000164039	4	3	16
ENSG00000100151	4	2	22
ENSG00000100150	26	15	46
ENSG00000120063	11	4	39
ENSG00000100154	96	68	146
ENSG00000120068	10	1	20
ENSG00000230773	54	25	74
ENSG00000230778	3	2	16
ENSG00000125743	3	3	10
ENSG00000125741	18	11	54
ENSG00000125740	11	7	25
ENSG00000125746	17	8	47
ENSG00000125744	17	4	27
ENSG00000203546	21	7	27
ENSG00000251867	10	5	12
ENSG00000251861	1	2	6
ENSG00000167608	5	1	27
ENSG00000124299	29	8	91
ENSG00000167600	7	3	13
ENSG00000167601	21	8	50
ENSG00000247516	5	1	6
ENSG00000256079	1	1	2
ENSG00000256073	4	1	7
ENSG00000256070	2	1	2
ENSG00000256077	3	1	7
ENSG00000256075	2	2	1
ENSG00000243988	2	2	5
ENSG00000243989	4	1	22
ENSG00000042832	55	18	168
ENSG00000096717	9	2	11
ENSG00000199446	1	2	3
ENSG00000199444	1	1	4
ENSG00000046647	8	5	14
ENSG00000223761	4	2	4
ENSG00000177335	5	2	20
ENSG00000177337	2	4	18
ENSG00000240184	20	9	46
ENSG00000228618	2	3	1
ENSG00000240183	3	3	3
ENSG00000277621	1	1	3
ENSG00000274090	16	5	6
ENSG00000279063	4	2	11
ENSG00000166959	4	3	7
ENSG00000274093	1	1	1
ENSG00000249375	14	8	50
ENSG00000257852	2	1	5
ENSG00000257851	2	1	2
ENSG00000127241	18	10	28
ENSG00000249373	5	1	1
ENSG00000249372	4	1	3
ENSG00000257859	14	10	14
ENSG00000249378	25	19	13
ENSG00000200169	6	5	9
ENSG00000241587	2	1	3
ENSG00000200162	1	1	1
ENSG00000200164	5	2	12
ENSG00000215397	7	2	19
ENSG00000283462	4	1	4
ENSG00000136425	5	1	25
ENSG00000279576	10	5	33
ENSG00000278626	2	2	7
ENSG00000273637	9	6	21
ENSG00000158195	21	11	64
ENSG00000201780	7	1	1
ENSG00000278621	3	1	20
ENSG00000060642	9	5	18
ENSG00000128652	30	6	23
ENSG00000128656	47	39	44
ENSG00000128654	12	5	9
ENSG00000128655	85	39	79
ENSG00000276281	3	1	1
ENSG00000200788	2	1	5
ENSG00000200783	2	1	10
ENSG00000233455	1	2	1
ENSG00000157211	6	2	17
ENSG00000157212	14	1	30
ENSG00000233456	2	1	4
ENSG00000157214	15	9	29
ENSG00000204099	4	2	20
ENSG00000173545	11	5	13
ENSG00000157219	8	2	10
ENSG00000173548	6	1	33
ENSG00000233459	1	1	6
ENSG00000204092	1	1	5
ENSG00000204091	13	5	11
ENSG00000232324	12	2	18
ENSG00000137486	22	4	77
ENSG00000174013	8	1	13
ENSG00000174015	3	2	6
ENSG00000158445	35	13	99
ENSG00000235119	6	1	12
ENSG00000232328	2	2	16
ENSG00000044090	5	1	18
ENSG00000206784	2	3	5
ENSG00000268070	1	1	2
ENSG00000279398	5	2	3
ENSG00000279390	6	1	2
ENSG00000279391	4	2	7
ENSG00000204323	8	3	27
ENSG00000254002	7	1	7
ENSG00000254004	6	1	7
ENSG00000254007	3	2	1
ENSG00000272944	8	3	14
ENSG00000250473	2	1	5
ENSG00000272941	5	1	9
ENSG00000272942	3	1	5
ENSG00000188021	3	1	8
ENSG00000272948	5	5	9
ENSG00000130283	10	1	44
ENSG00000087111	13	2	22
ENSG00000154743	7	4	29
ENSG00000159714	15	6	31
ENSG00000159713	8	3	15
ENSG00000159712	15	5	15
ENSG00000265160	2	2	8
ENSG00000265164	2	3	1
ENSG00000234248	10	1	13
ENSG00000265168	6	1	14
ENSG00000274627	4	2	12
ENSG00000274624	2	1	5
ENSG00000170222	6	2	13
ENSG00000240975	3	1	1
ENSG00000121073	6	3	12
ENSG00000240973	3	1	3
ENSG00000231149	3	1	6
ENSG00000171570	16	5	49
ENSG00000120306	32	8	69
ENSG00000171574	10	5	22
ENSG00000175054	14	5	30
ENSG00000111404	36	13	22
ENSG00000135503	15	4	38
ENSG00000087128	6	3	9
ENSG00000135506	8	4	13
ENSG00000230898	6	2	19
ENSG00000230891	2	4	8
ENSG00000230894	6	3	12
ENSG00000248343	6	1	1
ENSG00000276919	2	1	2
ENSG00000276918	3	2	12
ENSG00000041802	9	5	20
ENSG00000276911	14	5	16
ENSG00000248346	6	1	5
ENSG00000273398	29	9	48
ENSG00000273391	4	4	12
ENSG00000273396	4	1	5
ENSG00000273394	4	1	10
ENSG00000102763	72	37	70
ENSG00000102760	8	2	15
ENSG00000198455	5	1	10
ENSG00000198454	1	1	20
ENSG00000109790	15	7	26
ENSG00000147488	53	30	87
ENSG00000109794	16	6	26
ENSG00000147485	66	23	78
ENSG00000147481	103	37	74
ENSG00000188306	9	1	16
ENSG00000068885	24	13	34
ENSG00000230233	4	1	2
ENSG00000121594	8	1	15
ENSG00000136856	6	4	21
ENSG00000136854	25	7	72
ENSG00000132570	22	12	44
ENSG00000136859	13	2	33
ENSG00000065457	14	3	14
ENSG00000172086	10	1	10
ENSG00000108774	13	2	37
ENSG00000078269	28	12	118
ENSG00000099246	10	6	14
ENSG00000258197	16	1	12
ENSG00000146282	14	4	15
ENSG00000146285	22	6	43
ENSG00000063854	15	1	33
ENSG00000248544	3	1	5
ENSG00000248547	2	1	1
ENSG00000066379	6	4	16
ENSG00000132394	46	20	166
ENSG00000040199	20	8	36
ENSG00000145390	21	7	28
ENSG00000145391	19	7	51
ENSG00000133627	5	1	24
ENSG00000272112	5	3	5
ENSG00000133624	12	1	37
ENSG00000050030	22	1	15
ENSG00000272115	4	2	15
ENSG00000272114	9	2	21
ENSG00000138639	64	37	121
ENSG00000265984	2	3	11
ENSG00000139946	34	8	62
ENSG00000265987	11	1	28
ENSG00000265980	15	6	11
ENSG00000265981	1	2	5
ENSG00000053108	70	30	186
ENSG00000101442	7	2	18
ENSG00000101443	9	2	11
ENSG00000145642	12	5	11
ENSG00000101441	1	1	5
ENSG00000259986	61	10	87
ENSG00000101444	11	3	21
ENSG00000101445	30	8	85
ENSG00000145649	4	1	3
ENSG00000259989	12	1	24
ENSG00000214063	16	1	64
ENSG00000137812	6	1	17
ENSG00000172339	16	9	28
ENSG00000137814	2	2	10
ENSG00000137817	11	4	13
ENSG00000258056	4	1	20
ENSG00000258057	10	2	21
ENSG00000172331	8	2	14
ENSG00000258052	12	2	10
ENSG00000249631	26	9	26
ENSG00000258050	2	1	5
ENSG00000258051	5	2	13
ENSG00000223281	5	1	6
ENSG00000173068	80	40	95
ENSG00000236308	3	1	10
ENSG00000233158	4	1	1
ENSG00000233159	4	3	8
ENSG00000233154	14	3	29
ENSG00000233155	3	1	9
ENSG00000202031	5	2	13
ENSG00000236301	4	1	8
ENSG00000236306	4	4	2
ENSG00000236307	4	4	9
ENSG00000236305	5	4	15
ENSG00000273840	10	2	13
ENSG00000222489	1	1	2
ENSG00000138092	13	6	19
ENSG00000138095	28	12	27
ENSG00000267855	7	4	30
ENSG00000054148	4	3	29
ENSG00000267858	20	11	42
ENSG00000219863	4	3	8
ENSG00000137409	4	1	30
ENSG00000080618	9	3	12
ENSG00000085224	30	8	23
ENSG00000229876	14	5	10
ENSG00000224885	7	1	8
ENSG00000229871	1	2	1
ENSG00000213778	3	1	2
ENSG00000229873	5	1	22
ENSG00000213772	2	1	2
ENSG00000213770	3	2	9
ENSG00000208005	11	2	10
ENSG00000235191	2	2	9
ENSG00000144119	8	2	6
ENSG00000144118	18	7	48
ENSG00000144115	9	1	12
ENSG00000100311	12	5	41
ENSG00000222426	1	1	3
ENSG00000150433	6	4	8
ENSG00000100314	5	2	23
ENSG00000100316	5	3	35
ENSG00000100319	5	1	28
ENSG00000117242	2	1	5
ENSG00000104679	6	3	22
ENSG00000238227	8	2	26
ENSG00000261189	6	2	13
ENSG00000156873	7	2	25
ENSG00000203780	22	6	32
ENSG00000235652	10	7	20
ENSG00000156876	11	3	10
ENSG00000203784	1	1	2
ENSG00000280215	1	1	2
ENSG00000112818	2	2	10
ENSG00000280216	2	1	4
ENSG00000280213	7	4	28
ENSG00000280212	2	1	1
ENSG00000181378	13	2	27
ENSG00000182931	6	1	3
ENSG00000112812	5	1	8
ENSG00000182934	4	1	10
ENSG00000249306	35	11	78
ENSG00000064199	9	4	9
ENSG00000086758	18	4	23
ENSG00000251209	41	7	35
ENSG00000120210	7	2	12
ENSG00000260858	2	1	6
ENSG00000260851	11	9	48
ENSG00000260850	5	2	3
ENSG00000260852	8	5	21
ENSG00000261729	2	2	8
ENSG00000156299	78	39	139
ENSG00000156298	12	1	19
ENSG00000261725	1	1	3
ENSG00000261722	5	2	3
ENSG00000269533	12	4	14
ENSG00000269535	8	3	9
ENSG00000269534	3	2	16
ENSG00000168395	9	2	37
ENSG00000168394	7	2	33
ENSG00000197822	17	7	39
ENSG00000197826	61	29	61
ENSG00000228082	6	1	1
ENSG00000256591	17	4	29
ENSG00000180425	7	6	8
ENSG00000180424	2	1	8
ENSG00000228086	8	5	9
ENSG00000228084	4	1	3
ENSG00000256590	5	1	6
ENSG00000220256	5	3	13
ENSG00000281167	14	5	6
ENSG00000281160	3	1	6
ENSG00000281162	8	6	27
ENSG00000151470	6	5	4
ENSG00000123500	9	5	9
ENSG00000103154	11	5	38
ENSG00000151475	7	2	6
ENSG00000156127	10	3	29
ENSG00000153187	13	2	22
ENSG00000013523	9	2	13
ENSG00000142512	6	2	9
ENSG00000068745	14	8	35
ENSG00000221611	5	1	3
ENSG00000229976	3	1	2
ENSG00000168539	7	2	18
ENSG00000167889	23	2	78
ENSG00000065717	11	10	38
ENSG00000163704	7	2	22
ENSG00000184428	16	2	62
ENSG00000167880	12	1	32
ENSG00000167881	8	2	26
ENSG00000055950	5	2	28
ENSG00000055955	4	3	16
ENSG00000136840	7	1	37
ENSG00000227868	4	3	17
ENSG00000267074	3	1	4
ENSG00000267072	11	3	30
ENSG00000267073	8	1	19
ENSG00000267070	8	2	18
ENSG00000267078	2	1	10
ENSG00000267079	8	3	8
ENSG00000263766	13	7	28
ENSG00000263764	3	2	18
ENSG00000263765	22	9	17
ENSG00000125534	7	1	14
ENSG00000137216	12	2	37
ENSG00000259044	8	6	5
ENSG00000201541	1	1	1
ENSG00000115137	13	2	9
ENSG00000259040	26	5	65
ENSG00000253025	2	4	1
ENSG00000136848	57	19	188
ENSG00000051180	9	4	14
ENSG00000259048	30	15	19
ENSG00000259049	2	1	1
ENSG00000257912	2	1	3
ENSG00000257913	13	2	33
ENSG00000257910	7	2	11
ENSG00000205436	15	1	37
ENSG00000251332	1	1	3
ENSG00000257918	1	3	8
ENSG00000225913	16	8	16
ENSG00000225911	4	1	4
ENSG00000225916	4	5	4
ENSG00000225914	3	1	8
ENSG00000157456	8	3	7
ENSG00000166289	7	2	21
ENSG00000225918	2	2	4
ENSG00000157450	37	18	59
ENSG00000108984	36	26	44
ENSG00000229022	6	2	5
ENSG00000229021	18	7	47
ENSG00000229020	2	1	2
ENSG00000229027	1	1	5
ENSG00000165959	36	10	101
ENSG00000149527	13	2	92
ENSG00000229028	2	1	4
ENSG00000165953	9	1	6
ENSG00000227519	4	1	17
ENSG00000227514	3	2	6
ENSG00000227517	55	26	47
ENSG00000227510	2	1	3
ENSG00000227512	6	3	25
ENSG00000127990	21	10	24
ENSG00000127993	8	1	9
ENSG00000162078	8	2	15
ENSG00000127995	10	8	14
ENSG00000182117	7	3	11
ENSG00000166750	9	3	19
ENSG00000162073	4	2	28
ENSG00000244669	1	1	1
ENSG00000157985	129	68	271
ENSG00000254247	1	1	4
ENSG00000254246	2	1	8
ENSG00000254245	48	16	93
ENSG00000254242	5	2	13
ENSG00000165480	8	5	18
ENSG00000254249	2	4	9
ENSG00000165487	14	7	21
ENSG00000178235	3	1	1
ENSG00000178234	27	10	27
ENSG00000178233	16	3	38
ENSG00000242622	15	4	31
ENSG00000206013	2	1	8
ENSG00000206014	1	1	1
ENSG00000252376	1	1	3
ENSG00000254791	6	1	9
ENSG00000154188	31	33	52
ENSG00000251544	3	1	4
ENSG00000254798	1	1	1
ENSG00000266846	8	7	11
ENSG00000266840	1	3	1
ENSG00000257261	102	37	159
ENSG00000257262	9	3	3
ENSG00000241163	38	16	118
ENSG00000257265	3	4	4
ENSG00000257267	5	1	8
ENSG00000257268	4	1	7
ENSG00000252086	1	1	2
ENSG00000252084	1	2	4
ENSG00000256799	3	1	2
ENSG00000228869	1	2	2
ENSG00000256797	3	4	3
ENSG00000228862	1	1	6
ENSG00000228863	7	3	19
ENSG00000009724	5	2	10
ENSG00000245534	35	18	69
ENSG00000245532	20	12	81
ENSG00000282418	6	1	21
ENSG00000101161	7	5	54
ENSG00000101160	3	1	36
ENSG00000101162	2	3	15
ENSG00000170027	11	4	20
ENSG00000171773	6	1	9
ENSG00000175213	6	3	10
ENSG00000175215	5	7	40
ENSG00000104537	12	12	25
ENSG00000231304	117	49	92
ENSG00000179542	3	2	4
ENSG00000255680	3	1	14
ENSG00000255689	7	3	11
ENSG00000064726	14	4	24
ENSG00000196696	5	1	17
ENSG00000170791	6	1	13
ENSG00000196693	13	1	12
ENSG00000124313	10	7	39
ENSG00000197124	5	3	6
ENSG00000197122	27	6	76
ENSG00000256139	4	1	6
ENSG00000197121	19	4	24
ENSG00000161835	12	2	19
ENSG00000009780	11	3	12
ENSG00000207058	3	3	15
ENSG00000207052	5	2	16
ENSG00000255533	3	3	10
ENSG00000255530	4	3	9
ENSG00000207051	3	3	15
ENSG00000255537	7	4	9
ENSG00000255535	1	3	6
ENSG00000253563	7	3	14
ENSG00000253562	2	1	4
ENSG00000006125	26	12	34
ENSG00000121898	49	13	73
ENSG00000121897	3	5	15
ENSG00000121895	9	5	17
ENSG00000006128	5	4	3
ENSG00000121892	16	7	32
ENSG00000203995	10	1	16
ENSG00000203993	4	1	22
ENSG00000198695	5	6	12
ENSG00000198691	36	17	65
ENSG00000198690	10	5	15
ENSG00000203999	8	1	53
ENSG00000181135	7	1	33
ENSG00000176742	1	1	3
ENSG00000176749	3	1	31
ENSG00000112218	12	3	11
ENSG00000163382	3	1	5
ENSG00000170890	3	4	9
ENSG00000176290	5	1	5
ENSG00000176293	1	1	12
ENSG00000278988	1	1	2
ENSG00000278986	3	2	8
ENSG00000278985	5	2	5
ENSG00000178796	6	6	23
ENSG00000178795	16	4	20
ENSG00000247708	44	17	56
ENSG00000240571	6	1	14
ENSG00000241621	7	3	11
ENSG00000200084	6	2	25
ENSG00000200087	3	2	38
ENSG00000124839	9	2	36
ENSG00000277182	8	3	27
ENSG00000206862	1	1	1
ENSG00000206865	2	1	4
ENSG00000277184	4	2	18
ENSG00000272359	3	1	2
ENSG00000277188	4	5	10
ENSG00000092621	30	15	35
ENSG00000279152	5	6	24
ENSG00000200336	3	1	3
ENSG00000136383	14	4	37
ENSG00000136381	9	5	33
ENSG00000132801	5	6	22
ENSG00000237073	8	4	44
ENSG00000237072	5	3	3
ENSG00000237070	6	2	6
ENSG00000277459	2	3	14
ENSG00000237074	13	5	23
ENSG00000141576	28	13	64
ENSG00000141577	6	3	30
ENSG00000141574	11	1	50
ENSG00000277450	3	1	13
ENSG00000141570	19	6	44
ENSG00000277452	8	5	20
ENSG00000172530	19	11	105
ENSG00000172534	8	2	38
ENSG00000274197	2	1	4
ENSG00000173662	11	3	21
ENSG00000173660	3	2	19
ENSG00000233792	23	5	24
ENSG00000233791	6	3	29
ENSG00000147804	4	2	21
ENSG00000233797	16	6	21
ENSG00000270866	2	3	3
ENSG00000270868	4	2	8
ENSG00000260624	3	1	6
ENSG00000207737	6	3	5
ENSG00000207730	4	1	21
ENSG00000113302	9	1	15
ENSG00000236673	11	4	11
ENSG00000113300	18	7	30
ENSG00000236671	19	11	24
ENSG00000236676	13	7	5
ENSG00000236677	5	2	8
ENSG00000236675	6	3	8
ENSG00000073282	38	19	57
ENSG00000177542	9	1	25
ENSG00000236678	7	2	3
ENSG00000201065	1	1	1
ENSG00000201066	4	1	2
ENSG00000271119	9	3	14
ENSG00000070882	48	26	108
ENSG00000271117	5	1	4
ENSG00000224578	3	1	2
ENSG00000224577	6	3	15
ENSG00000224574	8	1	21
ENSG00000278472	2	1	1
ENSG00000264112	10	4	20
ENSG00000264113	1	1	11
ENSG00000264115	3	1	5
ENSG00000137522	13	4	46
ENSG00000138622	14	3	25
ENSG00000138621	13	3	83
ENSG00000252457	3	1	1
ENSG00000145982	109	32	146
ENSG00000110651	13	2	52
ENSG00000275743	4	2	2
ENSG00000144057	17	10	21
ENSG00000275741	9	2	27
ENSG00000275740	16	6	29
ENSG00000275745	4	1	10
ENSG00000270994	1	1	2
ENSG00000117153	15	3	20
ENSG00000117152	2	2	5
ENSG00000117151	9	4	12
ENSG00000117155	13	6	19
ENSG00000117154	50	10	126
ENSG00000269736	9	1	14
ENSG00000171984	18	6	59
ENSG00000265643	14	2	4
ENSG00000265641	2	1	4
ENSG00000171988	55	34	94
ENSG00000103319	17	5	49
ENSG00000103316	18	4	30
ENSG00000083812	6	5	16
ENSG00000102043	7	1	5
ENSG00000083817	5	2	12
ENSG00000102048	2	1	6
ENSG00000269883	5	1	11
ENSG00000173926	32	9	72
ENSG00000269889	11	5	15
ENSG00000175155	23	11	78
ENSG00000139351	3	1	8
ENSG00000139350	7	2	12
ENSG00000265393	7	1	31
ENSG00000139352	13	6	10
ENSG00000265395	1	2	6
ENSG00000265394	6	6	13
ENSG00000265399	16	6	31
ENSG00000230918	5	3	5
ENSG00000064607	12	3	34
ENSG00000230911	4	1	6
ENSG00000230910	4	3	7
ENSG00000064601	5	3	18
ENSG00000143919	68	49	57
ENSG00000102595	53	20	28
ENSG00000111218	24	17	52
ENSG00000180747	10	5	37
ENSG00000180745	2	4	10
ENSG00000111215	41	13	28
ENSG00000142065	5	4	12
ENSG00000188511	56	12	118
ENSG00000188517	66	34	73
ENSG00000263561	1	2	1
ENSG00000109610	6	1	8
ENSG00000109618	8	8	10
ENSG00000220986	2	1	2
ENSG00000232621	6	1	2
ENSG00000118271	2	2	1
ENSG00000220988	3	2	12
ENSG00000149328	12	2	25
ENSG00000137824	3	1	23
ENSG00000221055	2	1	6
ENSG00000219626	25	4	38
ENSG00000264932	9	1	7
ENSG00000264933	3	1	3
ENSG00000213484	3	1	3
ENSG00000264937	5	3	3
ENSG00000214455	1	1	5
ENSG00000105063	7	5	42
ENSG00000070413	16	2	63
ENSG00000152910	30	5	16
ENSG00000175482	7	4	31
ENSG00000187513	4	1	5
ENSG00000242428	33	12	32
ENSG00000133477	14	6	74
ENSG00000227066	3	2	8
ENSG00000254819	2	1	5
ENSG00000227060	11	2	12
ENSG00000164512	27	13	64
ENSG00000234506	3	1	5
ENSG00000172273	8	1	13
ENSG00000172270	8	2	42
ENSG00000118898	19	5	69
ENSG00000205704	3	2	25
ENSG00000118894	4	1	13
ENSG00000186376	10	7	13
ENSG00000205707	4	3	4
ENSG00000249604	7	2	11
ENSG00000207395	4	1	6
ENSG00000259539	5	3	13
ENSG00000259536	13	6	35
ENSG00000115446	8	1	6
ENSG00000259530	5	1	3
ENSG00000255418	4	1	2
ENSG00000242390	3	3	6
ENSG00000242396	9	3	17
ENSG00000173077	52	27	60
ENSG00000251484	3	1	7
ENSG00000113845	4	4	10
ENSG00000207136	1	2	1
ENSG00000108255	2	1	3
ENSG00000108256	10	4	18
ENSG00000218175	1	1	2
ENSG00000104731	17	1	84
ENSG00000104738	6	2	19
ENSG00000202026	1	1	1
ENSG00000223361	2	2	2
ENSG00000260136	4	3	4
ENSG00000260135	8	1	10
ENSG00000260132	2	1	14
ENSG00000260133	4	1	11
ENSG00000223368	2	2	1
ENSG00000260131	1	1	2
ENSG00000218281	3	1	12
ENSG00000196455	14	7	13
ENSG00000196456	23	11	71
ENSG00000125207	6	3	14
ENSG00000196453	12	3	21
ENSG00000234807	38	18	103
ENSG00000234805	2	1	6
ENSG00000196459	2	2	13
ENSG00000234800	3	2	1
ENSG00000197324	7	4	13
ENSG00000104880	18	8	47
ENSG00000104883	7	3	21
ENSG00000224287	2	3	5
ENSG00000124155	10	4	11
ENSG00000197321	61	30	122
ENSG00000124157	3	1	1
ENSG00000104886	9	4	28
ENSG00000124159	13	2	16
ENSG00000104888	11	2	25
ENSG00000197329	9	10	19
ENSG00000169836	9	1	8
ENSG00000226853	4	1	10
ENSG00000226851	11	5	23
ENSG00000236532	14	2	15
ENSG00000226857	3	1	2
ENSG00000236534	1	1	2
ENSG00000236536	5	3	9
ENSG00000019144	18	6	69
ENSG00000076513	14	8	31
ENSG00000233143	14	8	23
ENSG00000185055	9	4	18
ENSG00000185056	13	5	20
ENSG00000107282	45	20	69
ENSG00000185053	92	29	57
ENSG00000185052	73	16	121
ENSG00000218823	1	2	2
ENSG00000152284	51	23	90
ENSG00000213104	4	3	5
ENSG00000213107	2	1	4
ENSG00000138081	20	8	32
ENSG00000106771	25	12	53
ENSG00000106772	54	23	74
ENSG00000103056	25	7	95
ENSG00000151532	70	50	92
ENSG00000103051	10	1	37
ENSG00000275342	19	13	70
ENSG00000246898	2	1	11
ENSG00000152133	6	2	15
ENSG00000152137	11	5	22
ENSG00000238077	3	1	1
ENSG00000102908	18	11	36
ENSG00000106483	18	11	35
ENSG00000102900	28	16	41
ENSG00000102901	8	5	21
ENSG00000102904	10	4	23
ENSG00000106484	8	2	13
ENSG00000280406	5	1	9
ENSG00000252866	3	2	6
ENSG00000280400	2	1	6
ENSG00000280401	6	1	5
ENSG00000018236	44	21	33
ENSG00000280409	5	4	7
ENSG00000225037	4	1	5
ENSG00000225030	1	5	12
ENSG00000225032	4	1	16
ENSG00000282317	4	3	11
ENSG00000225039	5	1	16
ENSG00000267361	1	1	2
ENSG00000178802	4	6	27
ENSG00000178803	11	5	55
ENSG00000227896	3	1	6
ENSG00000143079	20	7	24
ENSG00000251365	5	1	10
ENSG00000251364	15	6	35
ENSG00000252947	3	3	7
ENSG00000251369	4	1	12
ENSG00000252942	2	3	4
ENSG00000266261	5	2	8
ENSG00000247271	11	16	32
ENSG00000092020	5	7	9
ENSG00000185942	94	32	72
ENSG00000185940	1	1	7
ENSG00000185947	14	4	22
ENSG00000185946	9	3	4
ENSG00000200530	3	2	31
ENSG00000200534	4	3	13
ENSG00000200537	1	1	5
ENSG00000204628	7	2	32
ENSG00000276784	2	1	3
ENSG00000204620	3	1	8
ENSG00000204623	21	3	20
ENSG00000204624	12	4	28
ENSG00000279107	4	1	4
ENSG00000114450	12	5	23
ENSG00000114455	15	4	18
ENSG00000204193	11	2	11
ENSG00000204194	1	1	1
ENSG00000200288	1	3	2
ENSG00000228543	1	1	3
ENSG00000228541	6	2	4
ENSG00000281469	3	1	2
ENSG00000228546	1	1	3
ENSG00000228544	3	1	28
ENSG00000228549	5	1	5
ENSG00000228548	6	2	20
ENSG00000142303	15	2	42
ENSG00000011083	6	2	20
ENSG00000233806	43	9	120
ENSG00000226078	1	1	6
ENSG00000258792	6	7	6
ENSG00000163519	6	4	8
ENSG00000183475	12	7	25
ENSG00000163515	3	2	6
ENSG00000163516	8	1	17
ENSG00000163517	13	4	44
ENSG00000163510	11	4	13
ENSG00000183470	12	7	20
ENSG00000163512	7	3	11
ENSG00000163513	29	9	56
ENSG00000187546	51	19	26
ENSG00000106070	46	16	130
ENSG00000205579	1	1	2
ENSG00000143199	32	10	33
ENSG00000156234	16	3	13
ENSG00000254456	9	2	2
ENSG00000254453	5	3	4
ENSG00000254450	4	2	4
ENSG00000254451	8	5	6
ENSG00000254458	11	3	20
ENSG00000254459	6	2	6
ENSG00000125945	11	8	10
ENSG00000125944	11	4	13
ENSG00000278276	9	4	5
ENSG00000090316	10	3	42
ENSG00000278278	4	2	15
ENSG00000106078	61	16	144
ENSG00000008394	37	17	39
ENSG00000130414	29	5	65
[truncated: 29,851 more rows]

## Sheet: Coding protein genes
display_name_coding protein genes regulated by 3 factors
MADD
MAST2
STRN
ZNF32
GAN
LDB2
HIST1H1E
LURAP1L
PDHB
CDC42EP2
EDDM3A
ATP6V1E2
KLHL17
AC006978.2
KIF26B
KLHL35
MYOCOS
EIF4ENIF1
TRIM46
KRTCAP2
CXCR1
ARPC2
TSACC
CCT3
NFIA
C1orf87
CCDC27
SLC39A9
BCLAF1
IL23R
VAMP8
ACTR1B
AC007375.1
EMP2
KCTD11
SZRD1
OTOA
LRP5
RTKN2
PNMA8A
KIAA1324L
CALML5
SP8
MIOS
CELF1
CFAP99
MAML1
AL136295.1
AL928654.3
INVS
ARMC3
MELK
SLITRK5
MYL12A
MYOM1
PRB2
CNOT7
TMEM184B
MTOR
SCAMP5
ZNF521
ALPK2
BRINP2
LRIG2
EME2
LONRF3
MCMBP
AJUBA
FAM171A2
PXK
CHKB
TOB2
MOCS3
STAU1
CDH26
PTGIS
ZNF444
SPTY2D1OS
RPL26
CCDC42
AL080251.1
SMIM35
SPRED2
UBE2J2
TBC1D23
HS3ST1
CD99
RPS27
RPL23A
SLC29A3
G2E3
ITM2C
HTR2B
USP37
TTLL4
HECTD1
PEX3
SERPINE2
EID2
CRLF3
RNPEP
DMRTA1
NUFIP1
MARS2
DHRS13
CACNB3
KLRG2
MRPL49
PDYN
ADAMTS6
NLGN2
C4orf51
DAD1
GAL3ST2
TOB1
THEMIS
ZFAND4
GAD2
ABI1
YME1L1
KISS1R
EPAS1
PURB
MSRB3
NRM
PPP1R3E
GRIFIN
YBX3
WDR64
MAP3K10
NPAS1
GMFG
CYP4F2
HPS5
SPIRE1
SMC1A
GNAT2
PRPF38B
EIF2B5
TUBG2
ZCWPW1
ECE2
AP2S1
ITGB8
PON2
COPZ1
HBP1
PIK3CG
GEMIN7
MBTPS2
SMPD2
RPL31
ZCCHC3
METTL21C
MAB21L1
EMX1
YOD1
CHM
SMYD5
RAB11FIP5
DYSF
CCDC142
NCBP2
HDLBP
QKI
TMEM9
MEGF6
SLC10A2
AURKC
CGB1
GRIK2
GJB7
SLC35A1
CGRRF1
LRCH4
FAM76B
ZBTB43
PLEKHB1
EP300
L3MBTL2
RGS21
SLC22A4
CSNK1G3
IK
AGPAT4
BCL7B
YKT6
GCK
DDX4
TTC13
NQO2
GALNT2
OR51E2
TRIM68
POMT2
PFAS
HYI
TPRX1
IRF2
MOBP
PFKFB4
ANAPC1
PDIA3
WDR66
CDC25A
TBX10
PRR36
EMC6
AC104389.4
RPS28
2019-03-10
2019-03-08
TSHR
CRCP
TMEM189
PKD1L1
AL358075.4
SYN1
IQCN
M1AP
PSMB4
SSBP4
GDF15
PGPEP1
MED30
SLC30A8
RAD21
LAMC2
SYNJ1
LARP1
PAXBP1
QPCTL
HFE
ADH1B
SSUH2
PHLPP1
DDX18
TEX11
ABCB4
CCDC58
HLA-DPA1
FUT2
EFCAB5
ZNF251
SVIP
MAN1A2
MIER1
XKR6
RPRML
MCPH1
LYAR
JSRP1
MIDN
PCDHGA11
AC018755.2
HDHD5
HADHA
PSMB9
SORBS1
KAAG1
WDR31
RNF128
ASCC1
POLE3
PLA2G12B
TBC1D8B
CTDSP1
PDZD4
CREB5
CES3
KSR1
STAC
FGFR2
PARP14
DHX8
MEF2D
CAMK2A
SLC35C2
CDKN2B
CDKN2A
AMMECR1
CHRDL1
HBZ
PNPLA7
NPR3
DNTTIP2
SUB1
GOLPH3
FMO4
SKIDA1
SPAG4
HIST1H2BC
SDHA
RPL6
SNX5
AC010325.1
TRABD2B
CDK18
GPR89A
FGF8
NPM3
FBXO43
FAM122C
FAM122B
LACTB
CORO2B
ABCA7
LINC00672
NLRP2
ARHGEF1
CHRM2
XAB2
TOR1AIP1
RGS16
PEBP4
THAP9
TSPYL1
RNF187
MAK
RSPH4A
RWDD1
CFAP54
FUNDC1
KIAA2026
SUPT7L
ZRANB1
ZNF81
HGF
NTPCR
ABCB10
COG2
MMAB
CAPN9
KDM6A
ADGRA3
DRAP1
TESMIN
SLC18A2
ACY3
IGHMBP2
MR1
KRTAP21-2
PTRH1
CCDC97
PNLIPRP1
PPP1R32
ZNF48
MTFR1
HMX3
SHANK1
KCNIP4
SPTLC1
NFATC2
RIMS4
PTPRCAP
VEGFA
JMJD6
ZNF578
SENP7
COG5
MYOZ3
ZNF462
SCG3
SOX21
RNF41
SLC2A4
TMEM129
SPRY3
PPIC
SLC28A3
NUP214
FAM78A
GSAP
GRXCR2
FBXO48
UQCC3
ZNF155
P2RX7
NFIX
LHFPL1
CEP97
AP5S1
DHDH
NUCB1
TULP2
ZNHIT1
IRX3
EIF4EBP1
MXD4
ABHD2
WDR93
FANCI
POLG
ACSF2
FAM102A
PIP5KL1
HPRT1
SAMD14
PLK1
GPR182
CLPX
YY1AP1
KBTBD8
FAM19A4
EOGT
PADI6
RC3H2
RFLNA
CGNL1
MKRN2OS
Z82206.1
SST
DENND5A
TMPRSS2
MYADM
SLC45A1
CHIC1
DENND4C
IGFBPL1
CLCN3
AADAT
GRK3
HIST1H2BI
ENPP4
IFNGR2
SLC25A16
HSF2
SHLD3
LOXL1
ANKRD29
LRP8
EDF1
SLC10A7
C16orf87
MFAP3
ELOVL6
PFKFB3
TRA2A
KCNRG
ZNF627
ZNF789
WDHD1
SEMA3C
KIAA0895
UBE2Q1
IL6R
ADAR
PGC
ARPC5L
GRHL2
MRPS18A
SART1
NAPA
CDC37
RABAC1
GFPT2
SLC19A3
HIST3H2A
FCRLA
NUP210
BTBD19
COX15
CCDC146
ZP4
LGALS3
RILPL1
TAF10
KRBOX1
TXLNA
ARHGEF33
MTBP
SNTB1
MNAT1
MID1
CYP2C8
MFSD13A
HOXC5
CBWD1
MYOF
RAB43
FXYD4
PTPRG
PCP2
PDLIM7
SRP72
DUX4
CNP
DYTN
RAP1A
MRPS30
NNT
HDAC1
C1GALT1C1L
MADCAM1
ANK3
PALM
GADD45B
BUD31
PDAP1
ALDH3A2
PTCD1
STRADA
AC010463.1
PABPN1
C7orf31
CCDC188
SYTL1
RARS
WWC1
TCERG1
H2AFY
SCN9A
RASSF6
COL22A1
SDC2
VHLL
ACRBP
UHRF1BP1L
NOP2
GAPDH
CHD4
SLC47A1
AC012254.2
KPNA1
ALPK1
RPGR
C6
CHIC2
BRCA1
LTO1
ALDH1A3
RNF185
SHISAL1
CDC42EP3
TMEM72
DLEC1
ZSCAN21
ZNF3
CLEC4D
YBEY
PLSCR4
TCTE3
UBE2G2
SETD2
REEP4
TNXB
TMEM30A
COX7A2
GMDS
WRB
TNRC18
BLMH
SLC6A4
GALNT12
NTN4
JKAMP
ENPP3
ZNF35
ABCA6
ABCA10
ABCA5
NPSR1
MYLPF
WASHC5
WFDC9
AL031777.3
KBTBD4
SPTSSA
SETD3
PCBP3
TNFAIP8L3
ZNRF3
ARPIN-AP3S2
ADPRHL2
ARSD
PNPLA4
MPPE1
UBR1
GABRA2
VCPKMT
TMEM52B
SOS2
SEC23IP
SPATA20
CACNA1G
SYCE3
PRSS51
TOGARAM1
DLL1
EMCN
H2AFZ
DNAJB14
MDFIC2
MT-CO2
GLMP
SLC9B2
BDH2
PICK1
DEPDC5
GNA13
TTC28
HOXB8
ANKRD63
SNRPD2
OPA3
FOSB
EML2
RTN2
AL139353.1
TMC4
PEPD
CYP2S1
AXL
ACY1
TG
SIRT1
GEMIN8
PCDHGC3
MS4A8
MASP1
SCRT2
CIB2
WASF2
PIGV
HOXD3
CHN1
MTX2
PDE11A
CDCP2
PAXIP1
STEAP2
NEU4
ZNF622
HTR5A
SNX33
ARRB1
FBXO45
SPERT
KCNB1
CUL7
SMIM5
ZNF260
UBQLN2
GDF1
PIGS
TSEN2
ZDHHC1
TPPP3
ADPRM
SLC35B1
RAB4B-EGLN2
CYSTM1
ZNF584
ATR
RERGL
ACVR1B
TMPRSS11E
OS9
LSG1
AC017083.3
VWA8
RGCC
ZXDB
KLHL5
ST18
FAM149A
PXDNL
SNTG1
LRRIQ4
IFT80
CD80
SLC2A8
STXBP1
PCBD2
ANGPTL2
ADAT1
KRCC1
RAB5C
SYNJ2
RAB18
RARS2
SCML4
HAGH
ZNRD1
EEFSEC
PHLPP2
USP53
SETD7
ACTR3B
NEXMIF
ARHGAP24
PELI2
FSTL4
ACTR5
WFDC2
SHISAL2B
CST4
AHCY
PPP1R16B
GZMA
TSPAN4
KNL1
ALG14
HAUS2
PARP6
BPGM
AC025263.2
BNC2
CENPO
LRPPRC
NDUFA7
PHPT1
MTCH1
CPB2
ATRX
C1QL2
RALB
THNSL2
PDGFB
TMEM218
CABP7
RPL3
ZMAT5
R3HCC1
TMEM250
PHKG2
FANK1
SASS6
LELP1
MEP1A
CFAP65
WFDC10B
PRSS16
SRPRA
SPA17
HUWE1
INSL6
AC010542.3
TIAM1
TSPAN7
AC003002.3
ING5
TAP1
OCLN
CFAP299
AP003108.2
C11orf71
DEFB123
C4orf33
COL10A1
NECAB2
SLC25A31
BATF
HNRNPU
ANGEL1
SIGLEC10
IP6K2
CHRM1
MGAT5B
TLE2
PRRT3
TOP1MT
EVPL
SRP68
MRPL43
ITIH4
ST6GALNAC4
TEX46
PPDPF
TMEM63B
DNAJC27
BLOC1S5-TXNDC5
DAB2IP
RAD51
EXOC3L4
CCNB2
PLEKHF1
RNF111
MAP2K6
CLMN
PLCH2
SERPINA12
SGCE
RBM48
ZG16B
CASD1
NOP10
SLFN5
PAQR4
AGAP1
PCDHGA3
SKA3
MICU2
SLITRK1
GALNT11
TMEM151B
IFITM5
ANGPT1
KLRF2
MASP2
PRPF6
CTSZ
TUBB1
YWHAG
NXNL1
ZNF408
CTDSP2
ANXA13
SLITRK4
BTBD1
CHCHD7
ZNF33B
IQSEC2
ZNF682
SRC
PGAP1
GRASP
FAM76A
AP2B1
CPXM2
LIAS
TMEM156
TAC1
PDS5A
ZYG11A
MT-ND6
ABCA4
FAN1
ZNF707
OR51V1
CDK5R1
GPR63
NAXE
PLA2G1B
ZNF135
RIIAD1
GDPD4
RAB17
PHGDH
ALPK3
IREB2
ZSWIM3
RNF157
CEP131
SECTM1
CBX8
BANP
HCFC1
TAS1R1
UQCRH
SLC39A4
IL12B
CNOT6
TP63
SLC25A22
OSBPL3
HNRNPA1P48
RNF121
HCN4
PPCDC
FARS2
CD81
ST6GAL2
AC091959.3
KLHL12
RGS4
CTBS
SSX2IP
IGSF21
SHLD1
JMJD1C
EEF2K
CRYM
ZNF324
MTMR8
ZNF416
ASB9
2019-03-03
YPEL2
SYCP3
NEDD1
ASCL1
SUGP2
CTSA
CAMKMT
UGGT2
PRMT8
CLRN3
PRR4
ZFP14
COL25A1
SOD3
SEPSECS
TTR
GLB1L2
RMDN3
FAM228B
PPP6R1
DGCR2
CNTNAP4
POLD4
GJA4
FAM83F
ANKRD55
HINFP
BSG
PPL
EEF2KMT
ZNF75D
ETFRF1
UNC50
2019-12-01
TIMMDC1
CRYBA1
NUFIP2
KLHDC4
MCM4
PIK3R4
ZNF775
PIWIL1
ZNF777
TRAPPC2
LRP10
ARHGEF18
PEX11G
PIGT
SVIL
SEMG2
PLEKHJ1
MATN4
SLC17A7
PELI1
TACR3
PHLDB1
ANKRD13A
EFCAB10
C5orf47
APBA1
SGCZ
SLC24A3
PAPOLB
TCF7L1
FBXO11
TMEM245
PRUNE2
SMPD3
VTI1A
COG4
PRAG1
GPATCH11
HSPB8
NFAT5
SFRP4
NUP93
CENPT
TSNAXIP1
MEST
CNTN1
MPI
CTTNBP2NL
ZNF550
PPP2R3C
NKAIN3
KRTAP5-5
ZNF267
RNPC3
RACK1
DISP3
GNB4
HHLA2
TXNDC8
ADAMTS10
SLC6A7
TRAT1
ASB7
RETNLB
ANKZF1
HDAC11
CWC22
AZI2
TGFBR2
AGMO
GRB10
ADCY10
CXCL13
ZNF436
HNRNPR
MAEA
COBL
MGST1
NDUFA10
STK33
PTGER3
FMC1
FASTK
PHKA2
C9orf85
TSKU
AZIN2
PIK3AP1
KIF24
DPF1
ARAP1
SEC24D
SLC26A5
FAT4
S100A4
ZNF250
WDSUB1
COMMD5
C22orf23
PLXDC2
PPP1R13L
ZNF25
EIF3F
NUP62CL
SFI1
SPATA25
UBAC2
CD2AP
ZBTB14
ARGLU1
PLPP1
MYL4
HYLS1
PCDHGB5
NBEAL2
CCR5
CCDC12
HDHD2
FADD
CCDC57
GPX2
LGSN
OTC
RPL7A
REXO4
SERPINA5
AC117457.1
GTF3C5
HOOK2
STX6
GLUL
RGS8
DHX9
RNASEL
DIS3
AC069368.1
TMEM150C
PCBD1
DMRT2
GPR151
ZNF483
CACYBP
AQR
POLN
AJM1
SH3PXD2B
NENF
ST8SIA4
ADAMTS16
NCBP2L
RBMS2
CEACAM6
SENP2
SOX30
AL049839.2
FGF18
ALOX5
MCM3AP
F13B
SORCS3
SFXN2
GPKOW
VSIG10
ANKRD62
UPK2
GNL2
MEI4
CDCA8
NPNT
AGO4
DUSP3
GRXCR1
GALM
VASH1
RPS6KA2
ING3
MPP6
ATP6V0A4
GSDME
RIN2
SLC30A3
YLPM1
NINJ1
LPAR6
ITPRIP
PPRC1
PDCD11
CNNM2
ADAM12
LHX8
SNX7
LRRC53
LRRIQ3
TYW3
ZDHHC9
ZBED6CL
SHC4
TMEM71
PBX1
NDUFA4L2
MAMDC2
CPA6
MROH8
TM4SF4
TPST1
TOR1AIP2
S100G
RCOR1
PLD5
PRPH2
PTPRK
GSTCD
INTS12
FLCN
STRN3
CAGE1
CASP3
PRIMPOL
ERAP1
SERINC5
ENPP6
ERAP2
CMYA5
RANGAP1
ZC3H7B
GDAP1
RAB2A
HS3ST3B1
LIME1
SKA2
PLCB1
AP002748.4
CACNA2D2
MPV17L2
NOVA2
AES
PTOV1
KIF1B
ANKMY2
MED7
ACTR3C
RPS20
CMTR2
OXTR
TAOK1
CCDC163
MAP4K5
PCSK9
PSMD5
TSFM
TMEM101
XK
CHAC1
NRG1
WWP1
SPARC
TDRD10
ZCCHC4
TGFA
PASD1
CAMK2N1
TCP11L2
TMCO4
UBXN10
IFIT1B
ZAN
MTMR14
PSMA7
STXBP5L
LYN
LRRC43
SLTM
CTDSPL2
AC011481.1
NECTIN2
APOE
RNF216
SPPL3
GAREM2
FNTA
TTC8
MFSD12
AC008764.1
DDX55
CLLU1OS
ITPR1
BCL2L14
DHX37
ZFAND2A
MED17
PLEKHM3
AC092072.1
PRNP
RNASEH1
PRND
RPS7
PTEN
MRM3
TBXA2R
TSNARE1
FBXW8
RBM17
FBH1
EEF1E1
LRRC56
BSDC1
TMEM234
STMP1
CCDC28B
NEURL4
AIFM2
MRPL48
RAB6A
CYP46A1
AC011529.1
ASB8
RPS6KB2
MRAP2
SF3B6
RPL10
CSGALNACT1
BARX1
BCKDHA
AGTRAP
CD163L1
FAM200B
SRRM3
THOP1
ZNF556
TBL2
ZNF554
RAB33B
PNP
APELA
NEDD4
GIMD1
AC026464.1
CDH19
PDCD2
DNAH7
TMEM100
SELENOI
ANAPC16
FAM78B
VIP
PHF11
MED4
LRCH1
ZMYM4
SPINK14
NBEA
CNGA3
TC2N
CCDC200
DCX
CD82
CAPN6
IL23A
PELI3
TATDN3
PRDM2
MAN2A1
AL449266.1
ANKRD10
AC003006.1
SREBF1
TRPC5
AC005020.2
SAV1
AMN1
BICD1
IGF1R
TMEM43
MTSS1
KIAA0232
TMEM206
MAMLD1
ST6GALNAC5
ZNF346
UNC5A
ARL13B
PDPK1
SIN3A
CRADD
DEXI
SNUPN
USP15
MDK
AMBRA1
ST8SIA1
CMAS
HCFC2
PRKAB1
XYLT1
HS3ST6
QPRT
LHPP
TAX1BP1
ART3
ADAMTSL3
MTPN
DPYSL2
TGFB2
STEAP1B
FOXO1
FBXL5
ARHGEF17
HIST1H1B
GUCD1
VSNL1
KATNBL1
EMC7
SMG9
UBE2D2
SLC30A9
AVL9
IER5
COPS2
GABRB3
ANKHD1
OLAH
RPP38
NMT2
ZSCAN1
TMEM45A
ZNF678
C8B
RYK
TOPBP1
SNRK
LDOC1
EXT1
ARL6IP4
MAPK12
SHMT2
QRFPR
POFUT2
PLCH1
MAP3K20
MAPT
YAF2
SLAIN1
ISPD
DIAPH3
HERPUD1
MSL3
CLNS1A
TRIB3
SEL1L2
C16orf74
TRAPPC8
CMC1
CCDC43
AKAP9
GPM6A
ZKSCAN7
ADH7
UQCRC1
STIMATE
HECA
FAM237B
MACC1
PDCD7
TRMT44
ISL2
PKD2L1
MOCS2
ITGA2
EDIL3
SLC45A2
COPS8
FSTL5
DHRS7
OPALIN
MSX2
SAP30BP
SHC1
VPS11
INMT-MINDY4
MRPL20
WDR92
ZNF487
DDR1
LRCOL1
GRINA
SLC13A2
ARIH2
WRNIP1
MRS2
DNAJC19
DTD2
PARP2
GSTP1
RRS1
EXOC3L1
TRIML2
TECRL
POU2F2
CLHC1
NEUROD1
DUSP19
FRZB
ZNF417
NCK1
ITGAL
TMED6
FMOD
ZSWIM9
RNF2
TRMT1L
IFI6
TMEM108
AHDC1
SGO1
PCOLCE
DAXX
STK17B
AC011511.1
PHC3
AUTS2
PIAS1
RALBP1
MIS18A
GATM
MED16
ZNF300
TNIP1
G3BP1
SUMF2
ZNF628
MMP2
STRADB
YTHDC1
RFPL3
ADORA2A
ATF4
TAF1L
ACO1
SLCO3A1
LANCL2
DDC
FIGNL1
SEC61G
CBFA2T2
NUCKS1
MEIS1
MAP2K4
BSPH1
EIF3H
MAL2
UTP23
SLC38A3
TNPO2
NDUFA3
CCNI
TOMM7
EFR3A
HHLA1
ENOPH1
C2orf40
E2F5
CA1
ABCB8
C2orf42
SND1
TRAK2
MAPK4
AC092647.5
PATE3
NOC3L
MRPL57
EIF4B
AC008878.1
BMP5
ADK
NRXN3
F9
ADAT3
ABCD1
SLC25A38
ESS2
CSRNP1
CYTH4
GRID2
CYSLTR2
TRIM59
TMEM132C
WDR4
CRLS1
ZNF394
UBAP2L
ZNF821
CLTC
STRAP
SLCO1C1
AEBP2
PCDH1
PLCZ1
PRDX1
DDX58
CMTM7
FBXL2
EEF1AKMT3
NAT2
TTC34
SYTL4
ATAD3C
CTSK
MCL1
ADAMTSL4
EHD2
GABRR2
MAN1A1
RNGTT
CRCT1
ATG101
CLIC4
SLC38A11
LDLRAD4
FANCF
NTHL1
CLDN4
CALN1
FAM84B
PHF3
CEP70
TMPRSS11A
ICA1L
PPM1L
TOMM34
PRDM8
PANK1
GRIK4
MITF
ENTPD5
CCK
PLCD1
AASS
APOBEC3C
IDH3A
WDR72
LYPLA2
ELOA
RALYL
AMER1
ORC5
DCC
DNAAF5
SLC25A45
RPL29
SLC17A6
CENPJ
PPP1R9A
BIRC6
TSR2
PRDM13
CTBP1
FBXL4
CCNC
FBP1
MORF4L1
TNIK
ZMYND8
FAM114A2
FAM167A
SGK2
PCMT1
ANKS4B
CCDC170
AC005779.2
GRAMD2A
PRDM7
RHOT1
ZNF74
PPIL6
CHRD
THPO
P3H2
LSM14A
CPLANE1
FAR1
KMT5A
PCDHGA6
NOL8
IRAK4
CCDC151
KCNG3
TIMM10
KCNMB3
CHPF
ACSL3
RBM22
BAG6
ANKRD34C
MRPS23
LUC7L
PRRC2A
CERS2
PCDH20
HSD11B1L
AMBN
CTSW
RPL39L
IKZF5
TMEM30B
CHD9
ASXL3
MEP1B
CTNNA2
ACTL6A
RTP4
VWC2
AFG3L2
PPIE
SMAP2
SS18
WHRN
ZNF219
C12orf50
CASP7
PPP1R36
ARHGEF40
CEBPD
KDM4B
TICAM1
CCDC32
ATP2B1
UHRF1
TMPRSS4
HIST1H2BM
DHRS11
LHX1
DGLUCY
SORL1
ARHGAP11A
CHAMP1
INPP5F
GRM3
CHPF2
CD247
COL5A2
SUCNR1
RNF212B
MICOS10
APPL1
CRY2
HIST1H4G
HOXD8
AC003005.1
CREG2
SYF2
RSRP1
OSBP
UBB
CDK1
STX8
DTX4
ATG2A
EHD1
AC010326.2
ANO3
ZNF488
OGDHL
CCNT1
PUS7L
ATG3
LBR
PYCR2
RABL3
ZBTB46
IGSF11
DHH
ZNF638
TARBP2
WNT8B
RDH5
PGM1
HUNK
AGAP2
MCFD2
GABRA4
CATSPER4
PRELP
MTF1
PLA2G2E
ZNF548
APOA1
AL713999.1
GCH1
UTRN
ARAF
PTPRJ
C11orf49
LARP1B
ITGB3BP
GLIS1
KPNA4
FCAR
ASIC2
TRDN
ZNF407
ZNF142
CHMP3
RSPH9
TTC36
PPARD
MTRF1L
EFCAB3
FANCE
OPRM1
MAFG
RAPGEFL1
PDK3
HGD
C2orf16
NR2F1
TCEANC2
CHRAC1
TMEM59
TMBIM6
STARD8
NF1
ALKAL1
BRINP3
VKORC1L1
ANXA6
GMFB
ZNF441
SIGLEC15
TMEM87A
CLEC2L
POU3F1
HES3
HIST2H2AA3
HIST2H3C
HIST2H2BF
MRPL14
CACNB1
C1orf105
GPR137C
SCN10A
SLC4A9
LYSMD2
FGF7
SLC27A2
FBXW11
AC021072.1
SPINK8
ARHGAP19
LCAT
PLA2R1
COL21A1
EIF2D
KLHL31
AL132671.2
NLN
DHX38
SDHAF1
CENPK
PPIP5K1
TMED7-TICAM2
TRIQK
CCDC190
EVI2B
DUS1L
CNBP
MT1E
GPR173
AC018512.1
U2AF1L4
CAPN2
HES1
USP4
GAS6
ATRAID
IL20
PIGR
FCAMR
CCDC82
APOBR
SRRM2
ABCA3
EIF4E3
KCTD5
CLSPN
TEKT2
BBS10
FIZ1
CNOT4
OC90
KCNIP3
CSTL1
NKX2-2
DTD1
RBCK1
TMX4
SARNP
FAM229A
MAPK9
DMP1
CDK11A
CDC27
FAM126B
GJD2
KRT36
RNF150
AQP11
CCDC169
PRC1
TOP1
TMEM11
MAP3K3
BHLHB9
TAF12
MGAT4B
ENOX1
TNFSF11
RPL8
DOK4
ZBED6
EREG
GABARAPL2
ATF7IP
PLEKHG5
KRT72
IQGAP3
KRT74
NPAS2
KIRREL1
ZNF730
TMEM116
UCKL1
DDX27
RNF114
PMEPA1
STX16
GGN
TRAF5
GEMIN5
LEMD2
MRPL22
ZBED1
CAPN14
MVD
ARAP2
FAM13B
ZNF280B
RTL9
PDS5B
ZNF92
EID1
KANSL1L
BRIP1
LIMD2
RIF1
ATP8A2
NRL
CHI3L1
HS6ST1
SLC29A2
NFE2L2
ARPP21
DCAKD
ARHGEF16
SESN2
LRRC47
ZMIZ2
SMPDL3B
THG1L
ARSB
CTTN
DHX29
TRAM1L1
CDKAL1
FTSJ1
STYK1
PLTP
USP31
DKK1
EPDR1
HMGA1
F2R
TTC21A
PKN2
RPSA
C8orf76
CXCL17
RCN1
ACTB
XRN2
ZDHHC6
DMWD
CD22
FLOT2
ADAMTSL2
HTR2A
SDF2
FGF14
IFT43
ADM
BTBD10
C17orf97
ZKSCAN4
ZNF281
OGT
NANOS2
CADM3
ARPC5
STX11
BLOC1S5
BMS1
STOX1
RET
PPP1R7
PASK
CTNND2
CPLANE2
C19orf25
FECH
STAG3
CASC1
LRMP
KLLN
AL121594.1
SMIM29
NF2
CEBPZ
GTF2E1
CREBRF
SERPINB10
VTI1B
SFXN1
PSMA3
PIGH
LRRC74A
TFEB
PRKAG1
AFAP1
COA4
DICER1
EXOC7
VPS35
ATRNL1
PRSS3
DMAC2L
KCNQ1
MTMR12
BAHD1
PCSK7
DISP2
MMP26
C6orf120
KLK7
ZC3H12B
COL4A3
MAP2K1
TINF2
CHCHD3
POLR2H
NADK2
PLOD3
RNF141
C1GALT1
MAPK13
MAP3K21
RPA3
CFAP100
VTA1
FBXO34
CTC1
INSM2
RAB8B
DDOST
AMN
ARSE
AL138752.2
DLGAP5
RHOJ
KIF4A
CCDC60
IL33
UBR2
DMAC1
SAG
LDLRAP1
AC008736.1
JUP
[truncated: 14,130 more rows]

## Sheet: Oct4 regulated genes
ID	SiteCount
ENSG00000150672	265
ENSG00000078328	264
ENSG00000173406	261
ENSG00000174469	250
ENSG00000172264	242
ENSG00000159216	237
ENSG00000279877	237
ENSG00000189337	229
ENSG00000021645	223
ENSG00000158321	221
ENSG00000171735	220
ENSG00000187391	216
ENSG00000113448	212
ENSG00000185532	210
ENSG00000189283	209
ENSG00000108684	205
ENSG00000153707	205
ENSG00000140945	203
ENSG00000066032	201
ENSG00000182185	201
ENSG00000145526	200
ENSG00000145934	200
ENSG00000155093	195
ENSG00000183117	193
ENSG00000131374	190
ENSG00000148655	189
ENSG00000177694	189
ENSG00000183715	189
ENSG00000169862	188
ENSG00000198010	188
ENSG00000185008	185
ENSG00000131149	181
ENSG00000144642	180
ENSG00000185565	177
ENSG00000148219	176
ENSG00000185046	176
ENSG00000283563	176
ENSG00000170579	174
ENSG00000182667	173
ENSG00000196090	171
ENSG00000157445	169
ENSG00000156113	166
ENSG00000166833	165
ENSG00000282278	164
ENSG00000183098	163
ENSG00000183230	159
ENSG00000186153	158
ENSG00000188107	158
ENSG00000150275	154
ENSG00000168702	153
ENSG00000175497	153
ENSG00000038382	152
ENSG00000048052	152
ENSG00000186094	150
ENSG00000151067	147
ENSG00000154162	147
ENSG00000176771	147
ENSG00000146555	144
ENSG00000151474	144
ENSG00000157168	144
ENSG00000162105	144
ENSG00000167632	144
ENSG00000169946	144
ENSG00000114861	142
ENSG00000120549	141
ENSG00000185420	141
ENSG00000169760	140
ENSG00000283154	139
ENSG00000231918	138
ENSG00000242808	138
ENSG00000148948	137
ENSG00000182621	137
ENSG00000185345	136
ENSG00000187720	136
ENSG00000179915	135
ENSG00000182771	135
ENSG00000131558	134
ENSG00000149256	134
ENSG00000187672	134
ENSG00000175600	133
ENSG00000184305	132
ENSG00000271860	132
ENSG00000149571	131
ENSG00000154928	131
ENSG00000169855	131
ENSG00000173482	131
ENSG00000151276	130
ENSG00000157985	129
ENSG00000162599	129
ENSG00000198947	129
ENSG00000069667	128
ENSG00000117114	128
ENSG00000141564	128
ENSG00000145996	128
ENSG00000179242	128
ENSG00000272168	128
ENSG00000168038	127
ENSG00000116117	126
ENSG00000144451	126
ENSG00000148498	125
ENSG00000152208	125
ENSG00000171094	125
ENSG00000174473	125
ENSG00000181722	125
ENSG00000224184	125
ENSG00000083067	124
ENSG00000178031	124
ENSG00000179399	123
ENSG00000112699	122
ENSG00000196353	122
ENSG00000198626	122
ENSG00000151952	121
ENSG00000162849	121
ENSG00000164796	121
ENSG00000067798	120
ENSG00000184903	120
ENSG00000146592	119
ENSG00000184347	119
ENSG00000250349	119
ENSG00000145012	117
ENSG00000231304	117
ENSG00000273540	116
ENSG00000133401	115
ENSG00000204929	115
ENSG00000130226	114
ENSG00000053254	113
ENSG00000112902	113
ENSG00000171132	113
ENSG00000069020	112
ENSG00000144724	112
ENSG00000197959	112
ENSG00000251314	112
ENSG00000132932	111
ENSG00000185737	111
ENSG00000234261	111
ENSG00000121904	110
ENSG00000143951	110
ENSG00000144455	110
ENSG00000153944	110
ENSG00000145982	109
ENSG00000170624	109
ENSG00000185774	109
ENSG00000259053	109
ENSG00000145819	108
ENSG00000166748	108
ENSG00000188641	108
ENSG00000149972	107
ENSG00000151388	107
ENSG00000164199	107
ENSG00000165973	107
ENSG00000185666	107
ENSG00000058091	106
ENSG00000255248	106
ENSG00000283245	106
ENSG00000133812	105
ENSG00000144619	105
ENSG00000160145	105
ENSG00000183580	105
ENSG00000185736	105
ENSG00000106536	104
ENSG00000119522	104
ENSG00000151789	104
ENSG00000151914	104
ENSG00000171587	104
ENSG00000189108	104
ENSG00000088538	103
ENSG00000147481	103
ENSG00000259345	103
ENSG00000107249	102
ENSG00000110693	102
ENSG00000151150	102
ENSG00000152377	102
ENSG00000154229	102
ENSG00000176406	102
ENSG00000185630	102
ENSG00000228221	102
ENSG00000257261	102
ENSG00000128918	101
ENSG00000132549	101
ENSG00000134516	101
ENSG00000152061	101
ENSG00000155052	101
ENSG00000249738	101
ENSG00000085276	100
ENSG00000140718	100
ENSG00000141376	100
ENSG00000176204	100
ENSG00000182463	100
ENSG00000253773	100
ENSG00000124788	99
ENSG00000137872	99
ENSG00000148848	99
ENSG00000171444	99
ENSG00000172987	99
ENSG00000176124	99
ENSG00000178568	99
ENSG00000228430	99
ENSG00000109452	98
ENSG00000140443	98
ENSG00000151322	98
ENSG00000154240	98
ENSG00000158258	98
ENSG00000175161	98
ENSG00000002746	97
ENSG00000127124	97
ENSG00000155816	97
ENSG00000156011	97
ENSG00000182197	97
ENSG00000228624	97
ENSG00000234377	97
ENSG00000271955	97
ENSG00000100154	96
ENSG00000140836	96
ENSG00000150760	96
ENSG00000163116	96
ENSG00000172456	96
ENSG00000184226	96
ENSG00000196277	96
ENSG00000197157	96
ENSG00000227110	96
ENSG00000042781	95
ENSG00000048471	95
ENSG00000078295	95
ENSG00000129521	95
ENSG00000153930	95
ENSG00000182732	95
ENSG00000186487	95
ENSG00000188580	95
ENSG00000049618	94
ENSG00000115896	94
ENSG00000134775	94
ENSG00000150471	94
ENSG00000169282	94
ENSG00000182901	94
ENSG00000185942	94
ENSG00000187323	94
ENSG00000075420	93
ENSG00000133424	93
ENSG00000170776	93
ENSG00000196482	93
ENSG00000196569	93
ENSG00000048740	92
ENSG00000102466	92
ENSG00000147202	92
ENSG00000176463	92
ENSG00000185053	92
ENSG00000231689	92
ENSG00000249859	92
ENSG00000102935	91
ENSG00000138771	91
ENSG00000145555	91
ENSG00000157654	91
ENSG00000165323	91
ENSG00000185274	91
ENSG00000196782	91
ENSG00000198597	91
ENSG00000245832	91
ENSG00000248905	91
ENSG00000125246	90
ENSG00000144036	90
ENSG00000149403	90
ENSG00000163618	90
ENSG00000184220	90
ENSG00000273079	90
ENSG00000081803	89
ENSG00000107518	89
ENSG00000112137	89
ENSG00000129116	89
ENSG00000153317	89
ENSG00000155849	89
ENSG00000169398	89
ENSG00000171914	89
ENSG00000172260	89
ENSG00000172554	89
ENSG00000179603	89
ENSG00000185352	89
ENSG00000255872	89
ENSG00000047617	88
ENSG00000127603	88
ENSG00000132938	88
ENSG00000151090	88
ENSG00000175806	88
ENSG00000251574	88
ENSG00000257923	88
ENSG00000283549	88
ENSG00000071242	87
ENSG00000075391	87
ENSG00000101489	87
ENSG00000112541	87
ENSG00000144218	87
ENSG00000148120	87
ENSG00000154310	87
ENSG00000154678	87
ENSG00000156273	87
ENSG00000156395	87
ENSG00000169306	87
ENSG00000172915	87
ENSG00000183780	87
ENSG00000204442	87
ENSG00000241956	87
ENSG00000258077	87
ENSG00000282863	87
ENSG00000049759	86
ENSG00000128512	86
ENSG00000132874	86
ENSG00000133195	86
ENSG00000152818	86
ENSG00000182601	86
ENSG00000219545	86
ENSG00000237356	86
ENSG00000013297	85
ENSG00000027075	85
ENSG00000106571	85
ENSG00000128655	85
ENSG00000142599	85
ENSG00000145362	85
ENSG00000181804	85
ENSG00000234323	85
ENSG00000054611	84
ENSG00000075884	84
ENSG00000106069	84
ENSG00000145416	84
ENSG00000146426	84
ENSG00000154975	84
ENSG00000156475	84
ENSG00000183023	84
ENSG00000184985	84
ENSG00000197584	84
ENSG00000218336	84
ENSG00000041515	83
ENSG00000164330	83
ENSG00000177103	83
ENSG00000177570	83
ENSG00000228412	83
ENSG00000049449	82
ENSG00000082805	82
ENSG00000114279	82
ENSG00000143786	82
ENSG00000152127	82
ENSG00000153814	82
ENSG00000198929	82
ENSG00000204740	82
ENSG00000243620	82
ENSG00000112530	81
ENSG00000115504	81
ENSG00000116147	81
ENSG00000144645	81
ENSG00000153093	81
ENSG00000183826	81
ENSG00000184304	81
ENSG00000198589	81
ENSG00000206120	81
ENSG00000215483	81
ENSG00000221866	81
ENSG00000234948	81
ENSG00000250697	81
ENSG00000104043	80
ENSG00000104375	80
ENSG00000138670	80
ENSG00000166206	80
ENSG00000173068	80
ENSG00000185483	80
ENSG00000198673	80
ENSG00000231672	80
ENSG00000232284	80
ENSG00000105810	79
ENSG00000108175	79
ENSG00000128573	79
ENSG00000137936	79
ENSG00000140386	79
ENSG00000146776	79
ENSG00000164741	79
ENSG00000166501	79
ENSG00000181355	79
ENSG00000182132	79
ENSG00000183454	79
ENSG00000198216	79
ENSG00000071909	78
ENSG00000107957	78
ENSG00000120658	78
ENSG00000133019	78
ENSG00000136267	78
ENSG00000156299	78
ENSG00000196220	78
ENSG00000197555	78
ENSG00000224186	78
ENSG00000233005	78
ENSG00000054392	77
ENSG00000080224	77
ENSG00000107077	77
ENSG00000111962	77
ENSG00000139865	77
ENSG00000139915	77
ENSG00000152217	77
ENSG00000156110	77
ENSG00000160746	77
ENSG00000169071	77
ENSG00000175198	77
ENSG00000178882	77
ENSG00000182050	77
ENSG00000182256	77
ENSG00000187147	77
ENSG00000197085	77
ENSG00000249252	77
ENSG00000128487	76
ENSG00000151320	76
ENSG00000153956	76
ENSG00000168675	76
ENSG00000174891	76
ENSG00000187416	76
ENSG00000229618	76
ENSG00000233067	76
ENSG00000233723	76
ENSG00000246662	76
ENSG00000282890	76
ENSG00000068024	75
ENSG00000123104	75
ENSG00000139173	75
ENSG00000142611	75
ENSG00000144229	75
ENSG00000151422	75
ENSG00000169744	75
ENSG00000175471	75
ENSG00000183032	75
ENSG00000184828	75
ENSG00000215386	75
ENSG00000253554	75
ENSG00000259867	75
ENSG00000002822	74
ENSG00000109339	74
ENSG00000115970	74
ENSG00000128585	74
ENSG00000135298	74
ENSG00000143341	74
ENSG00000154655	74
ENSG00000171435	74
ENSG00000182752	74
ENSG00000237352	74
ENSG00000238755	74
ENSG00000248309	74
ENSG00000075213	73
ENSG00000082068	73
ENSG00000104324	73
ENSG00000157087	73
ENSG00000157680	73
ENSG00000163697	73
ENSG00000170011	73
ENSG00000185052	73
ENSG00000187079	73
ENSG00000197415	73
ENSG00000223786	73
ENSG00000050767	72
ENSG00000102763	72
ENSG00000139364	72
ENSG00000152953	72
ENSG00000154864	72
ENSG00000156831	72
ENSG00000163637	72
ENSG00000165084	72
ENSG00000168386	72
ENSG00000177182	72
ENSG00000184588	72
ENSG00000283098	72
ENSG00000074054	71
ENSG00000100629	71
ENSG00000136205	71
ENSG00000141837	71
ENSG00000151240	71
ENSG00000152767	71
ENSG00000152894	71
ENSG00000157827	71
ENSG00000164418	71
ENSG00000171723	71
ENSG00000179869	71
ENSG00000198838	71
ENSG00000203386	71
ENSG00000215421	71
ENSG00000231185	71
ENSG00000267374	71
ENSG00000053108	70
ENSG00000071205	70
ENSG00000114805	70
ENSG00000151532	70
ENSG00000157388	70
ENSG00000157570	70
ENSG00000184156	70
ENSG00000184349	70
ENSG00000185261	70
ENSG00000185305	70
ENSG00000196498	70
ENSG00000226674	70
ENSG00000243797	70
ENSG00000049323	69
ENSG00000074047	69
ENSG00000104059	69
ENSG00000136928	69
ENSG00000143473	69
ENSG00000154217	69
ENSG00000164619	69
ENSG00000182985	69
ENSG00000185842	69
ENSG00000196284	69
ENSG00000196376	69
ENSG00000008083	68
ENSG00000038532	68
ENSG00000072657	68
ENSG00000106617	68
ENSG00000139734	68
ENSG00000143919	68
ENSG00000148053	68
ENSG00000154556	68
ENSG00000164035	68
ENSG00000175764	68
ENSG00000184005	68
ENSG00000188158	68
ENSG00000196628	68
ENSG00000196935	68
ENSG00000237515	68
ENSG00000242759	68
ENSG00000253535	68
ENSG00000005108	67
ENSG00000079841	67
ENSG00000088387	67
ENSG00000103489	67
ENSG00000107736	67
ENSG00000122507	67
ENSG00000124813	67
ENSG00000134030	67
ENSG00000148737	67
ENSG00000153904	67
ENSG00000155974	67
ENSG00000171310	67
ENSG00000185760	67
ENSG00000224228	67
ENSG00000230417	67
ENSG00000256995	67
ENSG00000029534	66
ENSG00000033122	66
ENSG00000101333	66
ENSG00000119487	66
ENSG00000121964	66
ENSG00000136828	66
ENSG00000140262	66
ENSG00000141627	66
ENSG00000147485	66
ENSG00000151136	66
ENSG00000152348	66
ENSG00000158019	66
ENSG00000164627	66
ENSG00000176571	66
ENSG00000182247	66
ENSG00000184178	66
ENSG00000188517	66
ENSG00000198964	66
ENSG00000227028	66
ENSG00000234352	66
ENSG00000243444	66
ENSG00000267586	66
ENSG00000113638	65
ENSG00000147862	65
ENSG00000156052	65
ENSG00000158169	65
ENSG00000172164	65
ENSG00000179241	65
ENSG00000183166	65
ENSG00000185104	65
ENSG00000224081	65
ENSG00000227954	65
ENSG00000230448	65
ENSG00000244040	65
ENSG00000271949	65
ENSG00000274527	65
ENSG00000282960	65
ENSG00000039139	64
ENSG00000069188	64
ENSG00000132359	64
ENSG00000138639	64
ENSG00000140538	64
ENSG00000144668	64
ENSG00000151779	64
ENSG00000157890	64
ENSG00000164808	64
ENSG00000172292	64
ENSG00000227036	64
ENSG00000078114	63
ENSG00000086015	63
ENSG00000108018	63
ENSG00000112182	63
ENSG00000129636	63
ENSG00000134020	63
ENSG00000135365	63
ENSG00000136273	63
ENSG00000139154	63
ENSG00000144331	63
ENSG00000145349	63
ENSG00000153064	63
ENSG00000156687	63
ENSG00000163947	63
ENSG00000167522	63
ENSG00000169084	63
ENSG00000198382	63
ENSG00000223725	63
ENSG00000249937	63
ENSG00000260372	63
ENSG00000260456	63
ENSG00000067715	62
ENSG00000110328	62
ENSG00000114541	62
ENSG00000153283	62
ENSG00000157554	62
ENSG00000166377	62
ENSG00000169181	62
ENSG00000205683	62
ENSG00000214944	62
ENSG00000249781	62
ENSG00000249867	62
ENSG00000044115	61
ENSG00000064655	61
ENSG00000077092	61
ENSG00000091157	61
ENSG00000099139	61
ENSG00000106078	61
ENSG00000111249	61
ENSG00000115306	61
ENSG00000117020	61
ENSG00000129682	61
ENSG00000133958	61
ENSG00000139144	61
ENSG00000141447	61
ENSG00000142192	61
ENSG00000145743	61
ENSG00000148200	61
ENSG00000151572	61
ENSG00000162631	61
ENSG00000166262	61
ENSG00000168843	61
ENSG00000169604	61
ENSG00000183722	61
ENSG00000197321	61
ENSG00000197826	61
ENSG00000229981	61
ENSG00000234810	61
ENSG00000253553	61
ENSG00000259986	61
ENSG00000261115	61
ENSG00000039560	60
ENSG00000054654	60
ENSG00000068383	60
ENSG00000080845	60
ENSG00000081913	60
ENSG00000104067	60
ENSG00000104490	60
ENSG00000105877	60
ENSG00000120725	60
ENSG00000124126	60
ENSG00000138101	60
ENSG00000140015	60
ENSG00000145147	60
ENSG00000155511	60
ENSG00000156218	60
ENSG00000159267	60
ENSG00000160293	60
ENSG00000165914	60
ENSG00000175048	60
ENSG00000184672	60
ENSG00000185989	60
ENSG00000188001	60
ENSG00000196730	60
ENSG00000204131	60
ENSG00000206579	60
ENSG00000231200	60
ENSG00000233891	60
ENSG00000236204	60
ENSG00000237838	60
ENSG00000248973	60
ENSG00000248975	60
ENSG00000249364	60
ENSG00000257156	60
ENSG00000275163	60
ENSG00000277654	60
ENSG00000023171	59
ENSG00000119771	59
ENSG00000120594	59
ENSG00000130338	59
ENSG00000133083	59
ENSG00000133687	59
ENSG00000134769	59
ENSG00000134871	59
ENSG00000134986	59
ENSG00000144824	59
ENSG00000147724	59
ENSG00000150995	59
ENSG00000157542	59
ENSG00000160563	59
ENSG00000165078	59
ENSG00000165091	59
ENSG00000167281	59
ENSG00000176788	59
ENSG00000227906	59
ENSG00000243156	59
ENSG00000248550	59
ENSG00000264545	59
ENSG00000004866	58
ENSG00000053918	58
ENSG00000066629	58
ENSG00000079691	58
ENSG00000113391	58
ENSG00000122870	58
ENSG00000134369	58
ENSG00000138640	58
ENSG00000138759	58
ENSG00000144893	58
ENSG00000147408	58
ENSG00000155897	58
ENSG00000165061	58
ENSG00000167306	58
ENSG00000168959	58
ENSG00000172379	58
ENSG00000175110	58
ENSG00000182674	58
ENSG00000187957	58
ENSG00000197943	58
ENSG00000198846	58
ENSG00000249484	58
ENSG00000257815	58
ENSG00000005810	57
ENSG00000007047	57
ENSG00000038945	57
ENSG00000047648	57
ENSG00000054282	57
ENSG00000066827	57
ENSG00000071054	57
ENSG00000082701	57
ENSG00000130340	57
ENSG00000130635	57
ENSG00000136153	57
ENSG00000136848	57
ENSG00000139220	57
ENSG00000143190	57
ENSG00000144535	57
ENSG00000145375	57
ENSG00000145685	57
ENSG00000149177	57
ENSG00000152092	57
ENSG00000153250	57
ENSG00000165895	57
ENSG00000170745	57
ENSG00000176533	57
ENSG00000177565	57
ENSG00000179314	57
ENSG00000184408	57
ENSG00000184640	57
ENSG00000187398	57
ENSG00000198542	57
ENSG00000219438	57
ENSG00000231312	57
ENSG00000277734	57
ENSG00000283380	57
ENSG00000007237	56
ENSG00000087116	56
ENSG00000111961	56
ENSG00000112964	56
ENSG00000118922	56
ENSG00000123106	56
ENSG00000125257	56
ENSG00000132849	56
ENSG00000135749	56
ENSG00000158560	56
ENSG00000159685	56
ENSG00000162687	56
ENSG00000168214	56
ENSG00000170921	56
ENSG00000170927	56
ENSG00000174332	56
ENSG00000179104	56
ENSG00000183337	56
ENSG00000188511	56
ENSG00000203867	56
ENSG00000204406	56
ENSG00000224063	56
ENSG00000228340	56
ENSG00000234828	56
ENSG00000236886	56
ENSG00000243276	56
ENSG00000261008	56
ENSG00000273167	56
ENSG00000042832	55
ENSG00000058866	55
ENSG00000075651	55
ENSG00000091129	55
ENSG00000091428	55
ENSG00000101349	55
ENSG00000110436	55
ENSG00000113100	55
ENSG00000116183	55
ENSG00000116667	55
ENSG00000126217	55
ENSG00000131018	55
ENSG00000134909	55
ENSG00000137478	55
ENSG00000139926	55
ENSG00000141441	55
ENSG00000141556	55
ENSG00000144290	55
ENSG00000145536	55
ENSG00000150938	55
ENSG00000151623	55
ENSG00000152578	55
ENSG00000154822	55
ENSG00000157483	55
ENSG00000165495	55
ENSG00000171988	55
ENSG00000172985	55
ENSG00000173517	55
ENSG00000177200	55
ENSG00000181234	55
ENSG00000227517	55
ENSG00000248515	55
ENSG00000249209	55
ENSG00000270792	55
ENSG00000007001	54
ENSG00000106772	54
ENSG00000109654	54
ENSG00000112249	54
ENSG00000112419	54
ENSG00000115183	54
ENSG00000133121	54
ENSG00000134138	54
ENSG00000134215	54
ENSG00000137672	54
ENSG00000140470	54
ENSG00000143344	54
ENSG00000144407	54
ENSG00000151746	54
ENSG00000151812	54
ENSG00000162946	54
ENSG00000163491	54
ENSG00000169372	54
ENSG00000181090	54
ENSG00000182957	54
ENSG00000183049	54
ENSG00000198648	54
ENSG00000204764	54
ENSG00000230333	54
ENSG00000230773	54
ENSG00000236790	54
ENSG00000241684	54
ENSG00000250061	54
ENSG00000267761	54
ENSG00000272657	54
ENSG00000084676	53
ENSG00000102595	53
ENSG00000106554	53
ENSG00000107798	53
ENSG00000112769	53
ENSG00000118007	53
ENSG00000119685	53
ENSG00000124496	53
ENSG00000133454	53
ENSG00000134504	53
ENSG00000137177	53
ENSG00000138411	53
ENSG00000138814	53
ENSG00000143641	53
ENSG00000147488	53
ENSG00000150347	53
ENSG00000151229	53
ENSG00000153113	53
ENSG00000164176	53
ENSG00000165966	53
ENSG00000166446	53
ENSG00000171044	53
ENSG00000184465	53
ENSG00000188312	53
ENSG00000196660	53
ENSG00000213904	53
ENSG00000229140	53
ENSG00000233452	53
ENSG00000248360	53
ENSG00000248491	53
ENSG00000251432	53
ENSG00000260411	53
ENSG00000261742	53
ENSG00000278540	53
ENSG00000034053	52
ENSG00000065320	52
ENSG00000068650	52
ENSG00000089169	52
ENSG00000095066	52
ENSG00000107611	52
ENSG00000120254	52
ENSG00000122012	52
ENSG00000124749	52
ENSG00000129158	52
ENSG00000133816	52
ENSG00000144741	52
ENSG00000145687	52
ENSG00000145703	52
ENSG00000146416	52
ENSG00000153823	52
ENSG00000154237	52
ENSG00000162337	52
ENSG00000163288	52
ENSG00000170310	52
ENSG00000173077	52
ENSG00000173950	52
ENSG00000174482	52
ENSG00000175894	52
ENSG00000182168	52
ENSG00000185442	52
ENSG00000186952	52
ENSG00000197077	52
ENSG00000228956	52
ENSG00000237844	52
ENSG00000239498	52
ENSG00000246859	52
ENSG00000259543	52
ENSG00000261645	52
ENSG00000265533	52
ENSG00000275443	52
ENSG00000005020	51
ENSG00000040341	51
ENSG00000054793	51
ENSG00000057663	51
ENSG00000063438	51
ENSG00000065534	51
ENSG00000095637	51
ENSG00000108100	51
ENSG00000108557	51
ENSG00000111880	51
ENSG00000113594	51
ENSG00000120519	51
ENSG00000126091	51
ENSG00000127324	51
ENSG00000135540	51
ENSG00000145779	51
ENSG00000150636	51
ENSG00000152104	51
ENSG00000152284	51
ENSG00000164597	51
ENSG00000164989	51
ENSG00000166025	51
ENSG00000166444	51
ENSG00000166780	51
ENSG00000169851	51
ENSG00000169918	51
ENSG00000170381	51
ENSG00000170634	51
ENSG00000170959	51
ENSG00000178764	51
ENSG00000180287	51
ENSG00000186314	51
ENSG00000187546	51
ENSG00000214216	51
ENSG00000237813	51
ENSG00000243176	51
ENSG00000245526	51
ENSG00000247809	51
ENSG00000250634	51
ENSG00000261553	51
ENSG00000262655	51
ENSG00000020577	50
ENSG00000058453	50
ENSG00000064393	50
ENSG00000068781	50
ENSG00000070366	50
ENSG00000075711	50
ENSG00000087495	50
ENSG00000091831	50
ENSG00000101871	50
ENSG00000111110	50
ENSG00000111859	50
ENSG00000113396	50
ENSG00000117154	50
ENSG00000120071	50
ENSG00000130940	50
ENSG00000133216	50
ENSG00000133315	50
ENSG00000134324	50
ENSG00000135905	50
ENSG00000141449	50
ENSG00000144278	50
ENSG00000144868	50
ENSG00000151693	50
ENSG00000156639	50
ENSG00000161040	50
ENSG00000163689	50
ENSG00000168658	50
ENSG00000172159	50
ENSG00000176658	50
ENSG00000189056	50
ENSG00000204956	50
ENSG00000206052	50
ENSG00000223653	50
ENSG00000227115	50
ENSG00000235531	50
ENSG00000236088	50
ENSG00000237461	50
ENSG00000248131	50
ENSG00000250039	50
ENSG00000251513	50
ENSG00000254101	50
ENSG00000255864	50
ENSG00000010810	49
ENSG00000020426	49
ENSG00000032389	49
ENSG00000064042	49
ENSG00000065413	49
ENSG00000076356	49
ENSG00000089123	49
ENSG00000101040	49
ENSG00000101096	49
ENSG00000101972	49
ENSG00000112685	49
ENSG00000113494	49
ENSG00000118997	49
ENSG00000121898	49
ENSG00000126733	49
ENSG00000133805	49
ENSG00000134490	49
ENSG00000136237	49
ENSG00000140479	49
ENSG00000140694	49
ENSG00000141298	49
ENSG00000145087	49
ENSG00000146147	49
ENSG00000148180	49
ENSG00000149654	49
ENSG00000150667	49
ENSG00000153815	49
ENSG00000154027	49
ENSG00000154153	49
ENSG00000154358	49
ENSG00000162415	49
ENSG00000163531	49
ENSG00000163590	49
ENSG00000163630	49
ENSG00000169519	49
ENSG00000183840	49
ENSG00000184384	49
ENSG00000186976	49
ENSG00000196565	49
ENSG00000197585	49
ENSG00000198873	49
ENSG00000214960	49
ENSG00000230561	49
ENSG00000231718	49
ENSG00000233009	49
ENSG00000235665	49
ENSG00000245573	49
ENSG00000257545	49
ENSG00000258700	49
ENSG00000264515	49
ENSG00000049192	48
ENSG00000070882	48
ENSG00000072201	48
ENSG00000074211	48
ENSG00000081853	48
ENSG00000082781	48
ENSG00000111728	48
ENSG00000119866	48
ENSG00000127663	48
ENSG00000130449	48
ENSG00000137871	48
ENSG00000138696	48
ENSG00000143776	48
ENSG00000145431	48
ENSG00000146648	48
ENSG00000149179	48
ENSG00000151413	48
ENSG00000152601	48
ENSG00000152977	48
ENSG00000153046	48
ENSG00000153233	48
ENSG00000154447	48
ENSG00000154654	48
ENSG00000155011	48
ENSG00000159023	48
ENSG00000166689	48
ENSG00000166949	48
ENSG00000169933	48
ENSG00000171045	48
ENSG00000171189	48
ENSG00000175029	48
ENSG00000175344	48
ENSG00000183287	48
ENSG00000184611	48
ENSG00000188352	48
ENSG00000196876	48
ENSG00000197565	48
ENSG00000214595	48
ENSG00000214814	48
ENSG00000248049	48
ENSG00000248510	48
ENSG00000249853	48
ENSG00000250546	48
ENSG00000253661	48
ENSG00000254245	48
ENSG00000281641	48
ENSG00000008441	47
ENSG00000044459	47
ENSG00000046889	47
ENSG00000100592	47
ENSG00000102452	47
ENSG00000105426	47
ENSG00000105889	47
ENSG00000107242	47
ENSG00000122786	47
ENSG00000123096	47
ENSG00000128656	47
ENSG00000128805	47
ENSG00000129595	47
ENSG00000136861	47
ENSG00000136895	47
ENSG00000138311	47
ENSG00000143156	47
ENSG00000144366	47
ENSG00000147257	47
ENSG00000149294	47
ENSG00000149346	47
ENSG00000152422	47
ENSG00000154175	47
ENSG00000156931	47
ENSG00000157216	47
ENSG00000158528	47
ENSG00000163873	47
ENSG00000168785	47
ENSG00000172493	47
ENSG00000177119	47
ENSG00000183570	47
ENSG00000184613	47
ENSG00000184719	47
ENSG00000196526	47
ENSG00000204634	47
ENSG00000224078	47
ENSG00000230590	47
ENSG00000233008	47
ENSG00000239440	47
ENSG00000248636	47
ENSG00000249917	47
ENSG00000250049	47
ENSG00000254221	47
ENSG00000270106	47
ENSG00000283224	47
ENSG00000021826	46
ENSG00000033170	46
ENSG00000047578	46
ENSG00000053524	46
ENSG00000057935	46
ENSG00000065809	46
ENSG00000073417	46
ENSG00000073910	46
ENSG00000079308	46
ENSG00000089101	46
ENSG00000100320	46
ENSG00000100354	46
ENSG00000104447	46
ENSG00000105738	46
ENSG00000106070	46
ENSG00000111058	46
ENSG00000115423	46
ENSG00000132394	46
ENSG00000138162	46
ENSG00000138190	46
ENSG00000145075	46
ENSG00000145990	46
ENSG00000149269	46
ENSG00000150394	46
ENSG00000151376	46
ENSG00000156049	46
ENSG00000164318	46
ENSG00000164830	46
ENSG00000170044	46
ENSG00000171385	46
ENSG00000171408	46
ENSG00000180694	46
ENSG00000182095	46
ENSG00000183662	46
ENSG00000187699	46
ENSG00000187955	46
ENSG00000188559	46
ENSG00000231721	46
ENSG00000232878	46
ENSG00000241316	46
ENSG00000248079	46
ENSG00000248874	46
ENSG00000250903	46
ENSG00000253693	46
ENSG00000262576	46
ENSG00000263745	46
ENSG00000278811	46
ENSG00000283321	46
ENSG00000283341	46
ENSG00000283467	46
ENSG00000009709	45
ENSG00000018408	45
ENSG00000055609	45
ENSG00000064999	45
ENSG00000066084	45
ENSG00000076554	45
ENSG00000080493	45
ENSG00000088367	45
ENSG00000088756	45
ENSG00000089177	45
ENSG00000102606	45
ENSG00000103227	45
ENSG00000107282	45
ENSG00000116127	45
ENSG00000120162	45
ENSG00000127928	45
ENSG00000134376	45
ENSG00000136944	45
ENSG00000137766	45
ENSG00000138764	45
ENSG00000139973	45
ENSG00000143995	45
ENSG00000144560	45
ENSG00000146966	45
ENSG00000151612	45
ENSG00000153162	45
ENSG00000153179	45
ENSG00000164494	45
ENSG00000168461	45
ENSG00000168916	45
ENSG00000169436	45
ENSG00000172340	45
ENSG00000172765	45
ENSG00000182606	45
ENSG00000198363	45
ENSG00000198795	45
ENSG00000204970	45
ENSG00000214050	45
ENSG00000226320	45
ENSG00000229956	45
ENSG00000234899	45
ENSG00000240057	45
ENSG00000245322	45
ENSG00000251680	45
ENSG00000258472	45
ENSG00000258754	45
ENSG00000259199	45
ENSG00000283239	45
ENSG00000283692	45
ENSG00000018236	44
ENSG00000033327	44
ENSG00000058056	44
ENSG00000067606	44
ENSG00000075151	44
ENSG00000078403	44
ENSG00000079482	44
ENSG00000081087	44
ENSG00000083123	44
ENSG00000087903	44
ENSG00000109265	44
ENSG00000112379	44
ENSG00000119042	44
ENSG00000125821	44
ENSG00000134533	44
ENSG00000138821	44
ENSG00000139083	44
ENSG00000143669	44
ENSG00000143850	44
ENSG00000145730	44
ENSG00000147010	44
ENSG00000150907	44
ENSG00000152214	44
ENSG00000152582	44
ENSG00000153237	44
ENSG00000155886	44
ENSG00000156564	44
ENSG00000157064	44
ENSG00000163092	44
ENSG00000165185	44
ENSG00000166147	44
ENSG00000167081	44
ENSG00000167693	44
ENSG00000170153	44
ENSG00000171843	44
ENSG00000171877	44
ENSG00000176473	44
ENSG00000180116	44
ENSG00000183775	44
ENSG00000183960	44
ENSG00000197183	44
ENSG00000197548	44
ENSG00000204967	44
ENSG00000204969	44
ENSG00000221818	44
ENSG00000226688	44
ENSG00000230490	44
ENSG00000231772	44
ENSG00000231887	44
ENSG00000235703	44
ENSG00000236230	44
ENSG00000236449	44
ENSG00000247708	44
ENSG00000248710	44
ENSG00000248932	44
ENSG00000249740	44
ENSG00000253642	44
ENSG00000253910	44
ENSG00000255408	44
ENSG00000255496	44
ENSG00000257322	44
ENSG00000283403	44
ENSG00000054965	43
ENSG00000064652	43
ENSG00000072609	43
ENSG00000079819	43
ENSG00000088179	43
ENSG00000095951	43
ENSG00000103047	43
ENSG00000104237	43
ENSG00000105971	43
ENSG00000109667	43
ENSG00000110076	43
ENSG00000110799	43
ENSG00000112584	43
ENSG00000112773	43
ENSG00000113657	43
ENSG00000117419	43
ENSG00000120029	43
ENSG00000132842	43
ENSG00000135362	43
ENSG00000135842	43
ENSG00000136643	43
ENSG00000140009	43
ENSG00000140396	43
ENSG00000151491	43
ENSG00000155966	43
ENSG00000156103	43
ENSG00000160963	43
ENSG00000163539	43
ENSG00000164142	43
ENSG00000164574	43
ENSG00000165868	43
ENSG00000169902	43
ENSG00000170832	43
ENSG00000171502	43
ENSG00000179088	43
ENSG00000182158	43
ENSG00000182389	43
ENSG00000188596	43
ENSG00000197535	43
ENSG00000198722	43
ENSG00000203721	43
ENSG00000227579	43
ENSG00000232973	43
ENSG00000233806	43
ENSG00000237978	43
ENSG00000244968	43
ENSG00000245768	43
ENSG00000250003	43
ENSG00000253485	43
ENSG00000254138	43
ENSG00000259240	43
ENSG00000262801	43
ENSG00000273118	43
ENSG00000282218	43
ENSG00000283233	43
ENSG00000006740	42
ENSG00000009694	42
ENSG00000011566	42
ENSG00000053747	42
ENSG00000065485	42
ENSG00000080298	42
ENSG00000095203	42
ENSG00000097007	42
ENSG00000102755	42
ENSG00000104044	42
ENSG00000106034	42
ENSG00000110075	42
ENSG00000111817	42
ENSG00000112319	42
ENSG00000113360	42
ENSG00000113600	42
ENSG00000121440	42
ENSG00000122547	42
ENSG00000124191	42
ENSG00000135218	42
ENSG00000135250	42
ENSG00000139971	42
ENSG00000141979	42
ENSG00000149948	42
ENSG00000150867	42
ENSG00000152822	42
ENSG00000156170	42
ENSG00000158683	42
ENSG00000162104	42
ENSG00000162733	42
ENSG00000163785	42
ENSG00000164588	42
ENSG00000166016	42
ENSG00000169554	42
ENSG00000170558	42
ENSG00000172572	42
ENSG00000175643	42
ENSG00000182348	42
ENSG00000183853	42
ENSG00000186472	42
ENSG00000196083	42
ENSG00000196092	42
ENSG00000196141	42
ENSG00000196511	42
ENSG00000198108	42
ENSG00000198369	42
ENSG00000205726	42
ENSG00000223727	42
ENSG00000226828	42
ENSG00000232053	42
ENSG00000234663	42
ENSG00000250938	42
ENSG00000250974	42
ENSG00000253394	42
ENSG00000257242	42
ENSG00000260364	42
ENSG00000273217	42
ENSG00000281131	42
ENSG00000007174	41
ENSG00000025293	41
ENSG00000066933	41
ENSG00000078053	41
ENSG00000078304	41
ENSG00000092964	41
ENSG00000099204	41
ENSG00000107263	41
ENSG00000109756	41
ENSG00000110497	41
ENSG00000111215	41
ENSG00000113269	41
ENSG00000113319	41
ENSG00000115239	41
ENSG00000118515	41
ENSG00000120278	41
ENSG00000123066	41
ENSG00000128815	41
ENSG00000134160	41
ENSG00000135299	41
ENSG00000135636	41
ENSG00000139304	41
ENSG00000141068	41
ENSG00000143603	41
ENSG00000143797	41
ENSG00000145781	41
ENSG00000147905	41
ENSG00000148082	41
ENSG00000159842	41
ENSG00000166073	41
ENSG00000169783	41
ENSG00000170873	41
ENSG00000171509	41
ENSG00000171530	41
ENSG00000181031	41
ENSG00000184838	41
ENSG00000196712	41
ENSG00000227757	41
ENSG00000228566	41
ENSG00000236107	41
ENSG00000249884	41
ENSG00000251209	41
ENSG00000255929	41
ENSG00000259805	41
ENSG00000262209	41
ENSG00000275778	41
ENSG00000276644	41
ENSG00000004864	40
ENSG00000011105	40
ENSG00000037749	40
ENSG00000052126	40
ENSG00000077264	40
ENSG00000078725	40
ENSG00000079102	40
ENSG00000082074	40
ENSG00000096093	40
ENSG00000101493	40
ENSG00000102572	40
ENSG00000106829	40
ENSG00000107779	40
ENSG00000111860	40
ENSG00000112893	40
ENSG00000116698	40
ENSG00000116833	40
ENSG00000124177	40
ENSG00000124942	40
ENSG00000126705	40
ENSG00000128849	40
ENSG00000132837	40
ENSG00000134532	40
ENSG00000135525	40
ENSG00000139767	40
ENSG00000141337	40
ENSG00000144357	40
ENSG00000144749	40
ENSG00000144791	40
ENSG00000147316	40
ENSG00000148357	40
ENSG00000148408	40
ENSG00000150477	40
ENSG00000151338	40
ENSG00000151718	40
ENSG00000156958	40
ENSG00000163803	40
ENSG00000163995	40
ENSG00000164190	40
ENSG00000166167	40
ENSG00000168280	40
ENSG00000169251	40
ENSG00000173163	40
ENSG00000175662	40
ENSG00000185518	40
ENSG00000187258	40
ENSG00000188191	40
ENSG00000197980	40
ENSG00000223930	40
ENSG00000236039	40
ENSG00000243147	40
ENSG00000244128	40
ENSG00000248587	40
ENSG00000253619	40
ENSG00000258394	40
ENSG00000258539	40
ENSG00000259200	40
ENSG00000271774	40
ENSG00000283652	40
ENSG00000011454	39
ENSG00000012061	39
ENSG00000070214	39
ENSG00000072786	39
ENSG00000075340	39
ENSG00000075568	39
ENSG00000081842	39
ENSG00000082397	39
ENSG00000086289	39
ENSG00000090530	39
ENSG00000091656	39
ENSG00000099331	39
ENSG00000103888	39
ENSG00000104517	39
ENSG00000104723	39
ENSG00000109686	39
ENSG00000112232	39
ENSG00000115760	39
ENSG00000125675	39
ENSG00000128641	39
ENSG00000131773	39
ENSG00000134882	39
ENSG00000136068	39
ENSG00000137266	39
ENSG00000137642	39
ENSG00000138119	39
ENSG00000139668	39
ENSG00000141293	39
ENSG00000141905	39
ENSG00000144040	39
ENSG00000145284	39
ENSG00000148411	39
ENSG00000150054	39
ENSG00000152936	39
ENSG00000154122	39
ENSG00000154493	39
ENSG00000155893	39
ENSG00000156650	39
ENSG00000157110	39
ENSG00000157764	39
ENSG00000158089	39
ENSG00000158966	39
ENSG00000162670	39
ENSG00000165124	39
ENSG00000165695	39
ENSG00000166960	39
ENSG00000170430	39
ENSG00000172869	39
ENSG00000173599	39
ENSG00000177822	39
ENSG00000180357	39
ENSG00000182648	39
ENSG00000186073	39
ENSG00000186439	39
ENSG00000188897	39
ENSG00000196975	39
ENSG00000197381	39
ENSG00000204961	39
ENSG00000204962	39
ENSG00000204963	39
ENSG00000204965	39
ENSG00000206199	39
ENSG00000214113	39
ENSG00000216863	39
ENSG00000226994	39
ENSG00000230124	39
ENSG00000235257	39
ENSG00000241962	39
ENSG00000248752	39
ENSG00000253731	39
ENSG00000253807	39
ENSG00000253901	39
ENSG00000254349	39
ENSG00000258561	39
ENSG00000258677	39
ENSG00000258969	39
ENSG00000260661	39
ENSG00000264031	39
ENSG00000269113	39
ENSG00000283128	39
ENSG00000010803	38
ENSG00000031081	38
ENSG00000048649	38
ENSG00000059377	38
ENSG00000070950	38
ENSG00000073282	38
ENSG00000073711	38
ENSG00000077549	38
ENSG00000078018	38
ENSG00000082482	38
ENSG00000082684	38
ENSG00000089094	38
ENSG00000089250	38
ENSG00000099954	38
ENSG00000099991	38
ENSG00000100207	38
ENSG00000100678	38
ENSG00000101746	38
ENSG00000103647	38
ENSG00000106086	38
ENSG00000111799	38
ENSG00000112425	38
ENSG00000113805	38
ENSG00000115252	38
ENSG00000116711	38
ENSG00000123600	38
ENSG00000124203	38
ENSG00000129422	38
ENSG00000131378	38
ENSG00000133026	38
ENSG00000134146	38
ENSG00000135074	38
ENSG00000136770	38
ENSG00000137764	38
ENSG00000138193	38
ENSG00000142149	38
ENSG00000150093	38
ENSG00000155761	38
ENSG00000158458	38
ENSG00000158813	38
ENSG00000162407	38
ENSG00000164270	38
ENSG00000165632	38
ENSG00000172262	38
ENSG00000172403	38
ENSG00000173175	38
ENSG00000178105	38
ENSG00000180263	38
ENSG00000180611	38
ENSG00000183273	38
ENSG00000186635	38
ENSG00000196208	38
ENSG00000197934	38
ENSG00000224853	38
ENSG00000228222	38
ENSG00000229656	38
ENSG00000231969	38
ENSG00000234807	38
ENSG00000237187	38
ENSG00000237413	38
ENSG00000239265	38
ENSG00000239268	38
ENSG00000241163	38
ENSG00000243944	38
ENSG00000248405	38
ENSG00000255733	38
ENSG00000258766	38
ENSG00000259616	38
ENSG00000263494	38
ENSG00000267134	38
ENSG00000268746	38
ENSG00000272180	38
ENSG00000001626	37
ENSG00000005339	37
ENSG00000008394	37
ENSG00000010818	37
ENSG00000028277	37
ENSG00000040933	37
ENSG00000047849	37
ENSG00000065882	37
ENSG00000075539	37
ENSG00000080503	37
ENSG00000091436	37
ENSG00000095713	37
ENSG00000101144	37
ENSG00000101868	37
ENSG00000102893	37
ENSG00000103657	37
ENSG00000107771	37
ENSG00000112320	37
ENSG00000114439	37
ENSG00000116675	37
ENSG00000116678	37
ENSG00000121446	37
ENSG00000123352	37
ENSG00000124493	37
ENSG00000124782	37
ENSG00000124831	37
ENSG00000127922	37
ENSG00000136250	37
ENSG00000137571	37
ENSG00000137573	37
ENSG00000138829	37
ENSG00000139132	37
ENSG00000140873	37
ENSG00000141404	37
ENSG00000144847	37
ENSG00000146038	37
ENSG00000148123	37
ENSG00000151414	37
ENSG00000153310	37
ENSG00000153404	37
ENSG00000155085	37
ENSG00000157450	37
ENSG00000158467	37
ENSG00000160584	37
ENSG00000162129	37
ENSG00000163635	37
ENSG00000164236	37
ENSG00000166326	37
ENSG00000166575	37
ENSG00000170485	37
ENSG00000171492	37
ENSG00000173575	37
ENSG00000182871	37
ENSG00000187122	37
ENSG00000187609	37
ENSG00000187764	37
ENSG00000188523	37
ENSG00000196588	37
ENSG00000198586	37
ENSG00000230623	37
ENSG00000232006	37
ENSG00000234423	37
ENSG00000248869	37
ENSG00000249881	37
ENSG00000250120	37
ENSG00000254530	37
ENSG00000258932	37
ENSG00000266074	37
ENSG00000283674	37
ENSG00000006715	36
ENSG00000035664	36
ENSG00000042813	36
ENSG00000044524	36
ENSG00000047365	36
ENSG00000058335	36
ENSG00000067141	36
ENSG00000069702	36
ENSG00000077514	36
ENSG00000087258	36
ENSG00000091039	36
ENSG00000095777	36
ENSG00000101849	36
ENSG00000103769	36
ENSG00000105997	36
ENSG00000108984	36
ENSG00000109762	36
ENSG00000109819	36
ENSG00000111404	36
ENSG00000112297	36
ENSG00000113231	36
ENSG00000113645	36
ENSG00000114757	36
ENSG00000114790	36
ENSG00000115170	36
ENSG00000115464	36
ENSG00000116641	36
ENSG00000116729	36
ENSG00000116991	36
ENSG00000117298	36
ENSG00000118322	36
ENSG00000120093	36
ENSG00000120899	36
ENSG00000124721	36
ENSG00000126214	36
ENSG00000133030	36
ENSG00000133961	36
ENSG00000136141	36
ENSG00000137809	36
ENSG00000138641	36
ENSG00000138738	36
ENSG00000140481	36
ENSG00000141252	36
ENSG00000144283	36
ENSG00000145495	36
ENSG00000146540	36
ENSG00000148090	36
ENSG00000150076	36
ENSG00000152969	36
ENSG00000153015	36
ENSG00000158486	36
ENSG00000163625	36
ENSG00000163848	36
ENSG00000164300	36
ENSG00000165959	36
ENSG00000166035	36
ENSG00000170456	36
ENSG00000170743	36
ENSG00000171759	36
ENSG00000171811	36
ENSG00000171853	36
ENSG00000172348	36
ENSG00000173320	36
ENSG00000174373	36
ENSG00000181143	36
ENSG00000183495	36
ENSG00000186231	36
ENSG00000186260	36
ENSG00000187240	36
ENSG00000196814	36
ENSG00000197099	36
ENSG00000197410	36
ENSG00000197467	36
ENSG00000198691	36
ENSG00000198815	36
ENSG00000204291	36
ENSG00000206190	36
ENSG00000224209	36
ENSG00000224812	36
ENSG00000227646	36
ENSG00000230131	36
ENSG00000233101	36
ENSG00000233358	36
ENSG00000235885	36
ENSG00000236030	36
ENSG00000236283	36
ENSG00000245248	36
ENSG00000249464	36
ENSG00000254733	36
ENSG00000258137	36
ENSG00000258989	36
ENSG00000261404	36
ENSG00000270647	36
ENSG00000003147	35
ENSG00000019485	35
ENSG00000048707	35
ENSG00000066382	35
ENSG00000069869	35
ENSG00000073792	35
ENSG00000074964	35
ENSG00000076641	35
ENSG00000081026	35
ENSG00000100095	35
ENSG00000100266	35
ENSG00000102531	35
ENSG00000103222	35
ENSG00000103599	35
ENSG00000106278	35
ENSG00000107864	35
ENSG00000110427	35
ENSG00000110841	35
ENSG00000111452	35
ENSG00000112305	35
ENSG00000112562	35
ENSG00000116044	35
ENSG00000116106	35
ENSG00000116473	35
ENSG00000117707	35
ENSG00000118407	35
ENSG00000118495	35
ENSG00000119681	35
ENSG00000121210	35
ENSG00000123384	35
ENSG00000124243	35
ENSG00000125851	35
ENSG00000127152	35
ENSG00000131848	35
ENSG00000136231	35
ENSG00000137203	35
ENSG00000138688	35
ENSG00000143324	35
ENSG00000143772	35
ENSG00000145348	35
ENSG00000147421	35
ENSG00000150625	35
ENSG00000150687	35
ENSG00000151025	35
ENSG00000151892	35
ENSG00000152128	35
ENSG00000153130	35
ENSG00000156463	35
ENSG00000157540	35
ENSG00000157657	35
ENSG00000158445	35
ENSG00000160460	35
ENSG00000164659	35
ENSG00000166250	35
ENSG00000166974	35
ENSG00000172954	35
ENSG00000173588	35
ENSG00000175115	35
ENSG00000177679	35
ENSG00000177707	35
ENSG00000187605	35
ENSG00000197603	35
ENSG00000205054	35
ENSG00000206129	35
ENSG00000224271	35
ENSG00000227160	35
ENSG00000231871	35
ENSG00000232160	35
ENSG00000232855	35
ENSG00000240498	35
ENSG00000243004	35
ENSG00000245534	35
ENSG00000249306	35
ENSG00000250131	35
ENSG00000253288	35
ENSG00000253438	35
ENSG00000253557	35
ENSG00000253658	35
ENSG00000258583	35
ENSG00000259754	35
ENSG00000261130	35
ENSG00000266268	35
ENSG00000267561	35
ENSG00000270898	35
ENSG00000271894	35
ENSG00000276418	35
ENSG00000283485	35
ENSG00000008256	34
ENSG00000018699	34
ENSG00000020256	34
ENSG00000026508	34
ENSG00000058404	34
ENSG00000061455	34
ENSG00000073849	34
ENSG00000079156	34
ENSG00000084112	34
ENSG00000090905	34
ENSG00000095587	34
ENSG00000100605	34
ENSG00000101294	34
ENSG00000101773	34
ENSG00000106066	34
ENSG00000107104	34
ENSG00000109381	34
ENSG00000109458	34
ENSG00000115221	34
ENSG00000118689	34
ENSG00000122420	34
ENSG00000122966	34
ENSG00000124302	34
ENSG00000124406	34
ENSG00000130396	34
ENSG00000130508	34
ENSG00000130723	34
ENSG00000133835	34
ENSG00000135862	34
ENSG00000136002	34
ENSG00000136040	34
ENSG00000137075	34
ENSG00000137166	34
ENSG00000137968	34
ENSG00000139287	34
ENSG00000139946	34
ENSG00000140526	34
ENSG00000140859	34
ENSG00000141027	34
ENSG00000141622	34
ENSG00000143164	34
ENSG00000143167	34
ENSG00000144810	34
ENSG00000144962	34
ENSG00000147044	34
ENSG00000148158	34
ENSG00000151702	34
ENSG00000152049	34
ENSG00000154978	34
ENSG00000155111	34
ENSG00000157077	34
ENSG00000163866	34
ENSG00000164080	34
ENSG00000165322	34
ENSG00000165548	34
ENSG00000165995	34
ENSG00000167210	34
ENSG00000169118	34
ENSG00000169302	34
ENSG00000169439	34
ENSG00000171316	34
ENSG00000171791	34
ENSG00000180891	34
ENSG00000183579	34
ENSG00000185634	34
ENSG00000186642	34
ENSG00000188803	34
ENSG00000197892	34
ENSG00000203666	34
ENSG00000205213	34
ENSG00000205221	34
ENSG00000206557	34
ENSG00000215018	34
ENSG00000223523	34
[truncated: 46,336 more rows]

## Sheet: Sox2 regulated genes
ID	SiteCount
ENSG00000172264	146
ENSG00000158321	128
ENSG00000182185	127
ENSG00000150672	126
ENSG00000113448	121
ENSG00000117114	116
ENSG00000144642	114
ENSG00000185532	111
ENSG00000170579	110
ENSG00000166833	108
ENSG00000283563	108
ENSG00000173406	106
ENSG00000021645	105
ENSG00000145934	103
ENSG00000174469	103
ENSG00000187391	103
ENSG00000151474	101
ENSG00000185565	101
ENSG00000066032	100
ENSG00000189283	100
ENSG00000169855	97
ENSG00000177694	96
ENSG00000131374	95
ENSG00000153707	94
ENSG00000178568	94
ENSG00000185008	93
ENSG00000183098	92
ENSG00000148498	90
ENSG00000178031	90
ENSG00000175497	89
ENSG00000168702	88
ENSG00000148655	86
ENSG00000189337	86
ENSG00000114861	82
ENSG00000242808	81
ENSG00000169760	80
ENSG00000174473	80
ENSG00000157445	78
ENSG00000279877	78
ENSG00000184226	77
ENSG00000198947	77
ENSG00000218336	77
ENSG00000116117	76
ENSG00000145012	76
ENSG00000187672	76
ENSG00000150471	75
ENSG00000233723	75
ENSG00000151914	74
ENSG00000181722	74
ENSG00000183230	74
ENSG00000148948	73
ENSG00000162599	73
ENSG00000183117	73
ENSG00000078328	72
ENSG00000152208	72
ENSG00000185046	72
ENSG00000145996	71
ENSG00000159216	71
ENSG00000179915	71
ENSG00000182621	71
ENSG00000271860	71
ENSG00000186153	70
ENSG00000151276	69
ENSG00000151322	69
ENSG00000184903	69
ENSG00000187720	69
ENSG00000282278	69
ENSG00000058091	68
ENSG00000100154	68
ENSG00000151150	68
ENSG00000157985	68
ENSG00000183715	68
ENSG00000184305	68
ENSG00000185345	68
ENSG00000184384	67
ENSG00000258077	67
ENSG00000272168	67
ENSG00000083067	65
ENSG00000140945	65
ENSG00000150275	65
ENSG00000153944	65
ENSG00000075213	64
ENSG00000138771	64
ENSG00000148219	64
ENSG00000169946	64
ENSG00000176124	64
ENSG00000188641	64
ENSG00000196782	64
ENSG00000231689	64
ENSG00000185737	63
ENSG00000081803	62
ENSG00000144724	62
ENSG00000224184	62
ENSG00000251314	61
ENSG00000176771	60
ENSG00000206120	59
ENSG00000048052	58
ENSG00000156110	58
ENSG00000255248	58
ENSG00000042781	57
ENSG00000109452	57
ENSG00000110693	57
ENSG00000142599	57
ENSG00000145819	57
ENSG00000157168	57
ENSG00000171735	57
ENSG00000196628	57
ENSG00000109339	56
ENSG00000153956	56
ENSG00000165323	55
ENSG00000173482	55
ENSG00000175161	55
ENSG00000187323	55
ENSG00000196482	55
ENSG00000215386	55
ENSG00000067798	54
ENSG00000133424	54
ENSG00000145362	54
ENSG00000152818	54
ENSG00000154229	54
ENSG00000182667	54
ENSG00000188107	54
ENSG00000107249	53
ENSG00000115896	53
ENSG00000164199	53
ENSG00000184349	53
ENSG00000071909	52
ENSG00000105810	52
ENSG00000120549	52
ENSG00000131149	52
ENSG00000143951	52
ENSG00000147202	52
ENSG00000151320	52
ENSG00000164796	52
ENSG00000172260	52
ENSG00000172456	52
ENSG00000231918	52
ENSG00000053254	51
ENSG00000132549	51
ENSG00000164418	51
ENSG00000175198	51
ENSG00000179104	51
ENSG00000049618	50
ENSG00000069667	50
ENSG00000082805	50
ENSG00000101871	50
ENSG00000127603	50
ENSG00000146555	50
ENSG00000146592	50
ENSG00000151532	50
ENSG00000182197	50
ENSG00000184588	50
ENSG00000228624	50
ENSG00000259053	50
ENSG00000273540	50
ENSG00000085276	49
ENSG00000119522	49
ENSG00000143919	49
ENSG00000154556	49
ENSG00000164330	49
ENSG00000169862	49
ENSG00000185630	49
ENSG00000196353	49
ENSG00000228221	49
ENSG00000231304	49
ENSG00000234261	49
ENSG00000234377	49
ENSG00000075420	48
ENSG00000104490	48
ENSG00000113391	48
ENSG00000132849	48
ENSG00000133812	48
ENSG00000146426	48
ENSG00000155093	48
ENSG00000227110	48
ENSG00000041515	47
ENSG00000048740	47
ENSG00000067715	47
ENSG00000075884	47
ENSG00000102466	47
ENSG00000108018	47
ENSG00000133083	47
ENSG00000139734	47
ENSG00000140262	47
ENSG00000140836	47
ENSG00000148053	47
ENSG00000171094	47
ENSG00000197157	47
ENSG00000125246	46
ENSG00000140718	46
ENSG00000145555	46
ENSG00000156011	46
ENSG00000156113	46
ENSG00000157680	46
ENSG00000168916	46
ENSG00000169306	46
ENSG00000184304	46
ENSG00000185420	46
ENSG00000188580	46
ENSG00000273079	46
ENSG00000008083	45
ENSG00000131558	45
ENSG00000135298	45
ENSG00000141376	45
ENSG00000144036	45
ENSG00000144619	45
ENSG00000154310	45
ENSG00000157827	45
ENSG00000165091	45
ENSG00000166748	45
ENSG00000169744	45
ENSG00000172915	45
ENSG00000176406	45
ENSG00000183826	45
ENSG00000196569	45
ENSG00000198010	45
ENSG00000049759	44
ENSG00000069020	44
ENSG00000108684	44
ENSG00000128573	44
ENSG00000129521	44
ENSG00000147862	44
ENSG00000148120	44
ENSG00000151952	44
ENSG00000167632	44
ENSG00000168038	44
ENSG00000184220	44
ENSG00000196220	44
ENSG00000198626	44
ENSG00000198846	44
ENSG00000013297	43
ENSG00000075391	43
ENSG00000106571	43
ENSG00000107611	43
ENSG00000111110	43
ENSG00000135540	43
ENSG00000144451	43
ENSG00000145147	43
ENSG00000155849	43
ENSG00000160145	43
ENSG00000171444	43
ENSG00000175471	43
ENSG00000185305	43
ENSG00000187079	43
ENSG00000198589	43
ENSG00000198929	43
ENSG00000204929	43
ENSG00000224063	43
ENSG00000283154	43
ENSG00000103489	42
ENSG00000112182	42
ENSG00000134532	42
ENSG00000140443	42
ENSG00000144455	42
ENSG00000145743	42
ENSG00000147257	42
ENSG00000149346	42
ENSG00000152377	42
ENSG00000153317	42
ENSG00000156475	42
ENSG00000184347	42
ENSG00000233005	42
ENSG00000249209	42
ENSG00000260372	42
ENSG00000271955	42
ENSG00000062716	41
ENSG00000112699	41
ENSG00000128512	41
ENSG00000149256	41
ENSG00000151491	41
ENSG00000185104	41
ENSG00000198597	41
ENSG00000002746	40
ENSG00000078018	40
ENSG00000081913	40
ENSG00000107518	40
ENSG00000112530	40
ENSG00000128487	40
ENSG00000128585	40
ENSG00000129116	40
ENSG00000133019	40
ENSG00000134138	40
ENSG00000136267	40
ENSG00000148737	40
ENSG00000149972	40
ENSG00000163697	40
ENSG00000173068	40
ENSG00000179399	40
ENSG00000185274	40
ENSG00000228412	40
ENSG00000234323	40
ENSG00000238755	40
ENSG00000253535	40
ENSG00000106536	39
ENSG00000115970	39
ENSG00000120658	39
ENSG00000128655	39
ENSG00000128656	39
ENSG00000138759	39
ENSG00000147905	39
ENSG00000151067	39
ENSG00000152894	39
ENSG00000156299	39
ENSG00000170776	39
ENSG00000170959	39
ENSG00000171914	39
ENSG00000183032	39
ENSG00000189108	39
ENSG00000215483	39
ENSG00000228430	39
ENSG00000241956	39
ENSG00000248550	39
ENSG00000267374	39
ENSG00000283549	39
ENSG00000038382	38
ENSG00000078403	38
ENSG00000091129	38
ENSG00000109654	38
ENSG00000114541	38
ENSG00000123104	38
ENSG00000124788	38
ENSG00000138814	38
ENSG00000149571	38
ENSG00000153064	38
ENSG00000168386	38
ENSG00000169282	38
ENSG00000176463	38
ENSG00000183580	38
ENSG00000183722	38
ENSG00000197959	38
ENSG00000219545	38
ENSG00000232284	38
ENSG00000253554	38
ENSG00000259345	38
ENSG00000276644	38
ENSG00000010810	37
ENSG00000027075	37
ENSG00000044115	37
ENSG00000044524	37
ENSG00000102763	37
ENSG00000114805	37
ENSG00000136205	37
ENSG00000138639	37
ENSG00000138670	37
ENSG00000144893	37
ENSG00000145416	37
ENSG00000147481	37
ENSG00000148848	37
ENSG00000149403	37
ENSG00000154928	37
ENSG00000155511	37
ENSG00000158966	37
ENSG00000163637	37
ENSG00000165973	37
ENSG00000169851	37
ENSG00000171132	37
ENSG00000181804	37
ENSG00000183023	37
ENSG00000197085	37
ENSG00000249859	37
ENSG00000257261	37
ENSG00000005108	36
ENSG00000072657	36
ENSG00000091157	36
ENSG00000100354	36
ENSG00000143995	36
ENSG00000145349	36
ENSG00000152061	36
ENSG00000152217	36
ENSG00000155974	36
ENSG00000169398	36
ENSG00000169554	36
ENSG00000175600	36
ENSG00000179241	36
ENSG00000179869	36
ENSG00000182168	36
ENSG00000196277	36
ENSG00000197584	36
ENSG00000226674	36
ENSG00000229618	36
ENSG00000249252	36
ENSG00000250349	36
ENSG00000253807	36
ENSG00000049323	35
ENSG00000077092	35
ENSG00000104324	35
ENSG00000112902	35
ENSG00000128918	35
ENSG00000136237	35
ENSG00000137872	35
ENSG00000139915	35
ENSG00000143344	35
ENSG00000144824	35
ENSG00000145526	35
ENSG00000150347	35
ENSG00000151090	35
ENSG00000154162	35
ENSG00000154678	35
ENSG00000155052	35
ENSG00000162631	35
ENSG00000162687	35
ENSG00000163116	35
ENSG00000170381	35
ENSG00000177182	35
ENSG00000182463	35
ENSG00000182957	35
ENSG00000196376	35
ENSG00000198838	35
ENSG00000223725	35
ENSG00000234690	35
ENSG00000243620	35
ENSG00000246662	35
ENSG00000259030	35
ENSG00000267586	35
ENSG00000273167	35
ENSG00000282863	35
ENSG00000283467	35
ENSG00000018408	34
ENSG00000071242	34
ENSG00000078114	34
ENSG00000088538	34
ENSG00000116783	34
ENSG00000144218	34
ENSG00000145730	34
ENSG00000151422	34
ENSG00000152822	34
ENSG00000154240	34
ENSG00000165084	34
ENSG00000168843	34
ENSG00000168959	34
ENSG00000171988	34
ENSG00000172987	34
ENSG00000185483	34
ENSG00000188517	34
ENSG00000205726	34
ENSG00000227028	34
ENSG00000242759	34
ENSG00000248905	34
ENSG00000253394	34
ENSG00000064042	33
ENSG00000080224	33
ENSG00000111962	33
ENSG00000115504	33
ENSG00000133401	33
ENSG00000134769	33
ENSG00000151789	33
ENSG00000154188	33
ENSG00000158019	33
ENSG00000162849	33
ENSG00000164808	33
ENSG00000170624	33
ENSG00000170921	33
ENSG00000175806	33
ENSG00000176571	33
ENSG00000177103	33
ENSG00000184613	33
ENSG00000196935	33
ENSG00000231672	33
ENSG00000237844	33
ENSG00000074047	32
ENSG00000074054	32
ENSG00000112137	32
ENSG00000112541	32
ENSG00000113396	32
ENSG00000120594	32
ENSG00000125257	32
ENSG00000130226	32
ENSG00000132842	32
ENSG00000132874	32
ENSG00000133107	32
ENSG00000134909	32
ENSG00000137871	32
ENSG00000137936	32
ENSG00000138696	32
ENSG00000143341	32
ENSG00000144229	32
ENSG00000145982	32
ENSG00000155816	32
ENSG00000156639	32
ENSG00000158258	32
ENSG00000164300	32
ENSG00000165895	32
ENSG00000166206	32
ENSG00000170558	32
ENSG00000172765	32
ENSG00000182901	32
ENSG00000185942	32
ENSG00000188158	32
ENSG00000215421	32
ENSG00000223786	32
ENSG00000250697	32
ENSG00000251574	32
ENSG00000257545	32
ENSG00000101333	31
ENSG00000107077	31
ENSG00000120725	31
ENSG00000123106	31
ENSG00000130340	31
ENSG00000131711	31
ENSG00000134146	31
ENSG00000141293	31
ENSG00000143786	31
ENSG00000144331	31
ENSG00000146776	31
ENSG00000148200	31
ENSG00000149948	31
ENSG00000153814	31
ENSG00000163590	31
ENSG00000176204	31
ENSG00000178662	31
ENSG00000182985	31
ENSG00000186487	31
ENSG00000237356	31
ENSG00000245526	31
ENSG00000248869	31
ENSG00000261008	31
ENSG00000283692	31
ENSG00000004866	30
ENSG00000053108	30
ENSG00000099204	30
ENSG00000102935	30
ENSG00000106069	30
ENSG00000108175	30
ENSG00000119866	30
ENSG00000120162	30
ENSG00000138411	30
ENSG00000142611	30
ENSG00000144560	30
ENSG00000145685	30
ENSG00000147488	30
ENSG00000150477	30
ENSG00000153904	30
ENSG00000160563	30
ENSG00000163618	30
ENSG00000175764	30
ENSG00000182247	30
ENSG00000182606	30
ENSG00000182732	30
ENSG00000184005	30
ENSG00000197321	30
ENSG00000198382	30
ENSG00000233067	30
ENSG00000233358	30
ENSG00000234352	30
ENSG00000237352	30
ENSG00000237838	30
ENSG00000248309	30
ENSG00000255864	30
ENSG00000257242	30
ENSG00000270792	30
ENSG00000277734	30
ENSG00000282890	30
ENSG00000033122	29
ENSG00000046889	29
ENSG00000080298	29
ENSG00000104447	29
ENSG00000106829	29
ENSG00000112249	29
ENSG00000119487	29
ENSG00000122507	29
ENSG00000135905	29
ENSG00000136273	29
ENSG00000139173	29
ENSG00000142192	29
ENSG00000144535	29
ENSG00000144868	29
ENSG00000145075	29
ENSG00000145348	29
ENSG00000153250	29
ENSG00000156052	29
ENSG00000156831	29
ENSG00000157064	29
ENSG00000162105	29
ENSG00000166444	29
ENSG00000176788	29
ENSG00000177570	29
ENSG00000178105	29
ENSG00000178882	29
ENSG00000182256	29
ENSG00000184178	29
ENSG00000185053	29
ENSG00000185261	29
ENSG00000185736	29
ENSG00000186094	29
ENSG00000188001	29
ENSG00000188352	29
ENSG00000188559	29
ENSG00000196781	29
ENSG00000197826	29
ENSG00000204442	29
ENSG00000214960	29
ENSG00000223653	29
ENSG00000230333	29
ENSG00000230417	29
ENSG00000230561	29
ENSG00000233452	29
ENSG00000248079	29
ENSG00000250546	29
ENSG00000256995	29
ENSG00000266573	29
ENSG00000278540	29
ENSG00000283245	29
ENSG00000005020	28
ENSG00000010818	28
ENSG00000053524	28
ENSG00000054654	28
ENSG00000071054	28
ENSG00000075223	28
ENSG00000078295	28
ENSG00000095637	28
ENSG00000105877	28
ENSG00000107104	28
ENSG00000111961	28
ENSG00000118257	28
ENSG00000120278	28
ENSG00000121964	28
ENSG00000129595	28
ENSG00000129682	28
ENSG00000130449	28
ENSG00000131378	28
ENSG00000137764	28
ENSG00000139083	28
ENSG00000139144	28
ENSG00000141298	28
ENSG00000146648	28
ENSG00000151240	28
ENSG00000151812	28
ENSG00000152348	28
ENSG00000152402	28
ENSG00000152767	28
ENSG00000153815	28
ENSG00000154217	28
ENSG00000155011	28
ENSG00000157216	28
ENSG00000157570	28
ENSG00000157654	28
ENSG00000162407	28
ENSG00000165061	28
ENSG00000169071	28
ENSG00000169372	28
ENSG00000171189	28
ENSG00000176658	28
ENSG00000179242	28
ENSG00000197555	28
ENSG00000198673	28
ENSG00000224081	28
ENSG00000231969	28
ENSG00000241684	28
ENSG00000257060	28
ENSG00000273217	28
ENSG00000065413	27
ENSG00000068781	27
ENSG00000099139	27
ENSG00000103047	27
ENSG00000107736	27
ENSG00000111859	27
ENSG00000116667	27
ENSG00000117020	27
ENSG00000132932	27
ENSG00000133195	27
ENSG00000134030	27
ENSG00000134775	27
ENSG00000138162	27
ENSG00000139154	27
ENSG00000140022	27
ENSG00000140396	27
ENSG00000141441	27
ENSG00000143190	27
ENSG00000147408	27
ENSG00000149179	27
ENSG00000151746	27
ENSG00000152127	27
ENSG00000153113	27
ENSG00000154027	27
ENSG00000163110	27
ENSG00000165078	27
ENSG00000166575	27
ENSG00000170927	27
ENSG00000172554	27
ENSG00000173077	27
ENSG00000173163	27
ENSG00000174891	27
ENSG00000182348	27
ENSG00000182674	27
ENSG00000183049	27
ENSG00000184672	27
ENSG00000184828	27
ENSG00000196141	27
ENSG00000204764	27
ENSG00000229140	27
ENSG00000231312	27
ENSG00000234899	27
ENSG00000257815	27
ENSG00000261115	27
ENSG00000271949	27
ENSG00000273118	27
ENSG00000275163	27
ENSG00000037749	26
ENSG00000048707	26
ENSG00000070882	26
ENSG00000075151	26
ENSG00000075651	26
ENSG00000079102	26
ENSG00000086015	26
ENSG00000106278	26
ENSG00000107779	26
ENSG00000108100	26
ENSG00000108984	26
ENSG00000109670	26
ENSG00000109756	26
ENSG00000111880	26
ENSG00000113645	26
ENSG00000116106	26
ENSG00000124406	26
ENSG00000137266	26
ENSG00000138190	26
ENSG00000138829	26
ENSG00000140386	26
ENSG00000141627	26
ENSG00000145687	26
ENSG00000148143	26
ENSG00000150394	26
ENSG00000151388	26
ENSG00000152578	26
ENSG00000152953	26
ENSG00000152977	26
ENSG00000154655	26
ENSG00000156103	26
ENSG00000156687	26
ENSG00000164574	26
ENSG00000164989	26
ENSG00000168214	26
ENSG00000171310	26
ENSG00000171316	26
ENSG00000171723	26
ENSG00000172292	26
ENSG00000179603	26
ENSG00000182050	26
ENSG00000182263	26
ENSG00000183579	26
ENSG00000185666	26
ENSG00000185774	26
ENSG00000186591	26
ENSG00000187957	26
ENSG00000188596	26
ENSG00000197077	26
ENSG00000203386	26
ENSG00000206052	26
ENSG00000206199	26
ENSG00000227517	26
ENSG00000227906	26
ENSG00000232046	26
ENSG00000233008	26
ENSG00000233891	26
ENSG00000234828	26
ENSG00000243944	26
ENSG00000245832	26
ENSG00000249464	26
ENSG00000249867	26
ENSG00000250131	26
ENSG00000254226	26
ENSG00000255872	26
ENSG00000274527	26
ENSG00000282960	26
ENSG00000047617	25
ENSG00000048471	25
ENSG00000054267	25
ENSG00000066084	25
ENSG00000069702	25
ENSG00000072201	25
ENSG00000073792	25
ENSG00000091656	25
ENSG00000100320	25
ENSG00000101773	25
ENSG00000103460	25
ENSG00000106868	25
ENSG00000113657	25
ENSG00000114423	25
ENSG00000115252	25
ENSG00000118922	25
ENSG00000119771	25
ENSG00000127124	25
ENSG00000127324	25
ENSG00000134490	25
ENSG00000134516	25
ENSG00000135218	25
ENSG00000135862	25
ENSG00000137672	25
ENSG00000139132	25
ENSG00000139865	25
ENSG00000141564	25
ENSG00000145431	25
ENSG00000150625	25
ENSG00000151136	25
ENSG00000151338	25
ENSG00000151376	25
ENSG00000153093	25
ENSG00000153930	25
ENSG00000156273	25
ENSG00000158467	25
ENSG00000160746	25
ENSG00000164142	25
ENSG00000165966	25
ENSG00000169084	25
ENSG00000172493	25
ENSG00000180263	25
ENSG00000182601	25
ENSG00000183775	25
ENSG00000183840	25
ENSG00000186073	25
ENSG00000187147	25
ENSG00000204406	25
ENSG00000221866	25
ENSG00000230773	25
ENSG00000232973	25
ENSG00000235665	25
ENSG00000237515	25
ENSG00000237813	25
ENSG00000247925	25
ENSG00000248973	25
ENSG00000250551	25
ENSG00000255910	25
ENSG00000258131	25
ENSG00000258700	25
ENSG00000259867	25
ENSG00000265533	25
ENSG00000028116	24
ENSG00000033170	24
ENSG00000038945	24
ENSG00000054392	24
ENSG00000065882	24
ENSG00000079841	24
ENSG00000089101	24
ENSG00000103657	24
ENSG00000103769	24
ENSG00000104059	24
ENSG00000104375	24
ENSG00000106034	24
ENSG00000106554	24
ENSG00000111058	24
ENSG00000111728	24
ENSG00000112320	24
ENSG00000112414	24
ENSG00000112419	24
ENSG00000115183	24
ENSG00000120254	24
ENSG00000122870	24
ENSG00000128739	24
ENSG00000134343	24
ENSG00000138764	24
ENSG00000139971	24
ENSG00000144366	24
ENSG00000145375	24
ENSG00000146376	24
ENSG00000151718	24
ENSG00000152104	24
ENSG00000153208	24
ENSG00000153283	24
ENSG00000156170	24
ENSG00000157388	24
ENSG00000158169	24
ENSG00000158560	24
ENSG00000165092	24
ENSG00000166501	24
ENSG00000167081	24
ENSG00000168675	24
ENSG00000170044	24
ENSG00000170310	24
ENSG00000171724	24
ENSG00000172572	24
ENSG00000173517	24
ENSG00000174482	24
ENSG00000178385	24
ENSG00000180891	24
ENSG00000181234	24
ENSG00000183960	24
ENSG00000198648	24
ENSG00000229956	24
ENSG00000230590	24
ENSG00000231185	24
ENSG00000236790	24
ENSG00000248049	24
ENSG00000248510	24
ENSG00000251003	24
ENSG00000251513	24
ENSG00000253553	24
ENSG00000259316	24
ENSG00000259639	24
ENSG00000009694	23
ENSG00000052126	23
ENSG00000071205	23
ENSG00000075539	23
ENSG00000079156	23
ENSG00000080503	23
ENSG00000091831	23
ENSG00000101972	23
ENSG00000106772	23
ENSG00000109381	23
ENSG00000111817	23
ENSG00000112425	23
ENSG00000114279	23
ENSG00000116991	23
ENSG00000120519	23
ENSG00000135250	23
ENSG00000135365	23
ENSG00000136643	23
ENSG00000136770	23
ENSG00000138640	23
ENSG00000140694	23
ENSG00000141404	23
ENSG00000141449	23
ENSG00000143156	23
ENSG00000143473	23
ENSG00000146147	23
ENSG00000147485	23
ENSG00000150760	23
ENSG00000151229	23
ENSG00000151572	23
ENSG00000152284	23
ENSG00000154447	23
ENSG00000156395	23
ENSG00000156958	23
ENSG00000166689	23
ENSG00000169118	23
ENSG00000170390	23
ENSG00000171587	23
ENSG00000172403	23
ENSG00000183454	23
ENSG00000184408	23
ENSG00000184611	23
ENSG00000187398	23
ENSG00000189056	23
ENSG00000196588	23
ENSG00000196660	23
ENSG00000198964	23
ENSG00000204740	23
ENSG00000227036	23
ENSG00000227115	23
ENSG00000227646	23
ENSG00000227954	23
ENSG00000232878	23
ENSG00000235162	23
ENSG00000243004	23
ENSG00000247809	23
ENSG00000249797	23
ENSG00000261742	23
ENSG00000272657	23
ENSG00000275443	23
ENSG00000283224	23
ENSG00000049192	22
ENSG00000049449	22
ENSG00000065534	22
ENSG00000068024	22
ENSG00000068650	22
ENSG00000069188	22
ENSG00000081026	22
ENSG00000097007	22
ENSG00000100647	22
ENSG00000101746	22
ENSG00000104067	22
ENSG00000105738	22
ENSG00000106603	22
ENSG00000108557	22
ENSG00000112773	22
ENSG00000115306	22
ENSG00000116833	22
ENSG00000123636	22
ENSG00000124151	22
ENSG00000124813	22
ENSG00000129422	22
ENSG00000131018	22
ENSG00000133816	22
ENSG00000134504	22
ENSG00000134986	22
ENSG00000139668	22
ENSG00000140015	22
ENSG00000143776	22
ENSG00000144645	22
ENSG00000145703	22
ENSG00000147421	22
ENSG00000148123	22
ENSG00000149269	22
ENSG00000151012	22
ENSG00000154822	22
ENSG00000156026	22
ENSG00000156463	22
ENSG00000157542	22
ENSG00000161040	22
ENSG00000162946	22
ENSG00000163288	22
ENSG00000163491	22
ENSG00000163638	22
ENSG00000163681	22
ENSG00000164035	22
ENSG00000164494	22
ENSG00000164597	22
ENSG00000166262	22
ENSG00000168461	22
ENSG00000170011	22
ENSG00000172164	22
ENSG00000176473	22
ENSG00000180357	22
ENSG00000183780	22
ENSG00000184985	22
ENSG00000185760	22
ENSG00000186472	22
ENSG00000187416	22
ENSG00000197415	22
ENSG00000197548	22
ENSG00000198216	22
ENSG00000214944	22
ENSG00000225889	22
ENSG00000236283	22
ENSG00000236886	22
ENSG00000243176	22
ENSG00000245322	22
ENSG00000248515	22
ENSG00000254733	22
ENSG00000254998	22
ENSG00000257150	22
ENSG00000263745	22
ENSG00000264151	22
ENSG00000264545	22
ENSG00000265943	22
ENSG00000283341	22
ENSG00000005810	21
ENSG00000011376	21
ENSG00000011566	21
ENSG00000018236	21
ENSG00000021826	21
ENSG00000023171	21
ENSG00000038532	21
ENSG00000040341	21
ENSG00000054523	21
ENSG00000070214	21
ENSG00000076356	21
ENSG00000077157	21
ENSG00000079691	21
ENSG00000079819	21
ENSG00000081087	21
ENSG00000083123	21
ENSG00000088756	21
ENSG00000101542	21
ENSG00000105971	21
ENSG00000107242	21
ENSG00000110675	21
ENSG00000111860	21
ENSG00000112319	21
ENSG00000112893	21
ENSG00000116147	21
ENSG00000123066	21
ENSG00000133961	21
ENSG00000134215	21
ENSG00000135299	21
ENSG00000136111	21
ENSG00000136828	21
ENSG00000137573	21
ENSG00000137693	21
ENSG00000138430	21
ENSG00000139220	21
ENSG00000139304	21
ENSG00000140563	21
ENSG00000142655	21
ENSG00000143248	21
ENSG00000144736	21
ENSG00000146950	21
ENSG00000150893	21
ENSG00000152214	21
ENSG00000152601	21
ENSG00000153774	21
ENSG00000153993	21
ENSG00000154654	21
ENSG00000157110	21
ENSG00000157890	21
ENSG00000160584	21
ENSG00000165495	21
ENSG00000166167	21
ENSG00000166450	21
ENSG00000168785	21
ENSG00000169604	21
ENSG00000169933	21
ENSG00000171004	21
ENSG00000171492	21
ENSG00000171791	21
ENSG00000171877	21
ENSG00000175029	21
ENSG00000175611	21
ENSG00000177426	21
ENSG00000179761	21
ENSG00000180287	21
ENSG00000182132	21
ENSG00000182752	21
ENSG00000183337	21
ENSG00000196526	21
ENSG00000196712	21
ENSG00000196975	21
ENSG00000198795	21
ENSG00000203721	21
ENSG00000206579	21
ENSG00000213047	21
ENSG00000214814	21
ENSG00000230490	21
ENSG00000231200	21
ENSG00000235531	21
ENSG00000248975	21
ENSG00000249307	21
ENSG00000250634	21
ENSG00000253773	21
ENSG00000254101	21
ENSG00000254987	21
ENSG00000258754	21
ENSG00000260456	21
ENSG00000267134	21
ENSG00000283098	21
ENSG00000001626	20
ENSG00000035403	20
ENSG00000053918	20
ENSG00000054282	20
ENSG00000057663	20
ENSG00000057935	20
ENSG00000064393	20
ENSG00000082293	20
ENSG00000082397	20
ENSG00000082482	20
ENSG00000082701	20
ENSG00000083307	20
ENSG00000084676	20
ENSG00000090530	20
ENSG00000092964	20
ENSG00000100592	20
ENSG00000101868	20
ENSG00000102290	20
ENSG00000102452	20
ENSG00000102595	20
ENSG00000107282	20
ENSG00000109265	20
ENSG00000110328	20
ENSG00000110799	20
ENSG00000110880	20
ENSG00000111249	20
ENSG00000112584	20
ENSG00000114439	20
ENSG00000116044	20
ENSG00000116473	20
ENSG00000117859	20
ENSG00000118007	20
ENSG00000118777	20
ENSG00000120690	20
ENSG00000121210	20
ENSG00000124749	20
ENSG00000127914	20
ENSG00000130338	20
ENSG00000130638	20
ENSG00000132394	20
ENSG00000133958	20
ENSG00000134871	20
ENSG00000136040	20
ENSG00000136231	20
ENSG00000139364	20
ENSG00000140937	20
ENSG00000144407	20
ENSG00000145242	20
ENSG00000145284	20
ENSG00000145794	20
ENSG00000146416	20
ENSG00000147044	20
ENSG00000147526	20
ENSG00000149294	20
ENSG00000150667	20
ENSG00000150867	20
ENSG00000151414	20
ENSG00000151612	20
ENSG00000154080	20
ENSG00000156650	20
ENSG00000157554	20
ENSG00000163689	20
ENSG00000166268	20
ENSG00000166377	20
ENSG00000167306	20
ENSG00000171385	20
ENSG00000171509	20
ENSG00000172159	20
ENSG00000173950	20
ENSG00000175662	20
ENSG00000177200	20
ENSG00000177311	20
ENSG00000179088	20
ENSG00000182095	20
ENSG00000184465	20
ENSG00000184719	20
ENSG00000186314	20
ENSG00000186952	20
ENSG00000187955	20
ENSG00000198121	20
ENSG00000204131	20
ENSG00000213949	20
ENSG00000226320	20
ENSG00000226926	20
ENSG00000229981	20
ENSG00000230623	20
ENSG00000233009	20
ENSG00000235609	20
ENSG00000236107	20
ENSG00000236204	20
ENSG00000237187	20
ENSG00000237978	20
ENSG00000239268	20
ENSG00000249364	20
ENSG00000249484	20
ENSG00000249853	20
ENSG00000249917	20
ENSG00000253901	20
ENSG00000254349	20
ENSG00000254968	20
ENSG00000257156	20
ENSG00000260411	20
ENSG00000262655	20
ENSG00000280780	20
ENSG00000050767	19
ENSG00000054611	19
ENSG00000054965	19
ENSG00000064692	19
ENSG00000064999	19
ENSG00000065320	19
ENSG00000066382	19
ENSG00000070269	19
ENSG00000073282	19
ENSG00000073331	19
ENSG00000081189	19
ENSG00000088387	19
ENSG00000105967	19
ENSG00000106617	19
ENSG00000106780	19
ENSG00000107669	19
ENSG00000107798	19
ENSG00000109906	19
ENSG00000111846	19
ENSG00000111913	19
ENSG00000114126	19
ENSG00000115239	19
ENSG00000118689	19
ENSG00000121988	19
ENSG00000122012	19
ENSG00000122482	19
ENSG00000123119	19
ENSG00000124126	19
ENSG00000124496	19
ENSG00000125046	19
ENSG00000127922	19
ENSG00000129657	19
ENSG00000132837	19
ENSG00000132938	19
ENSG00000133687	19
ENSG00000134369	19
ENSG00000136250	19
ENSG00000136848	19
ENSG00000137509	19
ENSG00000137968	19
ENSG00000138119	19
ENSG00000144749	19
ENSG00000144810	19
ENSG00000146966	19
ENSG00000147459	19
ENSG00000150636	19
ENSG00000150938	19
ENSG00000153233	19
ENSG00000153310	19
ENSG00000153823	19
ENSG00000154864	19
ENSG00000157540	19
ENSG00000159685	19
ENSG00000160789	19
ENSG00000163629	19
ENSG00000164684	19
ENSG00000164741	19
ENSG00000164830	19
ENSG00000165185	19
ENSG00000166025	19
ENSG00000167693	19
ENSG00000168952	19
ENSG00000169439	19
ENSG00000169519	19
ENSG00000170145	19
ENSG00000171843	19
ENSG00000172869	19
ENSG00000172954	19
ENSG00000175175	19
ENSG00000176049	19
ENSG00000177565	19
ENSG00000179833	19
ENSG00000183166	19
ENSG00000183853	19
ENSG00000184640	19
ENSG00000185352	19
ENSG00000185787	19
ENSG00000186231	19
ENSG00000187122	19
ENSG00000187546	19
ENSG00000196950	19
ENSG00000197442	19
ENSG00000197585	19
ENSG00000198542	19
ENSG00000205213	19
ENSG00000214113	19
ENSG00000224209	19
ENSG00000224228	19
ENSG00000224596	19
ENSG00000227220	19
ENSG00000227681	19
ENSG00000228566	19
ENSG00000231107	19
ENSG00000233491	19
ENSG00000233766	19
ENSG00000236501	19
ENSG00000240057	19
ENSG00000240499	19
ENSG00000242593	19
ENSG00000243797	19
ENSG00000245768	19
ENSG00000245864	19
ENSG00000248673	19
ENSG00000248710	19
ENSG00000249378	19
ENSG00000249738	19
ENSG00000250061	19
ENSG00000255571	19
ENSG00000256947	19
ENSG00000257636	19
ENSG00000258231	19
ENSG00000258312	19
ENSG00000258551	19
ENSG00000258561	19
ENSG00000258776	19
ENSG00000258989	19
ENSG00000260192	19
ENSG00000261404	19
ENSG00000266850	19
ENSG00000271774	19
ENSG00000001084	18
ENSG00000002822	18
ENSG00000007001	18
ENSG00000029534	18
ENSG00000033327	18
ENSG00000038427	18
ENSG00000042832	18
ENSG00000047849	18
ENSG00000058866	18
ENSG00000066468	18
ENSG00000068724	18
ENSG00000068796	18
ENSG00000075340	18
ENSG00000076554	18
ENSG00000078725	18
ENSG00000081237	18
ENSG00000081479	18
ENSG00000082438	18
ENSG00000082996	18
ENSG00000083857	18
ENSG00000086200	18
ENSG00000091039	18
ENSG00000091490	18
ENSG00000100207	18
ENSG00000100345	18
ENSG00000101384	18
ENSG00000102174	18
ENSG00000102572	18
ENSG00000102786	18
ENSG00000104626	18
ENSG00000105889	18
ENSG00000105926	18
ENSG00000105976	18
ENSG00000107864	18
ENSG00000107957	18
ENSG00000108370	18
ENSG00000109586	18
ENSG00000110841	18
ENSG00000111783	18
ENSG00000112305	18
ENSG00000112531	18
ENSG00000112769	18
ENSG00000113273	18
ENSG00000115423	18
ENSG00000116729	18
ENSG00000116731	18
ENSG00000117643	18
ENSG00000121904	18
ENSG00000123094	18
ENSG00000128849	18
ENSG00000130147	18
ENSG00000132561	18
ENSG00000133121	18
ENSG00000133943	18
ENSG00000134533	18
ENSG00000135049	18
ENSG00000135362	18
ENSG00000135903	18
ENSG00000137269	18
ENSG00000138738	18
ENSG00000139973	18
ENSG00000141622	18
ENSG00000142875	18
ENSG00000144278	18
ENSG00000144339	18
ENSG00000144357	18
ENSG00000144668	18
ENSG00000144962	18
ENSG00000145536	18
ENSG00000146143	18
ENSG00000147614	18
ENSG00000148935	18
ENSG00000150764	18
ENSG00000150907	18
ENSG00000150995	18
ENSG00000151693	18
ENSG00000152422	18
ENSG00000153046	18
ENSG00000153237	18
ENSG00000154978	18
ENSG00000155621	18
ENSG00000157450	18
ENSG00000157483	18
ENSG00000158987	18
ENSG00000163531	18
ENSG00000163947	18
ENSG00000163995	18
ENSG00000164176	18
ENSG00000166073	18
ENSG00000166147	18
ENSG00000166949	18
ENSG00000166960	18
ENSG00000173273	18
ENSG00000173320	18
ENSG00000174628	18
ENSG00000174963	18
ENSG00000175048	18
ENSG00000177119	18
ENSG00000180592	18
ENSG00000181072	18
ENSG00000181355	18
ENSG00000185442	18
ENSG00000185920	18
ENSG00000187240	18
ENSG00000187772	18
ENSG00000197565	18
ENSG00000198369	18
ENSG00000198732	18
ENSG00000198822	18
ENSG00000204956	18
ENSG00000214188	18
ENSG00000227757	18
ENSG00000228222	18
ENSG00000229656	18
ENSG00000234807	18
ENSG00000236256	18
ENSG00000239381	18
ENSG00000245534	18
ENSG00000245958	18
ENSG00000248932	18
ENSG00000250049	18
ENSG00000250064	18
ENSG00000250938	18
ENSG00000251432	18
ENSG00000257322	18
ENSG00000257923	18
ENSG00000258790	18
ENSG00000261231	18
ENSG00000270106	18
ENSG00000280778	18
ENSG00000283403	18
ENSG00000008394	17
ENSG00000011454	17
ENSG00000028203	17
ENSG00000042813	17
ENSG00000044459	17
ENSG00000047365	17
ENSG00000061676	17
ENSG00000066777	17
ENSG00000066933	17
ENSG00000068784	17
ENSG00000075711	17
ENSG00000081853	17
ENSG00000083535	17
ENSG00000084444	17
ENSG00000091436	17
ENSG00000099954	17
ENSG00000102531	17
ENSG00000102780	17
ENSG00000103888	17
ENSG00000104043	17
ENSG00000105894	17
ENSG00000107186	17
ENSG00000108061	17
ENSG00000109689	17
ENSG00000111218	17
ENSG00000112159	17
ENSG00000112232	17
ENSG00000112297	17
ENSG00000112782	17
ENSG00000113048	17
ENSG00000113742	17
ENSG00000114757	17
ENSG00000116668	17
ENSG00000118407	17
ENSG00000118473	17
ENSG00000118507	17
ENSG00000119042	17
ENSG00000119509	17
ENSG00000119685	17
ENSG00000120071	17
ENSG00000123600	17
ENSG00000125954	17
ENSG00000126091	17
ENSG00000129636	17
ENSG00000130940	17
ENSG00000131504	17
ENSG00000134115	17
ENSG00000134324	17
ENSG00000134508	17
ENSG00000135537	17
ENSG00000135999	17
ENSG00000136068	17
ENSG00000137834	17
ENSG00000139793	17
ENSG00000139990	17
ENSG00000140538	17
ENSG00000142621	17
ENSG00000143641	17
ENSG00000143842	17
ENSG00000143850	17
ENSG00000144406	17
ENSG00000144644	17
ENSG00000144730	17
ENSG00000144741	17
ENSG00000144791	17
ENSG00000146350	17
ENSG00000148180	17
ENSG00000151025	17
ENSG00000151575	17
ENSG00000153551	17
ENSG00000154380	17
ENSG00000154814	17
ENSG00000156049	17
ENSG00000157107	17
ENSG00000158352	17
ENSG00000158470	17
ENSG00000158528	17
ENSG00000163032	17
ENSG00000163625	17
ENSG00000163803	17
ENSG00000164123	17
ENSG00000164180	17
ENSG00000165650	17
ENSG00000165914	17
ENSG00000166225	17
ENSG00000168610	17
ENSG00000170017	17
ENSG00000170456	17
ENSG00000171502	17
ENSG00000172379	17
ENSG00000172985	17
ENSG00000173064	17
ENSG00000179314	17
ENSG00000181449	17
ENSG00000183662	17
ENSG00000184838	17
ENSG00000187098	17
ENSG00000188342	17
ENSG00000196083	17
ENSG00000196208	17
ENSG00000196914	17
ENSG00000197980	17
ENSG00000198691	17
ENSG00000198756	17
ENSG00000203727	17
ENSG00000205476	17
ENSG00000206129	17
ENSG00000206190	17
ENSG00000206557	17
ENSG00000214216	17
ENSG00000215196	17
ENSG00000224186	17
ENSG00000226688	17
ENSG00000228971	17
ENSG00000231607	17
ENSG00000232006	17
ENSG00000232461	17
ENSG00000233559	17
ENSG00000234948	17
ENSG00000236039	17
ENSG00000239440	17
ENSG00000241978	17
ENSG00000243276	17
ENSG00000245067	17
ENSG00000246228	17
ENSG00000247708	17
ENSG00000248238	17
ENSG00000251095	17
ENSG00000251136	17
ENSG00000253925	17
ENSG00000254119	17
ENSG00000254138	17
ENSG00000254286	17
ENSG00000258932	17
ENSG00000263494	17
ENSG00000272180	17
ENSG00000283128	17
ENSG00000283321	17
ENSG00000005187	16
ENSG00000006715	16
ENSG00000008294	16
ENSG00000008441	16
ENSG00000011275	16
ENSG00000012061	16
ENSG00000012232	16
ENSG00000020426	16
ENSG00000020577	16
ENSG00000031081	16
ENSG00000034053	16
ENSG00000035664	16
ENSG00000047648	16
ENSG00000053328	16
ENSG00000055208	16
ENSG00000055609	16
ENSG00000065809	16
ENSG00000075275	16
ENSG00000079215	16
ENSG00000080493	16
ENSG00000082068	16
ENSG00000088970	16
ENSG00000092421	16
ENSG00000099256	16
ENSG00000100505	16
ENSG00000101349	16
ENSG00000101493	16
ENSG00000102755	16
ENSG00000102900	16
ENSG00000103599	16
ENSG00000104381	16
ENSG00000104408	16
ENSG00000104723	16
ENSG00000105983	16
ENSG00000106066	16
ENSG00000106070	16
ENSG00000106078	16
ENSG00000107771	16
ENSG00000107882	16
ENSG00000109684	16
ENSG00000109686	16
ENSG00000109762	16
ENSG00000109819	16
ENSG00000110427	16
ENSG00000110497	16
ENSG00000111052	16
ENSG00000111879	16
ENSG00000113269	16
ENSG00000114670	16
ENSG00000116062	16
ENSG00000116183	16
ENSG00000116698	16
ENSG00000117713	16
ENSG00000121440	16
ENSG00000124721	16
ENSG00000126214	16
ENSG00000127928	16
ENSG00000130038	16
ENSG00000130723	16
ENSG00000131773	16
ENSG00000132405	16
ENSG00000133835	16
ENSG00000134954	16
ENSG00000135048	16
ENSG00000135090	16
ENSG00000136960	16
ENSG00000137177	16
ENSG00000138303	16
ENSG00000138617	16
ENSG00000138735	16
ENSG00000139174	16
ENSG00000140332	16
ENSG00000141337	16
ENSG00000144290	16
ENSG00000147010	16
ENSG00000147642	16
ENSG00000149177	16
ENSG00000150054	16
ENSG00000150556	16
ENSG00000151623	16
ENSG00000151779	16
ENSG00000152092	16
ENSG00000153179	16
ENSG00000154269	16
ENSG00000154975	16
ENSG00000155893	16
ENSG00000156140	16
ENSG00000156515	16
ENSG00000158683	16
ENSG00000160191	16
ENSG00000163539	16
ENSG00000163694	16
ENSG00000163848	16
ENSG00000164100	16
ENSG00000164190	16
ENSG00000164258	16
ENSG00000164619	16
ENSG00000164627	16
ENSG00000165029	16
ENSG00000165675	16
ENSG00000166035	16
ENSG00000166348	16
ENSG00000167323	16
ENSG00000168502	16
ENSG00000169047	16
ENSG00000169247	16
ENSG00000170153	16
ENSG00000170293	16
ENSG00000170396	16
ENSG00000170962	16
ENSG00000172340	16
ENSG00000172380	16
ENSG00000173706	16
ENSG00000175093	16
ENSG00000177707	16
ENSG00000177822	16
ENSG00000178722	16
ENSG00000183287	16
ENSG00000185052	16
ENSG00000187123	16
ENSG00000187239	16
ENSG00000187258	16
ENSG00000196159	16
ENSG00000196284	16
ENSG00000196565	16
ENSG00000196876	16
ENSG00000197099	16
ENSG00000197756	16
ENSG00000197969	16
ENSG00000198561	16
ENSG00000211829	16
ENSG00000213904	16
ENSG00000221914	16
ENSG00000228791	16
ENSG00000229989	16
ENSG00000230448	16
ENSG00000230817	16
ENSG00000230990	16
ENSG00000231721	16
ENSG00000232021	16
ENSG00000234663	16
ENSG00000235448	16
ENSG00000236088	16
ENSG00000239498	16
ENSG00000241163	16
ENSG00000243147	16
ENSG00000245573	16
ENSG00000247081	16
ENSG00000247271	16
ENSG00000247828	16
ENSG00000248491	16
ENSG00000250039	16
ENSG00000250748	16
ENSG00000251301	16
ENSG00000251680	16
ENSG00000253619	16
ENSG00000254221	16
ENSG00000254245	16
ENSG00000254462	16
ENSG00000254777	16
ENSG00000254996	16
ENSG00000255476	16
ENSG00000257259	16
ENSG00000257894	16
ENSG00000257986	16
ENSG00000258342	16
ENSG00000258539	16
ENSG00000258555	16
ENSG00000259846	16
ENSG00000270800	16
ENSG00000276418	16
ENSG00000283380	16
ENSG00000008277	15
ENSG00000008405	15
ENSG00000013503	15
ENSG00000039560	15
ENSG00000040933	15
ENSG00000046653	15
ENSG00000049130	15
ENSG00000065243	15
ENSG00000070759	15
ENSG00000074590	15
ENSG00000075568	15
ENSG00000079482	15
ENSG00000080608	15
ENSG00000082684	15
ENSG00000089169	15
ENSG00000091136	15
ENSG00000092345	15
ENSG00000092621	15
ENSG00000100095	15
ENSG00000100150	15
ENSG00000100890	15
ENSG00000101752	15
ENSG00000102189	15
ENSG00000102804	15
ENSG00000104218	15
ENSG00000106459	15
ENSG00000107745	15
ENSG00000109332	15
ENSG00000109911	15
ENSG00000111186	15
ENSG00000111596	15
ENSG00000112379	15
ENSG00000112706	15
ENSG00000114480	15
ENSG00000115464	15
ENSG00000115919	15
ENSG00000115963	15
ENSG00000115977	15
ENSG00000116711	15
ENSG00000117707	15
ENSG00000118495	15
ENSG00000118690	15
ENSG00000118705	15
ENSG00000119778	15
ENSG00000120029	15
ENSG00000120675	15
ENSG00000121741	15
ENSG00000121879	15
ENSG00000122547	15
ENSG00000122786	15
ENSG00000126733	15
ENSG00000128641	15
ENSG00000131503	15
ENSG00000132256	15
ENSG00000133805	15
ENSG00000134020	15
ENSG00000134376	15
ENSG00000134644	15
ENSG00000134686	15
ENSG00000134873	15
ENSG00000135549	15
ENSG00000136928	15
ENSG00000137166	15
ENSG00000137478	15
ENSG00000137502	15
ENSG00000137821	15
ENSG00000138311	15
ENSG00000138594	15
ENSG00000138795	15
ENSG00000139287	15
ENSG00000139292	15
ENSG00000139926	15
ENSG00000140455	15
ENSG00000140481	15
ENSG00000140950	15
ENSG00000141384	15
ENSG00000143772	15
ENSG00000146463	15
ENSG00000147509	15
ENSG00000147548	15
ENSG00000147606	15
ENSG00000147679	15
ENSG00000152932	15
ENSG00000152936	15
ENSG00000153130	15
ENSG00000162944	15
ENSG00000163866	15
ENSG00000164162	15
ENSG00000164588	15
ENSG00000164659	15
ENSG00000164951	15
ENSG00000165633	15
ENSG00000166016	15
ENSG00000166415	15
ENSG00000167522	15
ENSG00000169184	15
ENSG00000169504	15
ENSG00000169756	15
ENSG00000170745	15
ENSG00000170873	15
ENSG00000174373	15
ENSG00000175643	15
ENSG00000176407	15
ENSG00000176533	15
ENSG00000176597	15
ENSG00000177058	15
ENSG00000177425	15
ENSG00000179133	15
ENSG00000179743	15
ENSG00000180116	15
ENSG00000180694	15
ENSG00000182158	15
ENSG00000182389	15
ENSG00000182718	15
ENSG00000183354	15
ENSG00000185842	15
ENSG00000186439	15
ENSG00000188312	15
ENSG00000196090	15
ENSG00000196730	15
ENSG00000197535	15
ENSG00000198586	15
ENSG00000203710	15
ENSG00000204969	15
ENSG00000204970	15
ENSG00000205683	15
ENSG00000206560	15
ENSG00000213626	15
ENSG00000214595	15
ENSG00000224812	15
ENSG00000224853	15
ENSG00000225783	15
ENSG00000228340	15
ENSG00000231889	15
ENSG00000233607	15
ENSG00000234810	15
ENSG00000235885	15
ENSG00000236699	15
ENSG00000237742	15
ENSG00000242242	15
ENSG00000244405	15
ENSG00000244625	15
ENSG00000245937	15
ENSG00000248173	15
ENSG00000249776	15
ENSG00000249937	15
ENSG00000250033	15
ENSG00000251567	15
ENSG00000253485	15
ENSG00000253496	15
ENSG00000253661	15
ENSG00000253910	15
ENSG00000254044	15
ENSG00000255234	15
ENSG00000255794	15
ENSG00000255929	15
ENSG00000259048	15
ENSG00000259164	15
ENSG00000259347	15
ENSG00000260364	15
ENSG00000261553	15
ENSG00000262576	15
ENSG00000267009	15
ENSG00000269113	15
ENSG00000269891	15
ENSG00000274023	15
ENSG00000275016	15
ENSG00000278610	15
ENSG00000281641	15
ENSG00000004864	14
ENSG00000009413	14
ENSG00000026508	14
ENSG00000030419	14
ENSG00000047457	14
ENSG00000054793	14
ENSG00000058272	14
ENSG00000058668	14
ENSG00000059377	14
ENSG00000060749	14
ENSG00000061987	14
ENSG00000064989	14
ENSG00000065485	14
ENSG00000066629	14
ENSG00000066827	14
ENSG00000072786	14
ENSG00000073910	14
ENSG00000073921	14
ENSG00000081842	14
ENSG00000083312	14
ENSG00000085563	14
ENSG00000087095	14
ENSG00000087206	14
ENSG00000087903	14
ENSG00000088179	14
ENSG00000089123	14
ENSG00000089177	14
ENSG00000091844	14
ENSG00000095777	14
ENSG00000099810	14
ENSG00000100014	14
ENSG00000100266	14
ENSG00000100629	14
ENSG00000100731	14
ENSG00000101040	14
ENSG00000101489	14
ENSG00000103222	14
ENSG00000103942	14
ENSG00000104388	14
ENSG00000104517	14
ENSG00000105784	14
ENSG00000106049	14
ENSG00000106299	14
ENSG00000106686	14
ENSG00000107105	14
ENSG00000107263	14
ENSG00000107551	14
ENSG00000107863	14
ENSG00000108001	14
ENSG00000108219	14
ENSG00000109458	14
[truncated: 32,745 more rows]

## Sheet: c-Myc regulated genes
ID	SiteCount
ENSG00000131149	726
ENSG00000155093	493
ENSG00000153944	438
ENSG00000159216	434
ENSG00000171735	428
ENSG00000158321	389
ENSG00000182185	386
ENSG00000002822	378
ENSG00000189337	374
ENSG00000167632	366
ENSG00000162105	359
ENSG00000141564	349
ENSG00000257923	339
ENSG00000179242	336
ENSG00000144724	335
ENSG00000184640	334
ENSG00000127124	325
ENSG00000249859	321
ENSG00000196498	320
ENSG00000108175	319
ENSG00000167522	313
ENSG00000154229	309
ENSG00000146555	308
ENSG00000141376	305
ENSG00000151240	304
ENSG00000167281	303
ENSG00000166833	297
ENSG00000151474	294
ENSG00000153815	294
ENSG00000038382	290
ENSG00000148498	290
ENSG00000107736	287
ENSG00000113448	286
ENSG00000198010	276
ENSG00000171132	275
ENSG00000048471	271
ENSG00000157985	271
ENSG00000068024	268
ENSG00000151067	268
ENSG00000145819	266
ENSG00000114861	264
ENSG00000186153	263
ENSG00000255872	259
ENSG00000172264	258
ENSG00000184985	258
ENSG00000131374	257
ENSG00000185736	256
ENSG00000187720	253
ENSG00000156113	252
ENSG00000282278	251
ENSG00000140443	250
ENSG00000174469	249
ENSG00000119522	248
ENSG00000021645	247
ENSG00000124126	244
ENSG00000105738	241
ENSG00000160293	239
ENSG00000172985	238
ENSG00000140945	237
ENSG00000148655	237
ENSG00000176124	236
ENSG00000053918	235
ENSG00000071242	235
ENSG00000149256	235
ENSG00000170579	235
ENSG00000142599	234
ENSG00000224184	234
ENSG00000159842	233
ENSG00000136205	228
ENSG00000227036	228
ENSG00000112699	224
ENSG00000171587	224
ENSG00000173406	224
ENSG00000107957	222
ENSG00000050767	220
ENSG00000142611	217
ENSG00000171310	217
ENSG00000148219	216
ENSG00000124788	215
ENSG00000148120	215
ENSG00000157087	214
ENSG00000054611	213
ENSG00000136828	212
ENSG00000144711	212
ENSG00000134775	211
ENSG00000160145	211
ENSG00000215483	211
ENSG00000007047	208
ENSG00000196782	208
ENSG00000038532	207
ENSG00000183049	207
ENSG00000224186	207
ENSG00000027075	206
ENSG00000154928	205
ENSG00000146540	202
ENSG00000068383	200
ENSG00000132359	200
ENSG00000168675	200
ENSG00000177694	199
ENSG00000106617	198
ENSG00000108557	198
ENSG00000133424	198
ENSG00000157445	198
ENSG00000100605	196
ENSG00000185666	196
ENSG00000015133	195
ENSG00000282863	195
ENSG00000069188	194
ENSG00000177103	194
ENSG00000129521	192
ENSG00000133195	192
ENSG00000150672	192
ENSG00000157654	192
ENSG00000157890	192
ENSG00000107263	191
ENSG00000140836	191
ENSG00000184347	191
ENSG00000198873	191
ENSG00000283563	189
ENSG00000136848	188
ENSG00000186350	188
ENSG00000134030	187
ENSG00000141556	187
ENSG00000053108	186
ENSG00000053254	186
ENSG00000069667	186
ENSG00000119771	186
ENSG00000149571	186
ENSG00000162599	186
ENSG00000187672	186
ENSG00000130635	185
ENSG00000144642	185
ENSG00000181090	185
ENSG00000185420	185
ENSG00000103489	184
ENSG00000048740	183
ENSG00000136928	183
ENSG00000173950	183
ENSG00000189283	183
ENSG00000008083	181
ENSG00000145934	181
ENSG00000182771	181
ENSG00000108684	180
ENSG00000133315	180
ENSG00000166949	180
ENSG00000102935	179
ENSG00000127663	179
ENSG00000137936	179
ENSG00000152127	179
ENSG00000169946	178
ENSG00000176533	178
ENSG00000144218	177
ENSG00000145012	177
ENSG00000101489	176
ENSG00000153317	176
ENSG00000243156	176
ENSG00000182667	175
ENSG00000183117	175
ENSG00000130940	174
ENSG00000164808	174
ENSG00000197183	174
ENSG00000132549	173
ENSG00000141068	173
ENSG00000283154	173
ENSG00000013297	171
ENSG00000070366	171
ENSG00000101040	171
ENSG00000162849	171
ENSG00000234261	171
ENSG00000049618	170
ENSG00000068724	170
ENSG00000128918	170
ENSG00000154217	170
ENSG00000186716	170
ENSG00000228340	170
ENSG00000279877	170
ENSG00000186487	169
ENSG00000042832	168
ENSG00000151276	168
ENSG00000171444	168
ENSG00000283233	168
ENSG00000134369	167
ENSG00000185989	167
ENSG00000258077	167
ENSG00000049759	166
ENSG00000087495	166
ENSG00000132394	166
ENSG00000134020	166
ENSG00000147408	166
ENSG00000127603	165
ENSG00000152061	165
ENSG00000171914	165
ENSG00000197157	165
ENSG00000150995	164
ENSG00000152377	164
ENSG00000163947	164
ENSG00000178209	164
ENSG00000187391	164
ENSG00000250349	164
ENSG00000151150	163
ENSG00000183098	163
ENSG00000184828	163
ENSG00000048052	162
ENSG00000101096	162
ENSG00000104375	162
ENSG00000145685	162
ENSG00000153093	162
ENSG00000184226	162
ENSG00000272168	162
ENSG00000058091	161
ENSG00000074047	161
ENSG00000169071	161
ENSG00000185345	161
ENSG00000221866	161
ENSG00000107338	160
ENSG00000108100	160
ENSG00000132932	160
ENSG00000134516	160
ENSG00000137266	160
ENSG00000120549	159
ENSG00000126217	159
ENSG00000173482	159
ENSG00000257261	159
ENSG00000008441	158
ENSG00000155849	158
ENSG00000169862	158
ENSG00000185565	158
ENSG00000196562	158
ENSG00000117298	157
ENSG00000133030	157
ENSG00000178031	157
ENSG00000182621	157
ENSG00000183570	157
ENSG00000066032	156
ENSG00000120725	156
ENSG00000150760	156
ENSG00000179915	156
ENSG00000171045	155
ENSG00000187239	155
ENSG00000130226	154
ENSG00000153707	154
ENSG00000183337	154
ENSG00000230417	154
ENSG00000264031	154
ENSG00000064655	153
ENSG00000090975	153
ENSG00000146592	153
ENSG00000175029	153
ENSG00000175048	153
ENSG00000197943	153
ENSG00000259053	153
ENSG00000266074	153
ENSG00000029534	152
ENSG00000124496	152
ENSG00000157216	152
ENSG00000158258	152
ENSG00000183715	152
ENSG00000186094	152
ENSG00000188191	152
ENSG00000075420	151
ENSG00000141837	151
ENSG00000163637	151
ENSG00000166501	151
ENSG00000182606	151
ENSG00000197077	151
ENSG00000068650	150
ENSG00000143641	150
ENSG00000170776	150
ENSG00000100266	149
ENSG00000129993	149
ENSG00000176463	149
ENSG00000187079	149
ENSG00000054793	148
ENSG00000157168	148
ENSG00000170832	148
ENSG00000175894	148
ENSG00000131196	147
ENSG00000144645	147
ENSG00000146648	147
ENSG00000146776	147
ENSG00000169855	147
ENSG00000087116	146
ENSG00000100154	146
ENSG00000121904	146
ENSG00000134882	146
ENSG00000145982	146
ENSG00000175866	146
ENSG00000178764	146
ENSG00000178882	146
ENSG00000258539	146
ENSG00000151693	145
ENSG00000165914	145
ENSG00000260456	145
ENSG00000069020	144
ENSG00000106078	144
ENSG00000168702	144
ENSG00000196092	144
ENSG00000259345	144
ENSG00000283245	144
ENSG00000040933	143
ENSG00000124782	143
ENSG00000139083	143
ENSG00000141979	143
ENSG00000145996	143
ENSG00000149177	143
ENSG00000156170	143
ENSG00000181804	143
ENSG00000100207	142
ENSG00000140479	142
ENSG00000185008	142
ENSG00000185046	142
ENSG00000104490	141
ENSG00000112902	141
ENSG00000133816	141
ENSG00000159685	141
ENSG00000172456	141
ENSG00000184384	141
ENSG00000197959	141
ENSG00000063438	140
ENSG00000074416	140
ENSG00000156011	140
ENSG00000158019	140
ENSG00000172554	140
ENSG00000185483	140
ENSG00000198597	140
ENSG00000273540	140
ENSG00000106069	139
ENSG00000153814	139
ENSG00000156299	139
ENSG00000180891	139
ENSG00000062716	138
ENSG00000124831	138
ENSG00000134490	138
ENSG00000149403	138
ENSG00000163995	138
ENSG00000176658	138
ENSG00000181722	138
ENSG00000182732	138
ENSG00000185532	138
ENSG00000204929	138
ENSG00000251314	138
ENSG00000074964	137
ENSG00000100345	137
ENSG00000111452	137
ENSG00000113719	137
ENSG00000115183	137
ENSG00000115756	137
ENSG00000164330	137
ENSG00000169783	137
ENSG00000182197	137
ENSG00000205476	137
ENSG00000219438	137
ENSG00000079308	136
ENSG00000095066	136
ENSG00000151914	136
ENSG00000188897	136
ENSG00000011105	135
ENSG00000077549	135
ENSG00000111962	135
ENSG00000129116	135
ENSG00000136068	135
ENSG00000138101	135
ENSG00000154240	135
ENSG00000154978	135
ENSG00000156831	135
ENSG00000176155	135
ENSG00000187609	135
ENSG00000196405	135
ENSG00000197971	135
ENSG00000236790	135
ENSG00000249738	135
ENSG00000002746	134
ENSG00000074211	134
ENSG00000078304	134
ENSG00000097007	134
ENSG00000124813	134
ENSG00000124942	134
ENSG00000148357	134
ENSG00000152767	134
ENSG00000157388	134
ENSG00000157483	134
ENSG00000186635	134
ENSG00000197182	134
ENSG00000197555	134
ENSG00000080845	133
ENSG00000085276	133
ENSG00000132938	133
ENSG00000143786	133
ENSG00000166016	133
ENSG00000169926	133
ENSG00000171094	133
ENSG00000231185	133
ENSG00000091129	132
ENSG00000100599	132
ENSG00000101144	132
ENSG00000111110	132
ENSG00000116117	132
ENSG00000116147	132
ENSG00000138162	132
ENSG00000142798	132
ENSG00000154678	132
ENSG00000159788	132
ENSG00000169282	132
ENSG00000176771	132
ENSG00000198964	132
ENSG00000243797	132
ENSG00000112182	131
ENSG00000140470	131
ENSG00000162337	131
ENSG00000176473	131
ENSG00000187764	131
ENSG00000188559	131
ENSG00000196730	131
ENSG00000106070	130
ENSG00000128805	130
ENSG00000131378	130
ENSG00000133216	130
ENSG00000136273	130
ENSG00000138835	130
ENSG00000145555	130
ENSG00000167291	130
ENSG00000170873	130
ENSG00000179588	130
ENSG00000182871	130
ENSG00000022567	129
ENSG00000044115	129
ENSG00000078328	129
ENSG00000133401	129
ENSG00000143850	129
ENSG00000146426	129
ENSG00000189319	129
ENSG00000196220	129
ENSG00000197381	129
ENSG00000214900	129
ENSG00000253773	129
ENSG00000049323	128
ENSG00000112137	128
ENSG00000119408	128
ENSG00000131558	128
ENSG00000141905	128
ENSG00000166748	128
ENSG00000171385	128
ENSG00000007402	127
ENSG00000053747	127
ENSG00000067606	127
ENSG00000097021	127
ENSG00000103335	127
ENSG00000143603	127
ENSG00000144668	127
ENSG00000148848	127
ENSG00000182957	127
ENSG00000185630	127
ENSG00000273167	127
ENSG00000072786	126
ENSG00000075275	126
ENSG00000117154	126
ENSG00000151136	126
ENSG00000156030	126
ENSG00000067798	125
ENSG00000164199	125
ENSG00000172493	125
ENSG00000271949	125
ENSG00000105339	124
ENSG00000115306	124
ENSG00000144560	124
ENSG00000157933	124
ENSG00000160563	124
ENSG00000182463	124
ENSG00000184903	124
ENSG00000187147	124
ENSG00000196090	124
ENSG00000283549	124
ENSG00000126214	123
ENSG00000126705	123
ENSG00000129657	123
ENSG00000130340	123
ENSG00000138771	123
ENSG00000160216	123
ENSG00000174332	123
ENSG00000187775	123
ENSG00000065413	122
ENSG00000074054	122
ENSG00000082805	122
ENSG00000102572	122
ENSG00000107902	122
ENSG00000123908	122
ENSG00000133805	122
ENSG00000151322	122
ENSG00000163618	122
ENSG00000164574	122
ENSG00000171435	122
ENSG00000196628	122
ENSG00000197321	122
ENSG00000205683	122
ENSG00000248905	122
ENSG00000007237	121
ENSG00000010810	121
ENSG00000018408	121
ENSG00000066827	121
ENSG00000107104	121
ENSG00000111249	121
ENSG00000123104	121
ENSG00000126091	121
ENSG00000134871	121
ENSG00000138639	121
ENSG00000140481	121
ENSG00000148408	121
ENSG00000162591	121
ENSG00000168038	121
ENSG00000182132	121
ENSG00000185052	121
ENSG00000231672	121
ENSG00000058404	120
ENSG00000065809	120
ENSG00000076356	120
ENSG00000110328	120
ENSG00000128512	120
ENSG00000156110	120
ENSG00000169084	120
ENSG00000175110	120
ENSG00000175806	120
ENSG00000233806	120
ENSG00000075240	119
ENSG00000089101	119
ENSG00000103043	119
ENSG00000130402	119
ENSG00000141867	119
ENSG00000143772	119
ENSG00000147010	119
ENSG00000152818	119
ENSG00000163697	119
ENSG00000175662	119
ENSG00000283239	119
ENSG00000078269	118
ENSG00000119487	118
ENSG00000135636	118
ENSG00000138411	118
ENSG00000152217	118
ENSG00000153179	118
ENSG00000175175	118
ENSG00000179832	118
ENSG00000182870	118
ENSG00000188107	118
ENSG00000188511	118
ENSG00000219545	118
ENSG00000241163	118
ENSG00000054654	117
ENSG00000064393	117
ENSG00000064932	117
ENSG00000105810	117
ENSG00000128585	117
ENSG00000131323	117
ENSG00000140718	117
ENSG00000150867	117
ENSG00000154822	117
ENSG00000162946	117
ENSG00000167491	117
ENSG00000176406	117
ENSG00000182095	117
ENSG00000182256	117
ENSG00000183780	117
ENSG00000184305	117
ENSG00000213904	117
ENSG00000228221	117
ENSG00000065534	116
ENSG00000117643	116
ENSG00000119772	116
ENSG00000158169	116
ENSG00000169398	116
ENSG00000185737	116
ENSG00000196588	116
ENSG00000231721	116
ENSG00000283224	116
ENSG00000042062	115
ENSG00000104044	115
ENSG00000115970	115
ENSG00000134324	115
ENSG00000141337	115
ENSG00000153046	115
ENSG00000165238	115
ENSG00000170921	115
ENSG00000183230	115
ENSG00000197467	115
ENSG00000198589	115
ENSG00000198626	115
ENSG00000204634	115
ENSG00000240230	115
ENSG00000034053	114
ENSG00000048707	114
ENSG00000076554	114
ENSG00000111859	114
ENSG00000142949	114
ENSG00000147862	114
ENSG00000167306	114
ENSG00000184349	114
ENSG00000197584	114
ENSG00000198216	114
ENSG00000283411	114
ENSG00000006704	113
ENSG00000112679	113
ENSG00000112787	113
ENSG00000130702	113
ENSG00000144791	113
ENSG00000154310	113
ENSG00000160299	113
ENSG00000175643	113
ENSG00000184588	113
ENSG00000188641	113
ENSG00000196535	113
ENSG00000196739	113
ENSG00000223725	113
ENSG00000032389	112
ENSG00000047578	112
ENSG00000108669	112
ENSG00000110076	112
ENSG00000124151	112
ENSG00000130653	112
ENSG00000136830	112
ENSG00000141568	112
ENSG00000154864	112
ENSG00000156052	112
ENSG00000159733	112
ENSG00000162104	112
ENSG00000173599	112
ENSG00000173838	112
ENSG00000175764	112
ENSG00000179399	112
ENSG00000188677	112
ENSG00000198752	112
ENSG00000248309	112
ENSG00000277734	112
ENSG00000005339	111
ENSG00000107249	111
ENSG00000124243	111
ENSG00000124493	111
ENSG00000128487	111
ENSG00000153250	111
ENSG00000155034	111
ENSG00000160179	111
ENSG00000174473	111
ENSG00000175600	111
ENSG00000179241	111
ENSG00000196975	111
ENSG00000198369	111
ENSG00000198929	111
ENSG00000235665	111
ENSG00000237352	111
ENSG00000249209	111
ENSG00000258137	111
ENSG00000066629	110
ENSG00000071205	110
ENSG00000099331	110
ENSG00000100647	110
ENSG00000140548	110
ENSG00000151208	110
ENSG00000157570	110
ENSG00000168918	110
ENSG00000169436	110
ENSG00000177182	110
ENSG00000258989	110
ENSG00000008513	109
ENSG00000078900	109
ENSG00000103222	109
ENSG00000105656	109
ENSG00000127527	109
ENSG00000136002	109
ENSG00000145779	109
ENSG00000151090	109
ENSG00000163531	109
ENSG00000167693	109
ENSG00000171044	109
ENSG00000196482	109
ENSG00000228430	109
ENSG00000246228	109
ENSG00000020577	108
ENSG00000070882	108
ENSG00000087903	108
ENSG00000088387	108
ENSG00000103227	108
ENSG00000103426	108
ENSG00000103647	108
ENSG00000113645	108
ENSG00000120658	108
ENSG00000130338	108
ENSG00000135250	108
ENSG00000152208	108
ENSG00000164828	108
ENSG00000172613	108
ENSG00000196526	108
ENSG00000196814	108
ENSG00000198879	108
ENSG00000224596	108
ENSG00000243902	108
ENSG00000246662	108
ENSG00000259240	108
ENSG00000275443	108
ENSG00000089094	107
ENSG00000100354	107
ENSG00000105426	107
ENSG00000114541	107
ENSG00000120899	107
ENSG00000122547	107
ENSG00000130723	107
ENSG00000132334	107
ENSG00000136895	107
ENSG00000150907	107
ENSG00000154237	107
ENSG00000156273	107
ENSG00000166035	107
ENSG00000175115	107
ENSG00000181031	107
ENSG00000227110	107
ENSG00000237686	107
ENSG00000268790	107
ENSG00000041515	106
ENSG00000088538	106
ENSG00000091831	106
ENSG00000102606	106
ENSG00000112541	106
ENSG00000137478	106
ENSG00000145526	106
ENSG00000153904	106
ENSG00000157827	106
ENSG00000184792	106
ENSG00000224081	106
ENSG00000231871	106
ENSG00000255248	106
ENSG00000011275	105
ENSG00000047617	105
ENSG00000079805	105
ENSG00000099991	105
ENSG00000103888	105
ENSG00000104324	105
ENSG00000108370	105
ENSG00000123384	105
ENSG00000130699	105
ENSG00000131242	105
ENSG00000134508	105
ENSG00000144535	105
ENSG00000145703	105
ENSG00000149654	105
ENSG00000151952	105
ENSG00000154162	105
ENSG00000160963	105
ENSG00000172530	105
ENSG00000172987	105
ENSG00000179364	105
ENSG00000185033	105
ENSG00000215421	105
ENSG00000265148	105
ENSG00000035664	104
ENSG00000109452	104
ENSG00000133121	104
ENSG00000144893	104
ENSG00000153956	104
ENSG00000165752	104
ENSG00000166444	104
ENSG00000171843	104
ENSG00000179603	104
ENSG00000189067	104
ENSG00000236886	104
ENSG00000263715	104
ENSG00000270106	104
ENSG00000121101	103
ENSG00000125246	103
ENSG00000133812	103
ENSG00000162341	103
ENSG00000165495	103
ENSG00000175198	103
ENSG00000179314	103
ENSG00000183826	103
ENSG00000185760	103
ENSG00000186187	103
ENSG00000197548	103
ENSG00000203867	103
ENSG00000234807	103
ENSG00000264545	103
ENSG00000273734	103
ENSG00000072110	102
ENSG00000073849	102
ENSG00000088367	102
ENSG00000091428	102
ENSG00000107242	102
ENSG00000128815	102
ENSG00000130147	102
ENSG00000131759	102
ENSG00000143344	102
ENSG00000145990	102
ENSG00000148200	102
ENSG00000173175	102
ENSG00000187122	102
ENSG00000243444	102
ENSG00000258086	102
ENSG00000261115	102
ENSG00000283467	102
ENSG00000028277	101
ENSG00000069424	101
ENSG00000107798	101
ENSG00000108219	101
ENSG00000124191	101
ENSG00000132405	101
ENSG00000135074	101
ENSG00000138119	101
ENSG00000138670	101
ENSG00000141298	101
ENSG00000160191	101
ENSG00000160799	101
ENSG00000164236	101
ENSG00000165959	101
ENSG00000170430	101
ENSG00000172292	101
ENSG00000173821	101
ENSG00000184220	101
ENSG00000070182	100
ENSG00000079691	100
ENSG00000133943	100
ENSG00000134215	100
ENSG00000137872	100
ENSG00000153310	100
ENSG00000169181	100
ENSG00000170485	100
ENSG00000171791	100
ENSG00000179833	100
ENSG00000188001	100
ENSG00000196557	100
ENSG00000197442	100
ENSG00000214595	100
ENSG00000023171	99
ENSG00000075213	99
ENSG00000082781	99
ENSG00000105662	99
ENSG00000127946	99
ENSG00000143951	99
ENSG00000144229	99
ENSG00000148737	99
ENSG00000158445	99
ENSG00000165868	99
ENSG00000175711	99
ENSG00000181790	99
ENSG00000077044	98
ENSG00000083307	98
ENSG00000107077	98
ENSG00000110400	98
ENSG00000110693	98
ENSG00000119681	98
ENSG00000131018	98
ENSG00000136141	98
ENSG00000140009	98
ENSG00000164916	98
ENSG00000166689	98
ENSG00000172915	98
ENSG00000177398	98
ENSG00000177570	98
ENSG00000204956	98
ENSG00000231918	98
ENSG00000236449	98
ENSG00000244040	98
ENSG00000104059	97
ENSG00000115896	97
ENSG00000124225	97
ENSG00000125257	97
ENSG00000159307	97
ENSG00000160789	97
ENSG00000163873	97
ENSG00000164796	97
ENSG00000165548	97
ENSG00000169758	97
ENSG00000172164	97
ENSG00000185024	97
ENSG00000185274	97
ENSG00000254087	97
ENSG00000262246	97
ENSG00000047648	96
ENSG00000073792	96
ENSG00000144749	96
ENSG00000148053	96
ENSG00000148180	96
ENSG00000150275	96
ENSG00000159267	96
ENSG00000167202	96
ENSG00000171316	96
ENSG00000178607	96
ENSG00000183579	96
ENSG00000185924	96
ENSG00000196872	96
ENSG00000218336	96
ENSG00000234690	96
ENSG00000258472	96
ENSG00000267009	96
ENSG00000275832	96
ENSG00000012061	95
ENSG00000053524	95
ENSG00000057663	95
ENSG00000101333	95
ENSG00000103056	95
ENSG00000148948	95
ENSG00000154118	95
ENSG00000154358	95
ENSG00000156515	95
ENSG00000169760	95
ENSG00000173068	95
ENSG00000183166	95
ENSG00000184381	95
ENSG00000231689	95
ENSG00000258555	95
ENSG00000275163	95
ENSG00000069702	94
ENSG00000104885	94
ENSG00000120071	94
ENSG00000125089	94
ENSG00000137642	94
ENSG00000138834	94
ENSG00000154102	94
ENSG00000156639	94
ENSG00000168754	94
ENSG00000171988	94
ENSG00000185442	94
ENSG00000259164	94
ENSG00000270792	94
ENSG00000014164	93
ENSG00000071054	93
ENSG00000071909	93
ENSG00000073060	93
ENSG00000081853	93
ENSG00000083067	93
ENSG00000089159	93
ENSG00000106571	93
ENSG00000109906	93
ENSG00000124208	93
ENSG00000135540	93
ENSG00000140262	93
ENSG00000140950	93
ENSG00000149639	93
ENSG00000151746	93
ENSG00000157554	93
ENSG00000160460	93
ENSG00000167323	93
ENSG00000183032	93
ENSG00000189056	93
ENSG00000197536	93
ENSG00000227906	93
ENSG00000247809	93
ENSG00000254245	93
ENSG00000259475	93
ENSG00000273217	93
ENSG00000054282	92
ENSG00000071051	92
ENSG00000072682	92
ENSG00000105963	92
ENSG00000107719	92
ENSG00000123096	92
ENSG00000130584	92
ENSG00000142197	92
ENSG00000146535	92
ENSG00000147316	92
ENSG00000149527	92
ENSG00000151062	92
ENSG00000151532	92
ENSG00000152104	92
ENSG00000159023	92
ENSG00000160190	92
ENSG00000164741	92
ENSG00000231304	92
ENSG00000232284	92
ENSG00000254221	92
ENSG00000261371	92
ENSG00000268746	92
ENSG00000278540	92
ENSG00000010818	91
ENSG00000033327	91
ENSG00000040341	91
ENSG00000059377	91
ENSG00000070614	91
ENSG00000105085	91
ENSG00000111186	91
ENSG00000123066	91
ENSG00000124299	91
ENSG00000136478	91
ENSG00000137834	91
ENSG00000144455	91
ENSG00000150938	91
ENSG00000153113	91
ENSG00000154127	91
ENSG00000157542	91
ENSG00000163803	91
ENSG00000174945	91
ENSG00000175471	91
ENSG00000176788	91
ENSG00000198382	91
ENSG00000234323	91
ENSG00000241978	91
ENSG00000259736	91
ENSG00000262576	91
ENSG00000042781	90
ENSG00000075043	90
ENSG00000078114	90
ENSG00000087258	90
ENSG00000102858	90
ENSG00000109667	90
ENSG00000116017	90
ENSG00000121210	90
ENSG00000125386	90
ENSG00000139865	90
ENSG00000152284	90
ENSG00000158555	90
ENSG00000164674	90
ENSG00000168461	90
ENSG00000172159	90
ENSG00000214050	90
ENSG00000215386	90
ENSG00000253125	90
ENSG00000264515	90
ENSG00000283403	90
ENSG00000058453	89
ENSG00000065485	89
ENSG00000065882	89
ENSG00000078369	89
ENSG00000096060	89
ENSG00000099204	89
ENSG00000103196	89
ENSG00000104067	89
ENSG00000108846	89
ENSG00000110047	89
ENSG00000112576	89
ENSG00000112685	89
ENSG00000118007	89
ENSG00000127152	89
ENSG00000144451	89
ENSG00000179818	89
ENSG00000184156	89
ENSG00000197085	89
ENSG00000216863	89
ENSG00000226674	89
ENSG00000237461	89
ENSG00000248405	89
ENSG00000253910	89
ENSG00000065308	88
ENSG00000066084	88
ENSG00000095637	88
ENSG00000100218	88
ENSG00000105889	88
ENSG00000118046	88
ENSG00000120254	88
ENSG00000120278	88
ENSG00000128573	88
ENSG00000133056	88
ENSG00000134504	88
ENSG00000134780	88
ENSG00000143341	88
ENSG00000155846	88
ENSG00000170525	88
ENSG00000172379	88
ENSG00000185811	88
ENSG00000187535	88
ENSG00000188312	88
ENSG00000196208	88
ENSG00000197081	88
ENSG00000197912	88
ENSG00000206190	88
ENSG00000214944	88
ENSG00000237356	88
ENSG00000253485	88
ENSG00000257815	88
ENSG00000100346	87
ENSG00000115977	87
ENSG00000116698	87
ENSG00000132874	87
ENSG00000133067	87
ENSG00000133612	87
ENSG00000140396	87
ENSG00000140948	87
ENSG00000144824	87
ENSG00000147488	87
ENSG00000151789	87
ENSG00000153930	87
ENSG00000158458	87
ENSG00000168386	87
ENSG00000174705	87
ENSG00000177200	87
ENSG00000182752	87
ENSG00000183495	87
ENSG00000184178	87
ENSG00000186868	87
ENSG00000187605	87
ENSG00000235770	87
ENSG00000259986	87
ENSG00000260372	87
ENSG00000262209	87
ENSG00000043143	86
ENSG00000075884	86
ENSG00000101004	86
ENSG00000101191	86
ENSG00000101493	86
ENSG00000106536	86
ENSG00000108395	86
ENSG00000118960	86
ENSG00000131370	86
ENSG00000131389	86
ENSG00000133027	86
ENSG00000133454	86
ENSG00000134954	86
ENSG00000135365	86
ENSG00000140386	86
ENSG00000140577	86
ENSG00000148158	86
ENSG00000149346	86
ENSG00000151376	86
ENSG00000152128	86
ENSG00000155052	86
ENSG00000163694	86
ENSG00000171723	86
ENSG00000182247	86
ENSG00000185305	86
ENSG00000233723	86
ENSG00000274527	86
ENSG00000282960	86
ENSG00000004866	85
ENSG00000058866	85
ENSG00000078403	85
ENSG00000084112	85
ENSG00000087266	85
ENSG00000091622	85
ENSG00000096093	85
ENSG00000096433	85
ENSG00000099917	85
ENSG00000101445	85
ENSG00000111961	85
ENSG00000134013	85
ENSG00000138759	85
ENSG00000139725	85
ENSG00000144036	85
ENSG00000145362	85
ENSG00000145743	85
ENSG00000148400	85
ENSG00000150347	85
ENSG00000154556	85
ENSG00000171105	85
ENSG00000182389	85
ENSG00000184465	85
ENSG00000186111	85
ENSG00000188580	85
ENSG00000020181	84
ENSG00000049449	84
ENSG00000050555	84
ENSG00000063978	84
ENSG00000082684	84
ENSG00000100592	84
ENSG00000100997	84
ENSG00000104731	84
ENSG00000106665	84
ENSG00000106789	84
ENSG00000110799	84
ENSG00000142655	84
ENSG00000143858	84
ENSG00000149091	84
ENSG00000155893	84
ENSG00000156650	84
ENSG00000164300	84
ENSG00000166387	84
ENSG00000169604	84
ENSG00000170634	84
ENSG00000170745	84
ENSG00000171840	84
ENSG00000178568	84
ENSG00000186815	84
ENSG00000187416	84
ENSG00000196396	84
ENSG00000198838	84
ENSG00000242808	84
ENSG00000253731	84
ENSG00000283128	84
ENSG00000004399	83
ENSG00000035862	83
ENSG00000065320	83
ENSG00000067715	83
ENSG00000077157	83
ENSG00000077942	83
ENSG00000090565	83
ENSG00000100320	83
ENSG00000107147	83
ENSG00000123453	83
ENSG00000137809	83
ENSG00000138621	83
ENSG00000139926	83
ENSG00000141551	83
ENSG00000142621	83
ENSG00000144619	83
ENSG00000145901	83
ENSG00000147905	83
ENSG00000161040	83
ENSG00000163590	83
ENSG00000164619	83
ENSG00000172349	83
ENSG00000173517	83
ENSG00000175161	83
ENSG00000182158	83
ENSG00000204291	83
ENSG00000245248	83
ENSG00000253729	83
ENSG00000054392	82
ENSG00000058668	82
ENSG00000107731	82
ENSG00000117020	82
ENSG00000121440	82
ENSG00000122786	82
ENSG00000141293	82
ENSG00000141627	82
ENSG00000142192	82
ENSG00000146090	82
ENSG00000151892	82
ENSG00000153395	82
ENSG00000160271	82
ENSG00000164597	82
ENSG00000184470	82
ENSG00000229140	82
ENSG00000231290	82
ENSG00000253537	82
ENSG00000255929	82
ENSG00000258986	82
ENSG00000006607	81
ENSG00000021762	81
ENSG00000048828	81
ENSG00000057935	81
ENSG00000072201	81
ENSG00000076641	81
ENSG00000117114	81
ENSG00000118689	81
ENSG00000131620	81
ENSG00000134686	81
ENSG00000135709	81
ENSG00000136944	81
ENSG00000139364	81
ENSG00000141956	81
ENSG00000148411	81
ENSG00000160255	81
ENSG00000167106	81
ENSG00000169918	81
ENSG00000171552	81
ENSG00000172380	81
ENSG00000177885	81
ENSG00000184304	81
ENSG00000187555	81
ENSG00000196358	81
ENSG00000228412	81
ENSG00000243335	81
ENSG00000245532	81
ENSG00000253953	81
ENSG00000266094	81
ENSG00000271860	81
ENSG00000273079	81
ENSG00000277363	81
ENSG00000008294	80
ENSG00000012232	80
ENSG00000020633	80
ENSG00000086062	80
ENSG00000095203	80
ENSG00000113273	80
ENSG00000114279	80
ENSG00000114805	80
ENSG00000139132	80
ENSG00000139793	80
ENSG00000141526	80
ENSG00000146872	80
ENSG00000154027	80
ENSG00000160111	80
ENSG00000160746	80
ENSG00000162631	80
ENSG00000163635	80
ENSG00000164684	80
ENSG00000165695	80
ENSG00000170624	80
ENSG00000171604	80
ENSG00000171608	80
ENSG00000185920	80
ENSG00000188158	80
ENSG00000196218	80
ENSG00000196367	80
ENSG00000196935	80
ENSG00000205726	80
ENSG00000227954	80
ENSG00000251574	80
ENSG00000257322	80
ENSG00000269113	80
ENSG00000272657	80
ENSG00000283652	80
ENSG00000008256	79
ENSG00000067057	79
ENSG00000076864	79
ENSG00000092964	79
ENSG00000101188	79
ENSG00000101463	79
ENSG00000103257	79
ENSG00000110880	79
ENSG00000112297	79
ENSG00000112530	79
ENSG00000112977	79
ENSG00000119650	79
ENSG00000119866	79
ENSG00000125954	79
ENSG00000128655	79
ENSG00000130508	79
ENSG00000135749	79
ENSG00000138814	79
ENSG00000140022	79
ENSG00000140538	79
ENSG00000140694	79
ENSG00000145349	79
ENSG00000154122	79
ENSG00000158023	79
ENSG00000160712	79
ENSG00000167081	79
ENSG00000169372	79
ENSG00000182985	79
ENSG00000186174	79
ENSG00000188735	79
ENSG00000196353	79
ENSG00000198915	79
ENSG00000255730	79
ENSG00000259471	79
ENSG00000283098	79
ENSG00000011347	78
ENSG00000025293	78
ENSG00000026652	78
ENSG00000075391	78
ENSG00000078295	78
ENSG00000081803	78
ENSG00000095951	78
ENSG00000104728	78
ENSG00000104866	78
ENSG00000106266	78
ENSG00000109586	78
ENSG00000110436	78
ENSG00000112139	78
ENSG00000112561	78
ENSG00000116667	78
ENSG00000124772	78
ENSG00000131697	78
ENSG00000135905	78
ENSG00000136231	78
ENSG00000141441	78
ENSG00000147485	78
ENSG00000154025	78
ENSG00000157657	78
ENSG00000164627	78
ENSG00000167889	78
ENSG00000175155	78
ENSG00000176715	78
ENSG00000179583	78
ENSG00000180357	78
ENSG00000183287	78
ENSG00000214814	78
ENSG00000226321	78
ENSG00000249252	78
ENSG00000249306	78
ENSG00000249526	78
ENSG00000257545	78
ENSG00000259805	78
ENSG00000270800	78
ENSG00000055609	77
ENSG00000060982	77
ENSG00000072134	77
ENSG00000103769	77
ENSG00000104714	77
ENSG00000105953	77
ENSG00000106948	77
ENSG00000107611	77
ENSG00000109339	77
ENSG00000116044	77
ENSG00000135362	77
ENSG00000136861	77
ENSG00000137177	77
ENSG00000137486	77
ENSG00000143614	77
ENSG00000164830	77
ENSG00000168079	77
ENSG00000169994	77
ENSG00000172927	77
ENSG00000177030	77
ENSG00000180611	77
ENSG00000181409	77
ENSG00000185963	77
ENSG00000197386	77
ENSG00000198732	77
ENSG00000198796	77
ENSG00000198947	77
ENSG00000226688	77
ENSG00000253767	77
ENSG00000258984	77
ENSG00000075624	76
ENSG00000076928	76
ENSG00000099139	76
ENSG00000103047	76
ENSG00000105997	76
ENSG00000110237	76
ENSG00000113269	76
ENSG00000113763	76
ENSG00000122507	76
ENSG00000127838	76
ENSG00000132669	76
ENSG00000138031	76
ENSG00000138311	76
ENSG00000151388	76
ENSG00000151702	76
ENSG00000157637	76
ENSG00000158683	76
ENSG00000162804	76
ENSG00000163520	76
ENSG00000169247	76
ENSG00000170011	76
ENSG00000171811	76
ENSG00000186642	76
ENSG00000186654	76
ENSG00000197122	76
ENSG00000197724	76
ENSG00000231312	76
ENSG00000234663	76
ENSG00000234899	76
ENSG00000235531	76
ENSG00000237813	76
ENSG00000241973	76
ENSG00000256500	76
ENSG00000266076	76
ENSG00000075651	75
ENSG00000083457	75
ENSG00000090006	75
ENSG00000101849	75
ENSG00000104951	75
ENSG00000105993	75
ENSG00000106034	75
ENSG00000107864	75
ENSG00000107929	75
ENSG00000109762	75
ENSG00000112320	75
ENSG00000112655	75
ENSG00000116016	75
ENSG00000116254	75
ENSG00000133083	75
ENSG00000138640	75
ENSG00000139971	75
ENSG00000141404	75
ENSG00000143190	75
ENSG00000146966	75
ENSG00000147526	75
ENSG00000149972	75
ENSG00000150054	75
ENSG00000150967	75
ENSG00000153551	75
ENSG00000154975	75
ENSG00000157617	75
ENSG00000165029	75
ENSG00000165671	75
ENSG00000165895	75
ENSG00000166897	75
ENSG00000169991	75
ENSG00000170836	75
ENSG00000177311	75
ENSG00000177706	75
ENSG00000179761	75
ENSG00000182446	75
ENSG00000183454	75
ENSG00000185352	75
ENSG00000187323	75
ENSG00000198286	75
ENSG00000204991	75
ENSG00000213923	75
ENSG00000224812	75
ENSG00000232973	75
ENSG00000233452	75
ENSG00000249915	75
ENSG00000064787	74
ENSG00000078687	74
ENSG00000095397	74
ENSG00000102755	74
ENSG00000106772	74
ENSG00000106868	74
ENSG00000107954	74
ENSG00000109654	74
ENSG00000117394	74
ENSG00000118257	74
ENSG00000119685	74
ENSG00000121281	74
ENSG00000125046	74
ENSG00000127084	74
ENSG00000130294	74
ENSG00000133477	74
ENSG00000136492	74
ENSG00000136720	74
ENSG00000144677	74
ENSG00000147481	74
ENSG00000147642	74
ENSG00000151692	74
ENSG00000155974	74
ENSG00000166780	74
ENSG00000182648	74
ENSG00000185104	74
ENSG00000185838	74
ENSG00000196141	74
ENSG00000196639	74
ENSG00000197323	74
ENSG00000230773	74
ENSG00000233101	74
ENSG00000234377	74
ENSG00000253608	74
ENSG00000257060	74
ENSG00000261934	74
ENSG00000271955	74
ENSG00000272980	74
ENSG00000276547	74
ENSG00000006283	73
ENSG00000080503	73
ENSG00000090905	73
ENSG00000100106	73
ENSG00000103264	73
ENSG00000107130	73
ENSG00000107554	73
ENSG00000110497	73
ENSG00000119715	73
ENSG00000121898	73
ENSG00000122778	73
ENSG00000127616	73
ENSG00000130559	73
ENSG00000132005	73
ENSG00000132182	73
ENSG00000134070	73
ENSG00000134986	73
ENSG00000140526	73
ENSG00000148143	73
ENSG00000152894	73
ENSG00000162434	73
ENSG00000166025	73
ENSG00000168234	73
ENSG00000168785	73
ENSG00000169696	73
ENSG00000169756	73
ENSG00000171992	73
ENSG00000180822	73
ENSG00000182022	73
ENSG00000183914	73
ENSG00000186854	73
ENSG00000186976	73
ENSG00000188517	73
ENSG00000196132	73
ENSG00000236204	73
ENSG00000237978	73
ENSG00000245275	73
ENSG00000248973	73
ENSG00000249240	73
ENSG00000253535	73
ENSG00000262039	73
ENSG00000006062	72
ENSG00000072310	72
ENSG00000089250	72
ENSG00000089902	72
ENSG00000103942	72
ENSG00000106012	72
ENSG00000107882	72
ENSG00000110075	72
ENSG00000113638	72
ENSG00000116731	72
ENSG00000125850	72
ENSG00000130382	72
ENSG00000135931	72
ENSG00000136854	72
ENSG00000140090	72
ENSG00000147459	72
ENSG00000153208	72
ENSG00000153283	72
ENSG00000154655	72
ENSG00000156564	72
ENSG00000157064	72
ENSG00000157350	72
ENSG00000158545	72
ENSG00000162909	72
ENSG00000164742	72
ENSG00000168658	72
ENSG00000169554	72
ENSG00000171853	72
ENSG00000172260	72
ENSG00000173064	72
ENSG00000173120	72
ENSG00000173926	72
ENSG00000179869	72
ENSG00000182979	72
ENSG00000183087	72
ENSG00000183092	72
ENSG00000184005	72
ENSG00000185942	72
ENSG00000197415	72
ENSG00000197880	72
ENSG00000205336	72
ENSG00000228624	72
ENSG00000240498	72
ENSG00000253305	72
ENSG00000254733	72
ENSG00000259347	72
ENSG00000261553	72
ENSG00000050820	71
ENSG00000051382	71
ENSG00000058335	71
ENSG00000061936	71
ENSG00000061938	71
ENSG00000070371	71
ENSG00000085117	71
ENSG00000089169	71
ENSG00000099889	71
ENSG00000101187	71
ENSG00000101665	71
ENSG00000103187	71
ENSG00000106976	71
ENSG00000107518	71
ENSG00000108854	71
ENSG00000112877	71
ENSG00000115041	71
ENSG00000116604	71
ENSG00000117419	71
ENSG00000124920	71
ENSG00000128536	71
ENSG00000130707	71
ENSG00000131408	71
ENSG00000132849	71
ENSG00000136153	71
ENSG00000138190	71
ENSG00000140750	71
ENSG00000140859	71
ENSG00000145416	71
ENSG00000154319	71
ENSG00000157551	71
ENSG00000157680	71
ENSG00000161021	71
ENSG00000161091	71
ENSG00000161542	71
ENSG00000164318	71
ENSG00000165661	71
ENSG00000175727	71
ENSG00000175792	71
ENSG00000188352	71
ENSG00000196284	71
ENSG00000196456	71
ENSG00000196576	71
ENSG00000196781	71
ENSG00000198055	71
ENSG00000198846	71
ENSG00000198909	71
ENSG00000203799	71
ENSG00000221955	71
ENSG00000224063	71
ENSG00000239605	71
ENSG00000251432	71
ENSG00000256824	71
ENSG00000257242	71
ENSG00000027001	70
ENSG00000061273	70
ENSG00000064999	70
ENSG00000065000	70
ENSG00000072609	70
ENSG00000087157	70
ENSG00000087460	70
ENSG00000091536	70
ENSG00000102763	70
ENSG00000104765	70
ENSG00000105357	70
ENSG00000110777	70
ENSG00000111252	70
ENSG00000112419	70
ENSG00000112562	70
ENSG00000113319	70
ENSG00000115677	70
ENSG00000116473	70
ENSG00000122359	70
ENSG00000128833	70
ENSG00000132561	70
ENSG00000134769	70
ENSG00000136237	70
ENSG00000137474	70
ENSG00000139154	70
ENSG00000139973	70
ENSG00000141252	70
ENSG00000142185	70
ENSG00000152969	70
ENSG00000153064	70
ENSG00000158270	70
ENSG00000162065	70
ENSG00000163485	70
ENSG00000163866	70
ENSG00000165025	70
ENSG00000166206	70
ENSG00000170390	70
ENSG00000175497	70
ENSG00000188523	70
ENSG00000198648	70
ENSG00000214113	70
ENSG00000227028	70
ENSG00000228918	70
ENSG00000233559	70
ENSG00000238290	70
ENSG00000253846	70
ENSG00000254959	70
ENSG00000259867	70
ENSG00000261236	70
ENSG00000272259	70
ENSG00000275342	70
ENSG00000282218	70
ENSG00000005884	69
ENSG00000019144	69
ENSG00000055118	69
ENSG00000055208	69
ENSG00000075340	69
ENSG00000075568	69
ENSG00000081913	69
ENSG00000086289	69
ENSG00000099308	69
ENSG00000099954	69
ENSG00000102780	69
ENSG00000103653	69
ENSG00000104419	69
ENSG00000106829	69
ENSG00000107282	69
ENSG00000110090	69
ENSG00000111912	69
ENSG00000112584	69
ENSG00000113504	69
ENSG00000115310	69
ENSG00000117868	69
ENSG00000118898	69
ENSG00000120162	69
ENSG00000120306	69
ENSG00000130669	69
ENSG00000130779	69
ENSG00000134824	69
ENSG00000136717	69
ENSG00000139044	69
ENSG00000141524	69
ENSG00000144407	69
ENSG00000151320	69
ENSG00000155926	69
ENSG00000156218	69
ENSG00000160796	69
ENSG00000161405	69
ENSG00000162407	69
ENSG00000163630	69
ENSG00000166147	69
ENSG00000167703	69
ENSG00000168280	69
ENSG00000168502	69
ENSG00000171634	69
ENSG00000177119	69
ENSG00000178878	69
ENSG00000184489	69
ENSG00000188064	69
ENSG00000188157	69
ENSG00000197892	69
ENSG00000203709	69
ENSG00000223653	69
ENSG00000224228	69
ENSG00000237838	69
ENSG00000237975	69
ENSG00000244558	69
ENSG00000245534	69
ENSG00000245750	69
ENSG00000250748	69
ENSG00000261273	69
ENSG00000273049	69
ENSG00000273269	69
ENSG00000273291	69
ENSG00000019485	68
ENSG00000064042	68
ENSG00000072832	68
ENSG00000099250	68
ENSG00000102466	68
ENSG00000105221	68
ENSG00000105971	68
ENSG00000109685	68
ENSG00000111728	68
ENSG00000113391	68
ENSG00000114439	68
ENSG00000115504	68
ENSG00000115641	68
ENSG00000116584	68
ENSG00000119139	68
ENSG00000120093	68
ENSG00000124203	68
ENSG00000124302	68
ENSG00000132470	68
ENSG00000133019	68
ENSG00000136040	68
ENSG00000136267	68
ENSG00000137764	68
ENSG00000138316	68
ENSG00000138764	68
ENSG00000141012	68
ENSG00000142230	68
ENSG00000150471	68
ENSG00000154153	68
ENSG00000156463	68
ENSG00000159692	68
ENSG00000162390	68
ENSG00000164087	68
ENSG00000164292	68
ENSG00000168214	68
ENSG00000169180	68
ENSG00000169902	68
ENSG00000171729	68
ENSG00000176571	68
ENSG00000179981	68
ENSG00000183963	68
ENSG00000184863	68
ENSG00000198265	68
ENSG00000227160	68
ENSG00000227258	68
ENSG00000230510	68
ENSG00000231607	68
ENSG00000231889	68
ENSG00000253161	68
ENSG00000258344	68
ENSG00000267374	68
ENSG00000270647	68
ENSG00000277268	68
ENSG00000007545	67
ENSG00000047849	67
ENSG00000071564	67
ENSG00000089177	67
ENSG00000090020	67
ENSG00000091436	67
ENSG00000099622	67
ENSG00000099797	67
ENSG00000100030	67
ENSG00000100084	67
ENSG00000100629	67
ENSG00000104043	67
ENSG00000106003	67
ENSG00000110080	67
ENSG00000114126	67
ENSG00000117713	67
ENSG00000122965	67
ENSG00000125844	67
ENSG00000129595	67
ENSG00000130038	67
ENSG00000135090	67
ENSG00000135253	67
ENSG00000135862	67
ENSG00000139668	67
ENSG00000142453	67
ENSG00000148429	67
ENSG00000152601	67
ENSG00000153404	67
ENSG00000154493	67
ENSG00000158062	67
ENSG00000160305	67
ENSG00000165209	67
ENSG00000165995	67
ENSG00000166377	67
ENSG00000168310	67
ENSG00000169851	67
ENSG00000170153	67
ENSG00000170421	67
ENSG00000171877	67
ENSG00000172731	67
ENSG00000175221	67
ENSG00000177106	67
ENSG00000179104	67
ENSG00000179715	67
ENSG00000181234	67
ENSG00000181355	67
ENSG00000185774	67
ENSG00000198742	67
ENSG00000230490	67
ENSG00000234423	67
ENSG00000251301	67
ENSG00000253111	67
ENSG00000258484	67
ENSG00000258724	67
ENSG00000272325	67
ENSG00000276418	67
ENSG00000037749	66
ENSG00000072657	66
ENSG00000073417	66
ENSG00000078053	66
ENSG00000086015	66
ENSG00000100242	66
ENSG00000100503	66
ENSG00000112033	66
ENSG00000115266	66
ENSG00000124224	66
ENSG00000133958	66
ENSG00000136573	66
ENSG00000137502	66
ENSG00000141622	66
ENSG00000142627	66
ENSG00000143776	66
ENSG00000144040	66
ENSG00000147724	66
ENSG00000148358	66
ENSG00000150093	66
ENSG00000151414	66
ENSG00000151468	66
ENSG00000151572	66
ENSG00000151623	66
ENSG00000160584	66
ENSG00000161681	66
ENSG00000162129	66
ENSG00000162415	66
ENSG00000163964	66
ENSG00000164715	66
ENSG00000165475	66
ENSG00000168734	66
ENSG00000170310	66
ENSG00000171680	66
ENSG00000171940	66
ENSG00000172794	66
ENSG00000173638	66
ENSG00000177679	66
ENSG00000184497	66
ENSG00000185261	66
ENSG00000198720	66
ENSG00000198795	66
ENSG00000204054	66
ENSG00000204764	66
ENSG00000206120	66
ENSG00000229656	66
ENSG00000241684	66
ENSG00000251513	66
ENSG00000256947	66
ENSG00000259753	66
ENSG00000011028	65
ENSG00000075151	65
ENSG00000078699	65
ENSG00000082068	65
ENSG00000084636	65
ENSG00000089057	65
ENSG00000095002	65
ENSG00000095587	65
ENSG00000100731	65
ENSG00000103126	65
ENSG00000107099	65
ENSG00000111913	65
ENSG00000115464	65
ENSG00000116151	65
ENSG00000116183	65
ENSG00000117859	65
ENSG00000125821	65
ENSG00000125952	65
ENSG00000130414	65
ENSG00000130997	65
ENSG00000132329	65
ENSG00000132837	65
ENSG00000134278	65
ENSG00000135525	65
ENSG00000137871	65
ENSG00000139173	65
ENSG00000140563	65
ENSG00000145920	65
ENSG00000152348	65
ENSG00000152953	65
ENSG00000155792	65
ENSG00000156395	65
ENSG00000163219	65
ENSG00000164989	65
ENSG00000165323	65
ENSG00000170044	65
ENSG00000183638	65
ENSG00000185518	65
ENSG00000187634	65
ENSG00000196277	65
ENSG00000197099	65
ENSG00000198691	65
ENSG00000204406	65
ENSG00000205054	65
ENSG00000214530	65
ENSG00000225968	65
ENSG00000240849	65
ENSG00000243147	65
ENSG00000254122	65
ENSG00000258366	65
ENSG00000259040	65
ENSG00000269891	65
ENSG00000003402	64
ENSG00000015676	64
ENSG00000020256	64
ENSG00000036448	64
ENSG00000062725	64
ENSG00000066248	64
ENSG00000072195	64
ENSG00000100014	64
ENSG00000100280	64
ENSG00000103194	64
ENSG00000105329	64
ENSG00000120949	64
ENSG00000130638	64
ENSG00000141576	64
ENSG00000144857	64
ENSG00000151779	64
ENSG00000157193	64
ENSG00000158195	64
ENSG00000158470	64
ENSG00000158985	64
ENSG00000162511	64
ENSG00000162889	64
ENSG00000163638	64
ENSG00000164142	64
[truncated: 48,237 more rows]

## Sheet: ENSGID_information of all genes
assembly_name	ENSG_ID	object_type	biotype	display_name
GRCh38	ENSG00000282222	Gene	processed_pseudogene	AC073488.4
GRCh38	ENSG00000110514	Gene	protein_coding	MADD
GRCh38	ENSG00000086015	Gene	protein_coding	MAST2
GRCh38	ENSG00000115808	Gene	protein_coding	STRN
GRCh38	ENSG00000211769	Gene	TR_J_gene	TRBJ2-5
GRCh38	ENSG00000211768	Gene	TR_J_gene	TRBJ2-4
GRCh38	ENSG00000211767	Gene	TR_J_gene	TRBJ2-3
GRCh38	ENSG00000211766	Gene	TR_J_gene	TRBJ2-2P
GRCh38	ENSG00000211765	Gene	TR_J_gene	TRBJ2-2
GRCh38	ENSG00000211764	Gene	TR_J_gene	TRBJ2-1
GRCh38	ENSG00000169740	Gene	protein_coding	ZNF32
GRCh38	ENSG00000215869	Gene	transcribed_processed_pseudogene	AC092506.1
GRCh38	ENSG00000261609	Gene	protein_coding	GAN
GRCh38	ENSG00000169744	Gene	protein_coding	LDB2
GRCh38	ENSG00000261606	Gene	processed_transcript	AC091230.1
GRCh38	ENSG00000215866	Gene	lincRNA	LINC01356
GRCh38	ENSG00000261603	Gene	transcribed_unitary_pseudogene	PRSS46P
GRCh38	ENSG00000261602	Gene	antisense	AC092115.2
GRCh38	ENSG00000266469	Gene	antisense	AC005288.1
GRCh38	ENSG00000168298	Gene	protein_coding	HIST1H1E
GRCh38	ENSG00000153714	Gene	protein_coding	LURAP1L
GRCh38	ENSG00000266460	Gene	lincRNA	AC021506.1
GRCh38	ENSG00000266461	Gene	miRNA	MIR2392
GRCh38	ENSG00000266466	Gene	antisense	AC233702.7
GRCh38	ENSG00000168291	Gene	protein_coding	PDHB
GRCh38	ENSG00000262558	Gene	antisense	AC129507.3
GRCh38	ENSG00000225100	Gene	processed_pseudogene	DPY19L2P5
GRCh38	ENSG00000225105	Gene	lincRNA	LINC01076
GRCh38	ENSG00000225106	Gene	antisense	AL162457.2
GRCh38	ENSG00000225107	Gene	lincRNA	AC092484.1
GRCh38	ENSG00000226457	Gene	processed_pseudogene	RPL22P3
GRCh38	ENSG00000226454	Gene	processed_transcript	AL033380.1
GRCh38	ENSG00000226453	Gene	lincRNA	LINC02542
GRCh38	ENSG00000226450	Gene	unprocessed_pseudogene	CYP2D8P
GRCh38	ENSG00000149798	Gene	protein_coding	CDC42EP2
GRCh38	ENSG00000183055	Gene	processed_pseudogene	FAM133CP
GRCh38	ENSG00000283579	Gene	lincRNA	AL160035.1
GRCh38	ENSG00000181562	Gene	protein_coding	EDDM3A
GRCh38	ENSG00000250564	Gene	lincRNA	AC109454.3
GRCh38	ENSG00000250565	Gene	protein_coding	ATP6V1E2
GRCh38	ENSG00000250562	Gene	processed_pseudogene	RPL38P4
GRCh38	ENSG00000187961	Gene	protein_coding	KLHL17
GRCh38	ENSG00000162840	Gene	processed_pseudogene	MT2P1
GRCh38	ENSG00000281593	Gene	protein_coding	AC006978.2
GRCh38	ENSG00000162849	Gene	protein_coding	KIF26B
GRCh38	ENSG00000283689	Gene	antisense	AC018553.2
GRCh38	ENSG00000149243	Gene	protein_coding	KLHL35
GRCh38	ENSG00000283683	Gene	protein_coding	MYOCOS
GRCh38	ENSG00000283682	Gene	miRNA	MIR548AH
GRCh38	ENSG00000184708	Gene	protein_coding	EIF4ENIF1
GRCh38	ENSG00000272382	Gene	lincRNA	AC025171.5
GRCh38	ENSG00000163462	Gene	protein_coding	TRIM46
GRCh38	ENSG00000163463	Gene	protein_coding	KRTCAP2
GRCh38	ENSG00000163464	Gene	protein_coding	CXCR1
GRCh38	ENSG00000163466	Gene	protein_coding	ARPC2
GRCh38	ENSG00000163467	Gene	protein_coding	TSACC
GRCh38	ENSG00000163468	Gene	protein_coding	CCT3
GRCh38	ENSG00000162599	Gene	protein_coding	NFIA
GRCh38	ENSG00000162598	Gene	protein_coding	C1orf87
GRCh38	ENSG00000162592	Gene	protein_coding	CCDC27
GRCh38	ENSG00000029364	Gene	protein_coding	SLC39A9
GRCh38	ENSG00000267732	Gene	lincRNA	AC006305.3
GRCh38	ENSG00000267735	Gene	antisense	AC020934.2
GRCh38	ENSG00000029363	Gene	protein_coding	BCLAF1
GRCh38	ENSG00000267737	Gene	lincRNA	AC087645.2
GRCh38	ENSG00000162594	Gene	protein_coding	IL23R
GRCh38	ENSG00000263609	Gene	lincRNA	LINC02002
GRCh38	ENSG00000263608	Gene	misc_RNA	RN7SL353P
GRCh38	ENSG00000118640	Gene	protein_coding	VAMP8
GRCh38	ENSG00000263602	Gene	miRNA	MIR3185
GRCh38	ENSG00000263606	Gene	transcribed_processed_pseudogene	AP000919.1
GRCh38	ENSG00000259168	Gene	antisense	AC104002.3
GRCh38	ENSG00000201467	Gene	snoRNA	RF00190
GRCh38	ENSG00000253141	Gene	lincRNA	AC008632.1
GRCh38	ENSG00000115073	Gene	protein_coding	ACTR1B
GRCh38	ENSG00000253143	Gene	lincRNA	AC022730.3
GRCh38	ENSG00000259160	Gene	processed_pseudogene	AL049869.4
GRCh38	ENSG00000259163	Gene	antisense	AL096869.2
GRCh38	ENSG00000259165	Gene	processed_pseudogene	DDX18P1
GRCh38	ENSG00000259164	Gene	protein_coding	AC007375.1
GRCh38	ENSG00000259166	Gene	lincRNA	AL049836.2
GRCh38	ENSG00000213853	Gene	protein_coding	EMP2
GRCh38	ENSG00000258590	Gene	transcribed_unprocessed_pseudogene	NBEAP1
GRCh38	ENSG00000213854	Gene	processed_pseudogene	CNN2P6
GRCh38	ENSG00000213859	Gene	protein_coding	KCTD11
GRCh38	ENSG00000225815	Gene	lincRNA	AC092669.1
GRCh38	ENSG00000225813	Gene	processed_pseudogene	AC009299.1
GRCh38	ENSG00000225811	Gene	antisense	AL354771.1
GRCh38	ENSG00000229303	Gene	processed_pseudogene	PPIAP25
GRCh38	ENSG00000229309	Gene	lincRNA	AL353633.1
GRCh38	ENSG00000278073	Gene	miRNA	MIR6726
GRCh38	ENSG00000278071	Gene	lincRNA	AL161669.3
GRCh38	ENSG00000055070	Gene	protein_coding	SZRD1
GRCh38	ENSG00000227411	Gene	unitary_pseudogene	ACNATP
GRCh38	ENSG00000155719	Gene	protein_coding	OTOA
GRCh38	ENSG00000162337	Gene	protein_coding	LRP5
GRCh38	ENSG00000182010	Gene	protein_coding	RTKN2
GRCh38	ENSG00000182013	Gene	protein_coding	PNMA8A
GRCh38	ENSG00000251776	Gene	misc_RNA	RN7SKP242
GRCh38	ENSG00000251770	Gene	rRNA_pseudogene	RNA5SP486
GRCh38	ENSG00000245293	Gene	antisense	AC096564.1
GRCh38	ENSG00000164659	Gene	protein_coding	KIAA1324L
GRCh38	ENSG00000242748	Gene	transcribed_processed_pseudogene	RPL23AP81
GRCh38	ENSG00000178372	Gene	protein_coding	CALML5
GRCh38	ENSG00000164651	Gene	protein_coding	SP8
GRCh38	ENSG00000242741	Gene	lincRNA	LINC02005
GRCh38	ENSG00000164654	Gene	protein_coding	MIOS
GRCh38	ENSG00000149187	Gene	protein_coding	CELF1
GRCh38	ENSG00000252236	Gene	snoRNA	RF00568
GRCh38	ENSG00000206113	Gene	protein_coding	CFAP99
GRCh38	ENSG00000256925	Gene	antisense	ADGRA1-AS1
GRCh38	ENSG00000161021	Gene	protein_coding	MAML1
GRCh38	ENSG00000256922	Gene	lincRNA	AC087894.2
GRCh38	ENSG00000256923	Gene	lincRNA	AC084819.1
GRCh38	ENSG00000254694	Gene	antisense	AP001893.1
GRCh38	ENSG00000254695	Gene	lincRNA	AC087379.2
GRCh38	ENSG00000254691	Gene	antisense	AP002812.3
GRCh38	ENSG00000254692	Gene	protein_coding	AL136295.1
GRCh38	ENSG00000266928	Gene	lincRNA	AC020905.1
GRCh38	ENSG00000254698	Gene	sense_overlapping	AP000893.2
GRCh38	ENSG00000266921	Gene	antisense	AC006213.2
GRCh38	ENSG00000257343	Gene	unprocessed_pseudogene	AC055716.1
GRCh38	ENSG00000257342	Gene	antisense	AC025165.2
GRCh38	ENSG00000257341	Gene	protein_coding	AL928654.3
GRCh38	ENSG00000257346	Gene	antisense	AC011603.1
GRCh38	ENSG00000257345	Gene	lincRNA	LINC02413
GRCh38	ENSG00000119509	Gene	protein_coding	INVS
GRCh38	ENSG00000256695	Gene	lincRNA	AC003982.1
GRCh38	ENSG00000228943	Gene	processed_pseudogene	AL137792.2
GRCh38	ENSG00000256691	Gene	antisense	AC005908.2
GRCh38	ENSG00000165309	Gene	protein_coding	ARMC3
GRCh38	ENSG00000281863	Gene	snoRNA	RF00416
GRCh38	ENSG00000165304	Gene	protein_coding	MELK
GRCh38	ENSG00000165300	Gene	protein_coding	SLITRK5
GRCh38	ENSG00000101608	Gene	protein_coding	MYL12A
GRCh38	ENSG00000101605	Gene	protein_coding	MYOM1
GRCh38	ENSG00000121335	Gene	protein_coding	PRB2
GRCh38	ENSG00000198791	Gene	protein_coding	CNOT7
GRCh38	ENSG00000198792	Gene	protein_coding	TMEM184B
GRCh38	ENSG00000198793	Gene	protein_coding	MTOR
GRCh38	ENSG00000198794	Gene	protein_coding	SCAMP5
GRCh38	ENSG00000198795	Gene	protein_coding	ZNF521
GRCh38	ENSG00000198796	Gene	protein_coding	ALPK2
GRCh38	ENSG00000198797	Gene	protein_coding	BRINP2
GRCh38	ENSG00000198799	Gene	protein_coding	LRIG2
GRCh38	ENSG00000231424	Gene	antisense	AL445673.1
GRCh38	ENSG00000197774	Gene	protein_coding	EME2
GRCh38	ENSG00000231422	Gene	lincRNA	LINC01516
GRCh38	ENSG00000175556	Gene	protein_coding	LONRF3
GRCh38	ENSG00000197771	Gene	protein_coding	MCMBP
GRCh38	ENSG00000129474	Gene	protein_coding	AJUBA
GRCh38	ENSG00000161682	Gene	protein_coding	FAM171A2
GRCh38	ENSG00000168297	Gene	protein_coding	PXK
GRCh38	ENSG00000279840	Gene	TEC	AC004801.7
GRCh38	ENSG00000279847	Gene	lincRNA	C8orf87
GRCh38	ENSG00000100288	Gene	protein_coding	CHKB
GRCh38	ENSG00000183864	Gene	protein_coding	TOB2
GRCh38	ENSG00000277402	Gene	miRNA	MIR6891
GRCh38	ENSG00000124217	Gene	protein_coding	MOCS3
GRCh38	ENSG00000124214	Gene	protein_coding	STAU1
GRCh38	ENSG00000124215	Gene	protein_coding	CDH26
GRCh38	ENSG00000124212	Gene	protein_coding	PTGIS
GRCh38	ENSG00000167685	Gene	protein_coding	ZNF444
GRCh38	ENSG00000247595	Gene	protein_coding	SPTY2D1OS
GRCh38	ENSG00000161970	Gene	protein_coding	RPL26
GRCh38	ENSG00000161973	Gene	protein_coding	CCDC42
GRCh38	ENSG00000255279	Gene	lincRNA	AC023442.3
GRCh38	ENSG00000255275	Gene	protein_coding	AL080251.1
GRCh38	ENSG00000255274	Gene	protein_coding	SMIM35
GRCh38	ENSG00000255271	Gene	lincRNA	AL137224.1
GRCh38	ENSG00000255270	Gene	sense_intronic	NAV2-IT1
GRCh38	ENSG00000255273	Gene	processed_pseudogene	AF238378.1
GRCh38	ENSG00000255272	Gene	antisense	AC113192.5
GRCh38	ENSG00000198369	Gene	protein_coding	SPRED2
GRCh38	ENSG00000160087	Gene	protein_coding	UBE2J2
GRCh38	ENSG00000036054	Gene	protein_coding	TBC1D23
GRCh38	ENSG00000002587	Gene	protein_coding	HS3ST1
GRCh38	ENSG00000002586	Gene	protein_coding	CD99
GRCh38	ENSG00000177954	Gene	protein_coding	RPS27
GRCh38	ENSG00000280058	Gene	TEC	AL117378.2
GRCh38	ENSG00000198242	Gene	protein_coding	RPL23A
GRCh38	ENSG00000280056	Gene	TEC	AC097520.1
GRCh38	ENSG00000280055	Gene	TEC	TMEM75
GRCh38	ENSG00000237863	Gene	antisense	AL035425.1
GRCh38	ENSG00000198246	Gene	protein_coding	SLC29A3
GRCh38	ENSG00000092140	Gene	protein_coding	G2E3
GRCh38	ENSG00000135916	Gene	protein_coding	ITM2C
GRCh38	ENSG00000135914	Gene	protein_coding	HTR2B
GRCh38	ENSG00000135913	Gene	protein_coding	USP37
GRCh38	ENSG00000135912	Gene	protein_coding	TTLL4
GRCh38	ENSG00000092148	Gene	protein_coding	HECTD1
GRCh38	ENSG00000034693	Gene	protein_coding	PEX3
GRCh38	ENSG00000135919	Gene	protein_coding	SERPINE2
GRCh38	ENSG00000230487	Gene	lincRNA	PSMG3-AS1
GRCh38	ENSG00000176396	Gene	protein_coding	EID2
GRCh38	ENSG00000176390	Gene	protein_coding	CRLF3
GRCh38	ENSG00000176393	Gene	protein_coding	RNPEP
GRCh38	ENSG00000176399	Gene	protein_coding	DMRTA1
GRCh38	ENSG00000230489	Gene	antisense	VAV3-AS1
GRCh38	ENSG00000243902	Gene	sense_overlapping	FP325335.1
GRCh38	ENSG00000243903	Gene	lincRNA	AC138057.1
GRCh38	ENSG00000243904	Gene	processed_pseudogene	RPSAP5
GRCh38	ENSG00000083635	Gene	protein_coding	NUFIP1
GRCh38	ENSG00000248027	Gene	antisense	AP001351.1
GRCh38	ENSG00000247624	Gene	lincRNA	CPEB2-DT
GRCh38	ENSG00000252593	Gene	snRNA	RNU6-1224P
GRCh38	ENSG00000247626	Gene	protein_coding	MARS2
GRCh38	ENSG00000167536	Gene	protein_coding	DHRS13
GRCh38	ENSG00000167535	Gene	protein_coding	CACNB3
GRCh38	ENSG00000188883	Gene	protein_coding	KLRG2
GRCh38	ENSG00000241505	Gene	lincRNA	AL391645.1
GRCh38	ENSG00000149792	Gene	protein_coding	MRPL49
GRCh38	ENSG00000237285	Gene	processed_pseudogene	HNRNPA1P2
GRCh38	ENSG00000237286	Gene	antisense	AC004906.1
GRCh38	ENSG00000237281	Gene	antisense	CATIP-AS2
GRCh38	ENSG00000237282	Gene	antisense	LINC00851
GRCh38	ENSG00000237283	Gene	lincRNA	AL691515.1
GRCh38	ENSG00000272255	Gene	lincRNA	AC113361.1
GRCh38	ENSG00000272256	Gene	antisense	AC044849.1
GRCh38	ENSG00000206949	Gene	snRNA	RNU6-1324P
GRCh38	ENSG00000272259	Gene	lincRNA	LINC01749
GRCh38	ENSG00000101327	Gene	protein_coding	PDYN
GRCh38	ENSG00000271781	Gene	antisense	AC026740.1
GRCh38	ENSG00000271780	Gene	lincRNA	AL118558.3
GRCh38	ENSG00000271784	Gene	lincRNA	AL031055.1
GRCh38	ENSG00000200475	Gene	misc_RNA	RN7SKP162
GRCh38	ENSG00000049192	Gene	protein_coding	ADAMTS6
GRCh38	ENSG00000271788	Gene	lincRNA	AC008875.1
GRCh38	ENSG00000274363	Gene	lincRNA	AC087742.1
GRCh38	ENSG00000200472	Gene	misc_RNA	RN7SKP44
GRCh38	ENSG00000169992	Gene	protein_coding	NLGN2
GRCh38	ENSG00000237136	Gene	protein_coding	C4orf51
GRCh38	ENSG00000129562	Gene	protein_coding	DAD1
GRCh38	ENSG00000272788	Gene	sense_intronic	AP000864.1
GRCh38	ENSG00000272784	Gene	lincRNA	AC019193.2
GRCh38	ENSG00000154252	Gene	protein_coding	GAL3ST2
GRCh38	ENSG00000141232	Gene	protein_coding	TOB1
GRCh38	ENSG00000172673	Gene	protein_coding	THEMIS
GRCh38	ENSG00000277559	Gene	lincRNA	AC018553.1
GRCh38	ENSG00000172671	Gene	protein_coding	ZFAND4
GRCh38	ENSG00000279069	Gene	TEC	AC015813.5
GRCh38	ENSG00000223765	Gene	lincRNA	LINC01626
GRCh38	ENSG00000236423	Gene	lincRNA	LINC01134
GRCh38	ENSG00000274091	Gene	snoRNA	SNORD1C
GRCh38	ENSG00000274092	Gene	antisense	AC106739.1
GRCh38	ENSG00000236420	Gene	processed_pseudogene	CHCHD3P1
GRCh38	ENSG00000236426	Gene	antisense	AL583824.1
GRCh38	ENSG00000236425	Gene	processed_pseudogene	AC069213.2
GRCh38	ENSG00000136750	Gene	protein_coding	GAD2
GRCh38	ENSG00000136754	Gene	protein_coding	ABI1
GRCh38	ENSG00000136758	Gene	protein_coding	YME1L1
GRCh38	ENSG00000270781	Gene	processed_pseudogene	AC091133.5
GRCh38	ENSG00000232504	Gene	lincRNA	ST3GAL5-AS1
GRCh38	ENSG00000249087	Gene	antisense	ZNF436-AS1
GRCh38	ENSG00000116014	Gene	protein_coding	KISS1R
GRCh38	ENSG00000249085	Gene	antisense	AC035140.1
GRCh38	ENSG00000116016	Gene	protein_coding	EPAS1
GRCh38	ENSG00000249089	Gene	unprocessed_pseudogene	AIG1P1
GRCh38	ENSG00000234033	Gene	processed_pseudogene	RAC1P8
GRCh38	ENSG00000146676	Gene	protein_coding	PURB
GRCh38	ENSG00000234030	Gene	processed_pseudogene	TMEM97P1
GRCh38	ENSG00000201707	Gene	snRNA	RNU6-818P
GRCh38	ENSG00000271259	Gene	lincRNA	AC010201.1
GRCh38	ENSG00000276206	Gene	unprocessed_pseudogene	AC012314.22
GRCh38	ENSG00000271257	Gene	processed_pseudogene	AC008814.1
GRCh38	ENSG00000271251	Gene	processed_pseudogene	AC025946.2
GRCh38	ENSG00000276202	Gene	misc_RNA	RF00017
GRCh38	ENSG00000270124	Gene	lincRNA	AC092127.2
GRCh38	ENSG00000174099	Gene	protein_coding	MSRB3
GRCh38	ENSG00000278338	Gene	antisense	VWA8-AS1
GRCh38	ENSG00000264659	Gene	antisense	AC064805.2
GRCh38	ENSG00000224237	Gene	processed_pseudogene	MICOS10P3
GRCh38	ENSG00000235192	Gene	lincRNA	AC009495.3
GRCh38	ENSG00000224238	Gene	antisense	WARS2-IT1
GRCh38	ENSG00000278333	Gene	misc_RNA	RF02271
GRCh38	ENSG00000137404	Gene	protein_coding	NRM
GRCh38	ENSG00000278334	Gene	misc_RNA	RF02138
GRCh38	ENSG00000235194	Gene	protein_coding	PPP1R3E
GRCh38	ENSG00000275576	Gene	sense_intronic	AL049539.1
GRCh38	ENSG00000275572	Gene	protein_coding	GRIFIN
GRCh38	ENSG00000060138	Gene	protein_coding	YBX3
GRCh38	ENSG00000162843	Gene	protein_coding	WDR64
GRCh38	ENSG00000231856	Gene	antisense	AL162377.1
GRCh38	ENSG00000130758	Gene	protein_coding	MAP3K10
GRCh38	ENSG00000130751	Gene	protein_coding	NPAS1
GRCh38	ENSG00000130755	Gene	protein_coding	GMFG
GRCh38	ENSG00000186115	Gene	protein_coding	CYP4F2
GRCh38	ENSG00000110756	Gene	protein_coding	HPS5
GRCh38	ENSG00000248843	Gene	processed_pseudogene	AL645949.2
GRCh38	ENSG00000248844	Gene	lincRNA	AP003555.1
GRCh38	ENSG00000134278	Gene	protein_coding	SPIRE1
GRCh38	ENSG00000230815	Gene	sense_intronic	AL807757.1
GRCh38	ENSG00000230817	Gene	lincRNA	LINC01362
GRCh38	ENSG00000072501	Gene	protein_coding	SMC1A
GRCh38	ENSG00000134183	Gene	protein_coding	GNAT2
GRCh38	ENSG00000134186	Gene	protein_coding	PRPF38B
GRCh38	ENSG00000145191	Gene	protein_coding	EIF2B5
GRCh38	ENSG00000037042	Gene	protein_coding	TUBG2
GRCh38	ENSG00000078487	Gene	protein_coding	ZCWPW1
GRCh38	ENSG00000260625	Gene	antisense	AC026471.2
GRCh38	ENSG00000145194	Gene	protein_coding	ECE2
GRCh38	ENSG00000042753	Gene	protein_coding	AP2S1
GRCh38	ENSG00000105855	Gene	protein_coding	ITGB8
GRCh38	ENSG00000105854	Gene	protein_coding	PON2
GRCh38	ENSG00000111481	Gene	protein_coding	COPZ1
GRCh38	ENSG00000105856	Gene	protein_coding	HBP1
GRCh38	ENSG00000105851	Gene	protein_coding	PIK3CG
GRCh38	ENSG00000265291	Gene	miRNA	MIR4710
GRCh38	ENSG00000265293	Gene	processed_pseudogene	ARGFXP2
GRCh38	ENSG00000142252	Gene	protein_coding	GEMIN7
GRCh38	ENSG00000012174	Gene	protein_coding	MBTPS2
GRCh38	ENSG00000135587	Gene	protein_coding	SMPD2
GRCh38	ENSG00000071082	Gene	protein_coding	RPL31
GRCh38	ENSG00000247315	Gene	protein_coding	ZCCHC3
GRCh38	ENSG00000139780	Gene	protein_coding	METTL21C
GRCh38	ENSG00000180660	Gene	protein_coding	MAB21L1
GRCh38	ENSG00000135638	Gene	protein_coding	EMX1
GRCh38	ENSG00000180662	Gene	processed_pseudogene	RPL21P8
GRCh38	ENSG00000180667	Gene	protein_coding	YOD1
GRCh38	ENSG00000188419	Gene	protein_coding	CHM
GRCh38	ENSG00000135632	Gene	protein_coding	SMYD5
GRCh38	ENSG00000135631	Gene	protein_coding	RAB11FIP5
GRCh38	ENSG00000135636	Gene	protein_coding	DYSF
GRCh38	ENSG00000135637	Gene	protein_coding	CCDC142
GRCh38	ENSG00000263445	Gene	miRNA	MIR4450
GRCh38	ENSG00000250033	Gene	processed_transcript	SLC7A11-AS1
GRCh38	ENSG00000114503	Gene	protein_coding	NCBP2
GRCh38	ENSG00000224296	Gene	processed_pseudogene	MRPL49P1
GRCh38	ENSG00000115677	Gene	protein_coding	HDLBP
GRCh38	ENSG00000259763	Gene	lincRNA	LINC02157
GRCh38	ENSG00000259762	Gene	antisense	AC021739.5
GRCh38	ENSG00000259761	Gene	lincRNA	AC078905.1
GRCh38	ENSG00000259760	Gene	antisense	AC015660.2
GRCh38	ENSG00000259768	Gene	antisense	AC004943.2
GRCh38	ENSG00000261970	Gene	processed_pseudogene	AL391840.1
GRCh38	ENSG00000261978	Gene	antisense	AC116025.1
GRCh38	ENSG00000258627	Gene	transcribed_processed_pseudogene	AC103996.1
GRCh38	ENSG00000112531	Gene	protein_coding	QKI
GRCh38	ENSG00000258620	Gene	sense_intronic	AL135838.1
GRCh38	ENSG00000116857	Gene	protein_coding	TMEM9
GRCh38	ENSG00000263196	Gene	unprocessed_pseudogene	MTND3P13
GRCh38	ENSG00000162591	Gene	protein_coding	MEGF6
GRCh38	ENSG00000125255	Gene	protein_coding	SLC10A2
GRCh38	ENSG00000227258	Gene	antisense	SMIM2-AS1
GRCh38	ENSG00000227256	Gene	antisense	MIS18A-AS1
GRCh38	ENSG00000227252	Gene	antisense	AC105760.2
GRCh38	ENSG00000227253	Gene	antisense	AL158834.2
GRCh38	ENSG00000267638	Gene	antisense	AC023855.1
GRCh38	ENSG00000105146	Gene	protein_coding	AURKC
GRCh38	ENSG00000267631	Gene	protein_coding	CGB1
GRCh38	ENSG00000267632	Gene	sense_intronic	AC067852.3
GRCh38	ENSG00000267633	Gene	antisense	AC008686.1
GRCh38	ENSG00000267634	Gene	processed_pseudogene	RPL7L1P5
GRCh38	ENSG00000267636	Gene	lincRNA	AC008992.1
GRCh38	ENSG00000267637	Gene	sense_intronic	AC040904.1
GRCh38	ENSG00000186543	Gene	unprocessed_pseudogene	CROCCP5
GRCh38	ENSG00000281386	Gene	lincRNA	AP003500.2
GRCh38	ENSG00000235944	Gene	transcribed_unprocessed_pseudogene	ZNF815P
GRCh38	ENSG00000235947	Gene	lincRNA	EGOT
GRCh38	ENSG00000164418	Gene	protein_coding	GRIK2
GRCh38	ENSG00000164411	Gene	protein_coding	GJB7
GRCh38	ENSG00000164414	Gene	protein_coding	SLC35A1
GRCh38	ENSG00000100532	Gene	protein_coding	CGRRF1
GRCh38	ENSG00000202225	Gene	rRNA_pseudogene	RNA5SP240
GRCh38	ENSG00000077454	Gene	protein_coding	LRCH4
GRCh38	ENSG00000077458	Gene	protein_coding	FAM76B
GRCh38	ENSG00000265908	Gene	antisense	AC024267.5
GRCh38	ENSG00000169155	Gene	protein_coding	ZBTB43
GRCh38	ENSG00000253140	Gene	lincRNA	AC026904.1
GRCh38	ENSG00000260367	Gene	antisense	AC109460.1
GRCh38	ENSG00000260364	Gene	lincRNA	AC009055.1
GRCh38	ENSG00000260362	Gene	lincRNA	AC007218.1
GRCh38	ENSG00000260360	Gene	lincRNA	AL353708.1
GRCh38	ENSG00000260369	Gene	lincRNA	AC120024.1
GRCh38	ENSG00000260368	Gene	sense_overlapping	AC027373.1
GRCh38	ENSG00000021300	Gene	protein_coding	PLEKHB1
GRCh38	ENSG00000217026	Gene	processed_pseudogene	RPL10P1
GRCh38	ENSG00000209482	Gene	snoRNA	SNORD83A
GRCh38	ENSG00000209480	Gene	snoRNA	SNORD83B
GRCh38	ENSG00000216378	Gene	processed_pseudogene	AL080285.1
GRCh38	ENSG00000100393	Gene	protein_coding	EP300
GRCh38	ENSG00000100395	Gene	protein_coding	L3MBTL2
GRCh38	ENSG00000253148	Gene	protein_coding	RGS21
GRCh38	ENSG00000223203	Gene	rRNA_pseudogene	RNA5SP221
GRCh38	ENSG00000223202	Gene	misc_RNA	RN7SKP297
GRCh38	ENSG00000197208	Gene	protein_coding	SLC22A4
GRCh38	ENSG00000239462	Gene	antisense	AC091212.1
GRCh38	ENSG00000151292	Gene	protein_coding	CSNK1G3
GRCh38	ENSG00000113141	Gene	protein_coding	IK
GRCh38	ENSG00000239465	Gene	processed_pseudogene	AC090543.1
GRCh38	ENSG00000026652	Gene	protein_coding	AGPAT4
GRCh38	ENSG00000205959	Gene	lincRNA	AC105345.1
GRCh38	ENSG00000225193	Gene	transcribed_processed_pseudogene	RPS12P26
GRCh38	ENSG00000229565	Gene	lincRNA	LINC02264
GRCh38	ENSG00000229563	Gene	lincRNA	LINC01204
GRCh38	ENSG00000255043	Gene	antisense	NAV2-AS5
GRCh38	ENSG00000106635	Gene	protein_coding	BCL7B
GRCh38	ENSG00000106636	Gene	protein_coding	YKT6
GRCh38	ENSG00000207561	Gene	miRNA	MIR635
GRCh38	ENSG00000261104	Gene	lincRNA	AC093904.4
GRCh38	ENSG00000261105	Gene	antisense	LMO7-AS1
GRCh38	ENSG00000106633	Gene	protein_coding	GCK
GRCh38	ENSG00000280291	Gene	TEC	AC016251.2
GRCh38	ENSG00000152670	Gene	protein_coding	DDX4
GRCh38	ENSG00000143643	Gene	protein_coding	TTC13
GRCh38	ENSG00000124588	Gene	protein_coding	NQO2
GRCh38	ENSG00000143641	Gene	protein_coding	GALNT2
GRCh38	ENSG00000167332	Gene	protein_coding	OR51E2
GRCh38	ENSG00000167333	Gene	protein_coding	TRIM68
GRCh38	ENSG00000009830	Gene	protein_coding	POMT2
GRCh38	ENSG00000281655	Gene	lincRNA	AP000851.2
GRCh38	ENSG00000178921	Gene	protein_coding	PFAS
GRCh38	ENSG00000178922	Gene	protein_coding	HYI
GRCh38	ENSG00000178928	Gene	protein_coding	TPRX1
GRCh38	ENSG00000266341	Gene	antisense	AC004477.2
GRCh38	ENSG00000168310	Gene	protein_coding	IRF2
GRCh38	ENSG00000252864	Gene	rRNA_pseudogene	RNA5SP278
GRCh38	ENSG00000168314	Gene	protein_coding	MOBP
GRCh38	ENSG00000262456	Gene	antisense	AC006435.1
GRCh38	ENSG00000262454	Gene	lincRNA	MIR193BHG
GRCh38	ENSG00000241073	Gene	antisense	AC093019.2
GRCh38	ENSG00000114268	Gene	protein_coding	PFKFB4
GRCh38	ENSG00000200677	Gene	snoRNA	RF00093
GRCh38	ENSG00000204709	Gene	lincRNA	LINC01556
GRCh38	ENSG00000204706	Gene	antisense	MAMDC2-AS1
GRCh38	ENSG00000153107	Gene	protein_coding	ANAPC1
GRCh38	ENSG00000228778	Gene	lincRNA	AL513542.1
GRCh38	ENSG00000228775	Gene	antisense	WEE2-AS1
GRCh38	ENSG00000228770	Gene	processed_pseudogene	AC007327.1
GRCh38	ENSG00000228772	Gene	lincRNA	AL033539.1
GRCh38	ENSG00000279268	Gene	TEC	AC068213.1
GRCh38	ENSG00000279269	Gene	TEC	AP003072.3
GRCh38	ENSG00000222685	Gene	misc_RNA	RN7SKP119
GRCh38	ENSG00000279261	Gene	lincRNA	AL360294.1
GRCh38	ENSG00000279266	Gene	TEC	AC068860.1
GRCh38	ENSG00000279267	Gene	TEC	AL078621.3
GRCh38	ENSG00000226646	Gene	processed_pseudogene	RPL7P37
GRCh38	ENSG00000226647	Gene	antisense	AL365356.1
GRCh38	ENSG00000226644	Gene	lincRNA	AL121899.1
GRCh38	ENSG00000226645	Gene	antisense	AP006216.1
GRCh38	ENSG00000226640	Gene	lincRNA	AL357793.1
GRCh38	ENSG00000167004	Gene	protein_coding	PDIA3
GRCh38	ENSG00000226648	Gene	antisense	PLCG1-AS1
GRCh38	ENSG00000158023	Gene	protein_coding	WDR66
GRCh38	ENSG00000183242	Gene	bidirectional_promoter_lncRNA	WT1-AS
GRCh38	ENSG00000164045	Gene	protein_coding	CDC25A
GRCh38	ENSG00000167800	Gene	protein_coding	TBX10
GRCh38	ENSG00000183248	Gene	protein_coding	PRR36
GRCh38	ENSG00000127774	Gene	protein_coding	EMC6
GRCh38	ENSG00000239926	Gene	processed_pseudogene	PRDX3P4
GRCh38	ENSG00000239923	Gene	misc_RNA	RN7SL864P
GRCh38	ENSG00000239922	Gene	lincRNA	AC092958.1
GRCh38	ENSG00000239921	Gene	lincRNA	LINC01471
GRCh38	ENSG00000239920	Gene	protein_coding	AC104389.4
GRCh38	ENSG00000233927	Gene	protein_coding	RPS28
GRCh38	ENSG00000233926	Gene	lincRNA	AL591368.1
GRCh38	ENSG00000233920	Gene	processed_transcript	AL162595.2
GRCh38	ENSG00000173838	Gene	protein_coding	2019-03-10
GRCh38	ENSG00000233929	Gene	processed_pseudogene	MT1XP1
GRCh38	ENSG00000233928	Gene	lincRNA	AL591501.1
GRCh38	ENSG00000227418	Gene	lincRNA	PCGEM1
GRCh38	ENSG00000245311	Gene	antisense	ARNTL2-AS1
GRCh38	ENSG00000245317	Gene	lincRNA	AC008393.1
GRCh38	ENSG00000165406	Gene	protein_coding	2019-03-08
GRCh38	ENSG00000165409	Gene	protein_coding	TSHR
GRCh38	ENSG00000241258	Gene	protein_coding	CRCP
GRCh38	ENSG00000206636	Gene	misc_RNA	RF00019
GRCh38	ENSG00000206630	Gene	snoRNA	SNORD60
GRCh38	ENSG00000206633	Gene	snoRNA	SNORA80B
GRCh38	ENSG00000255847	Gene	antisense	AP003717.1
GRCh38	ENSG00000254718	Gene	antisense	AL157756.1
GRCh38	ENSG00000225226	Gene	lincRNA	LINC01795
GRCh38	ENSG00000207942	Gene	miRNA	MIR136
GRCh38	ENSG00000254710	Gene	antisense	AP001970.1
GRCh38	ENSG00000207948	Gene	miRNA	MIR328
GRCh38	ENSG00000254717	Gene	transcribed_unprocessed_pseudogene	GLYATL1P2
GRCh38	ENSG00000240849	Gene	protein_coding	TMEM189
GRCh38	ENSG00000278133	Gene	sense_intronic	AC135050.6
GRCh38	ENSG00000158683	Gene	protein_coding	PKD1L1
GRCh38	ENSG00000278131	Gene	unprocessed_pseudogene	AC116050.1
GRCh38	ENSG00000278139	Gene	protein_coding	AL358075.4
GRCh38	ENSG00000008056	Gene	protein_coding	SYN1
GRCh38	ENSG00000130518	Gene	protein_coding	IQCN
GRCh38	ENSG00000159374	Gene	protein_coding	M1AP
GRCh38	ENSG00000159377	Gene	protein_coding	PSMB4
GRCh38	ENSG00000130511	Gene	protein_coding	SSBP4
GRCh38	ENSG00000130513	Gene	protein_coding	GDF15
GRCh38	ENSG00000130517	Gene	protein_coding	PGPEP1
GRCh38	ENSG00000164758	Gene	protein_coding	MED30
GRCh38	ENSG00000164756	Gene	protein_coding	SLC30A8
GRCh38	ENSG00000164754	Gene	protein_coding	RAD21
GRCh38	ENSG00000058085	Gene	protein_coding	LAMC2
GRCh38	ENSG00000159082	Gene	protein_coding	SYNJ1
GRCh38	ENSG00000155506	Gene	protein_coding	LARP1
GRCh38	ENSG00000159086	Gene	protein_coding	PAXBP1
GRCh38	ENSG00000011478	Gene	protein_coding	QPCTL
GRCh38	ENSG00000010704	Gene	protein_coding	HFE
GRCh38	ENSG00000196616	Gene	protein_coding	ADH1B
GRCh38	ENSG00000125046	Gene	protein_coding	SSUH2
GRCh38	ENSG00000081913	Gene	protein_coding	PHLPP1
GRCh38	ENSG00000088205	Gene	protein_coding	DDX18
GRCh38	ENSG00000120498	Gene	protein_coding	TEX11
GRCh38	ENSG00000252001	Gene	rRNA_pseudogene	RNA5SP303
GRCh38	ENSG00000252005	Gene	snRNA	RNU4ATAC8P
GRCh38	ENSG00000252008	Gene	snRNA	RNU6-927P
GRCh38	ENSG00000005471	Gene	protein_coding	ABCB4
GRCh38	ENSG00000256712	Gene	sense_intronic	AC134349.1
GRCh38	ENSG00000256717	Gene	lincRNA	AP002991.1
GRCh38	ENSG00000254822	Gene	lincRNA	AC023442.2
GRCh38	ENSG00000160124	Gene	protein_coding	CCDC58
GRCh38	ENSG00000243004	Gene	sense_overlapping	AC005062.1
GRCh38	ENSG00000243007	Gene	processed_pseudogene	RPL12P35
GRCh38	ENSG00000243008	Gene	processed_transcript	AL359538.1
GRCh38	ENSG00000203914	Gene	processed_pseudogene	HSP90B3P
GRCh38	ENSG00000277370	Gene	snoRNA	SNORD49A
GRCh38	ENSG00000231382	Gene	unprocessed_pseudogene	NBPF21P
GRCh38	ENSG00000277373	Gene	sense_intronic	AL132765.2
GRCh38	ENSG00000231384	Gene	processed_pseudogene	AC007919.2
GRCh38	ENSG00000274932	Gene	miRNA	MIR7150
GRCh38	ENSG00000231389	Gene	protein_coding	HLA-DPA1
GRCh38	ENSG00000274937	Gene	lincRNA	AC090826.2
GRCh38	ENSG00000176920	Gene	protein_coding	FUT2
GRCh38	ENSG00000176927	Gene	protein_coding	EFCAB5
GRCh38	ENSG00000198169	Gene	protein_coding	ZNF251
GRCh38	ENSG00000198168	Gene	protein_coding	SVIP
GRCh38	ENSG00000198162	Gene	protein_coding	MAN1A2
GRCh38	ENSG00000198160	Gene	protein_coding	MIER1
GRCh38	ENSG00000231655	Gene	processed_pseudogene	AC011742.2
GRCh38	ENSG00000231654	Gene	antisense	RPS6KA2-AS1
GRCh38	ENSG00000231651	Gene	antisense	DLG3-AS1
GRCh38	ENSG00000171044	Gene	protein_coding	XKR6
GRCh38	ENSG00000231652	Gene	antisense	AL590428.1
GRCh38	ENSG00000179676	Gene	lincRNA	LINC00305
GRCh38	ENSG00000179673	Gene	protein_coding	RPRML
GRCh38	ENSG00000244063	Gene	lincRNA	AC104653.2
GRCh38	ENSG00000147316	Gene	protein_coding	MCPH1
GRCh38	ENSG00000230381	Gene	lincRNA	AL136376.1
GRCh38	ENSG00000230383	Gene	processed_pseudogene	AC009245.1
GRCh38	ENSG00000230385	Gene	antisense	AC012507.1
GRCh38	ENSG00000248783	Gene	lincRNA	AC106771.1
GRCh38	ENSG00000145220	Gene	protein_coding	LYAR
GRCh38	ENSG00000167476	Gene	protein_coding	JSRP1
GRCh38	ENSG00000248789	Gene	lincRNA	LINC02118
GRCh38	ENSG00000167470	Gene	protein_coding	MIDN
GRCh38	ENSG00000276426	Gene	misc_RNA	RF02271
GRCh38	ENSG00000253879	Gene	lincRNA	AC087664.2
GRCh38	ENSG00000253878	Gene	sense_intronic	AC087752.3
GRCh38	ENSG00000253873	Gene	protein_coding	PCDHGA11
GRCh38	ENSG00000219500	Gene	processed_pseudogene	AL391417.1
GRCh38	ENSG00000253874	Gene	IG_V_pseudogene	IGLVIV-66-1
GRCh38	ENSG00000253877	Gene	lincRNA	LINC01608
GRCh38	ENSG00000268500	Gene	protein_coding	AC018755.2
GRCh38	ENSG00000069998	Gene	protein_coding	HDHD5
GRCh38	ENSG00000084754	Gene	protein_coding	HADHA
GRCh38	ENSG00000240065	Gene	protein_coding	PSMB9
GRCh38	ENSG00000095637	Gene	protein_coding	SORBS1
GRCh38	ENSG00000249781	Gene	lincRNA	LINC02112
GRCh38	ENSG00000249786	Gene	antisense	EAF1-AS1
GRCh38	ENSG00000230525	Gene	lincRNA	LINC01799
GRCh38	ENSG00000230523	Gene	lincRNA	LINC01756
GRCh38	ENSG00000278905	Gene	TEC	AC106818.1
GRCh38	ENSG00000274150	Gene	unprocessed_pseudogene	FADS2P1
GRCh38	ENSG00000146049	Gene	protein_coding	KAAG1
GRCh38	ENSG00000148225	Gene	protein_coding	WDR31
GRCh38	ENSG00000133135	Gene	protein_coding	RNF128
GRCh38	ENSG00000272426	Gene	lincRNA	BX284668.6
GRCh38	ENSG00000138303	Gene	protein_coding	ASCC1
GRCh38	ENSG00000148229	Gene	protein_coding	POLE3
GRCh38	ENSG00000138308	Gene	protein_coding	PLA2G12B
GRCh38	ENSG00000133138	Gene	protein_coding	TBC1D8B
GRCh38	ENSG00000144579	Gene	protein_coding	CTDSP1
GRCh38	ENSG00000067840	Gene	protein_coding	PDZD4
GRCh38	ENSG00000146592	Gene	protein_coding	CREB5
GRCh38	ENSG00000172828	Gene	protein_coding	CES3
GRCh38	ENSG00000249128	Gene	lincRNA	LINC02215
GRCh38	ENSG00000266929	Gene	processed_transcript	AC067852.1
GRCh38	ENSG00000141068	Gene	protein_coding	KSR1
GRCh38	ENSG00000249125	Gene	lincRNA	AC093821.1
GRCh38	ENSG00000144681	Gene	protein_coding	STAC
GRCh38	ENSG00000254693	Gene	antisense	AC010768.1
GRCh38	ENSG00000249122	Gene	lincRNA	AC105389.1
GRCh38	ENSG00000066468	Gene	protein_coding	FGFR2
GRCh38	ENSG00000268996	Gene	antisense	MAN1B1-DT
GRCh38	ENSG00000173193	Gene	protein_coding	PARP14
GRCh38	ENSG00000266923	Gene	antisense	AC063949.2
GRCh38	ENSG00000067596	Gene	protein_coding	DHX8
GRCh38	ENSG00000116604	Gene	protein_coding	MEF2D
GRCh38	ENSG00000070808	Gene	protein_coding	CAMK2A
GRCh38	ENSG00000223042	Gene	misc_RNA	RN7SKP161
GRCh38	ENSG00000279748	Gene	TEC	AC008764.9
GRCh38	ENSG00000274114	Gene	transcribed_unprocessed_pseudogene	ALOX15P1
GRCh38	ENSG00000279744	Gene	TEC	AC132938.5
GRCh38	ENSG00000279742	Gene	TEC	AP000974.1
GRCh38	ENSG00000080189	Gene	protein_coding	SLC35C2
GRCh38	ENSG00000147883	Gene	protein_coding	CDKN2B
GRCh38	ENSG00000147889	Gene	protein_coding	CDKN2A
GRCh38	ENSG00000101935	Gene	protein_coding	AMMECR1
GRCh38	ENSG00000101938	Gene	protein_coding	CHRDL1
GRCh38	ENSG00000130656	Gene	protein_coding	HBZ
GRCh38	ENSG00000130653	Gene	protein_coding	PNPLA7
GRCh38	ENSG00000241291	Gene	misc_RNA	RN7SL791P
GRCh38	ENSG00000113389	Gene	protein_coding	NPR3
GRCh38	ENSG00000223595	Gene	processed_pseudogene	LYPLA1P1
GRCh38	ENSG00000223597	Gene	lincRNA	LINC02142
GRCh38	ENSG00000223599	Gene	processed_pseudogene	AL513523.1
GRCh38	ENSG00000223598	Gene	antisense	AL138733.1
GRCh38	ENSG00000067334	Gene	protein_coding	DNTTIP2
GRCh38	ENSG00000113387	Gene	protein_coding	SUB1
GRCh38	ENSG00000113384	Gene	protein_coding	GOLPH3
GRCh38	ENSG00000235545	Gene	antisense	AC103923.1
GRCh38	ENSG00000076258	Gene	protein_coding	FMO4
GRCh38	ENSG00000235549	Gene	processed_pseudogene	EIF1P2
GRCh38	ENSG00000235548	Gene	processed_pseudogene	AC073551.1
GRCh38	ENSG00000234634	Gene	lincRNA	LINC02093
GRCh38	ENSG00000234636	Gene	antisense	MED14OS
GRCh38	ENSG00000180592	Gene	protein_coding	SKIDA1
GRCh38	ENSG00000061656	Gene	protein_coding	SPAG4
GRCh38	ENSG00000180596	Gene	protein_coding	HIST1H2BC
GRCh38	ENSG00000073578	Gene	protein_coding	SDHA
GRCh38	ENSG00000228944	Gene	antisense	AC004485.1
GRCh38	ENSG00000089009	Gene	protein_coding	RPL6
GRCh38	ENSG00000261348	Gene	lincRNA	LINC02136
GRCh38	ENSG00000261346	Gene	antisense	AC116348.3
GRCh38	ENSG00000261347	Gene	lincRNA	AP000439.4
GRCh38	ENSG00000089006	Gene	protein_coding	SNX5
GRCh38	ENSG00000261341	Gene	protein_coding	AC010325.1
GRCh38	ENSG00000269118	Gene	transcribed_unprocessed_pseudogene	FAM90A28P
GRCh38	ENSG00000264196	Gene	antisense	AC011120.1
GRCh38	ENSG00000269113	Gene	protein_coding	TRABD2B
GRCh38	ENSG00000269110	Gene	lincRNA	AC010636.2
GRCh38	ENSG00000117266	Gene	protein_coding	CDK18
GRCh38	ENSG00000117262	Gene	protein_coding	GPR89A
GRCh38	ENSG00000107831	Gene	protein_coding	FGF8
GRCh38	ENSG00000107833	Gene	protein_coding	NPM3
GRCh38	ENSG00000156509	Gene	protein_coding	FBXO43
GRCh38	ENSG00000224063	Gene	antisense	AC007319.1
GRCh38	ENSG00000224066	Gene	antisense	AL049795.1
GRCh38	ENSG00000264443	Gene	lincRNA	AL445686.2
GRCh38	ENSG00000156500	Gene	protein_coding	FAM122C
GRCh38	ENSG00000156504	Gene	protein_coding	FAM122B
GRCh38	ENSG00000267180	Gene	transcribed_processed_pseudogene	AC007136.1
GRCh38	ENSG00000267184	Gene	processed_pseudogene	AC002545.1
GRCh38	ENSG00000267185	Gene	processed_pseudogene	PTP4A2P1
GRCh38	ENSG00000103642	Gene	protein_coding	LACTB
GRCh38	ENSG00000267188	Gene	processed_transcript	AC245748.2
GRCh38	ENSG00000103647	Gene	protein_coding	CORO2B
GRCh38	ENSG00000064687	Gene	protein_coding	ABCA7
GRCh38	ENSG00000263874	Gene	protein_coding	LINC00672
GRCh38	ENSG00000263878	Gene	antisense	DLGAP1-AS4
GRCh38	ENSG00000022556	Gene	protein_coding	NLRP2
GRCh38	ENSG00000076928	Gene	protein_coding	ARHGEF1
GRCh38	ENSG00000181072	Gene	protein_coding	CHRM2
GRCh38	ENSG00000076924	Gene	protein_coding	XAB2
GRCh38	ENSG00000143337	Gene	protein_coding	TOR1AIP1
GRCh38	ENSG00000143333	Gene	protein_coding	RGS16
GRCh38	ENSG00000134020	Gene	protein_coding	PEBP4
GRCh38	ENSG00000168152	Gene	protein_coding	THAP9
GRCh38	ENSG00000189241	Gene	protein_coding	TSPYL1
GRCh38	ENSG00000168159	Gene	protein_coding	RNF187
GRCh38	ENSG00000111837	Gene	protein_coding	MAK
GRCh38	ENSG00000111834	Gene	protein_coding	RSPH4A
GRCh38	ENSG00000111832	Gene	protein_coding	RWDD1
GRCh38	ENSG00000262693	Gene	antisense	AC012146.3
GRCh38	ENSG00000262692	Gene	antisense	AC116914.2
GRCh38	ENSG00000244203	Gene	antisense	FOXP1-AS1
GRCh38	ENSG00000188596	Gene	protein_coding	CFAP54
GRCh38	ENSG00000069509	Gene	protein_coding	FUNDC1
GRCh38	ENSG00000269800	Gene	processed_pseudogene	PLEKHA3P1
GRCh38	ENSG00000269802	Gene	antisense	AC011491.3
GRCh38	ENSG00000269807	Gene	antisense	AC007292.3
GRCh38	ENSG00000269806	Gene	antisense	BICRA-AS1
GRCh38	ENSG00000265319	Gene	misc_RNA	RN7SL847P
GRCh38	ENSG00000183354	Gene	protein_coding	KIAA2026
GRCh38	ENSG00000265313	Gene	lincRNA	LINC01476
GRCh38	ENSG00000265316	Gene	antisense	AP005059.2
GRCh38	ENSG00000263252	Gene	processed_pseudogene	AC005341.1
GRCh38	ENSG00000215367	Gene	transcribed_unitary_pseudogene	TMED11P
GRCh38	ENSG00000251122	Gene	processed_pseudogene	NIFKP2
GRCh38	ENSG00000251129	Gene	lincRNA	LINC02506
GRCh38	ENSG00000251128	Gene	antisense	WWC2-AS1
GRCh38	ENSG00000119760	Gene	protein_coding	SUPT7L
GRCh38	ENSG00000259353	Gene	antisense	AC090515.4
GRCh38	ENSG00000259350	Gene	processed_pseudogene	AC067805.1
GRCh38	ENSG00000019995	Gene	protein_coding	ZRANB1
GRCh38	ENSG00000197779	Gene	protein_coding	ZNF81
GRCh38	ENSG00000259354	Gene	antisense	AC025580.2
GRCh38	ENSG00000019991	Gene	protein_coding	HGF
GRCh38	ENSG00000135778	Gene	protein_coding	NTPCR
GRCh38	ENSG00000135776	Gene	protein_coding	ABCB10
GRCh38	ENSG00000135775	Gene	protein_coding	COG2
GRCh38	ENSG00000139428	Gene	protein_coding	MMAB
GRCh38	ENSG00000135773	Gene	protein_coding	CAPN9
GRCh38	ENSG00000147050	Gene	protein_coding	KDM6A
GRCh38	ENSG00000152990	Gene	protein_coding	ADGRA3
GRCh38	ENSG00000175550	Gene	protein_coding	DRAP1
GRCh38	ENSG00000132749	Gene	protein_coding	TESMIN
GRCh38	ENSG00000226339	Gene	processed_pseudogene	RPS26P56
GRCh38	ENSG00000165646	Gene	protein_coding	SLC18A2
GRCh38	ENSG00000226337	Gene	lincRNA	AL353616.2
GRCh38	ENSG00000226334	Gene	antisense	AL359182.1
GRCh38	ENSG00000132744	Gene	protein_coding	ACY3
GRCh38	ENSG00000226332	Gene	antisense	AL354836.1
GRCh38	ENSG00000226330	Gene	antisense	AL606489.1
GRCh38	ENSG00000132740	Gene	protein_coding	IGHMBP2
GRCh38	ENSG00000266758	Gene	miRNA	MIR3680-2
GRCh38	ENSG00000153029	Gene	protein_coding	MR1
GRCh38	ENSG00000231420	Gene	lincRNA	LINC01817
GRCh38	ENSG00000245156	Gene	lincRNA	AP001107.1
GRCh38	ENSG00000266750	Gene	miRNA	MIR4645
GRCh38	ENSG00000266754	Gene	misc_RNA	RN7SL524P
GRCh38	ENSG00000187026	Gene	protein_coding	KRTAP21-2
GRCh38	ENSG00000187024	Gene	protein_coding	PTRH1
GRCh38	ENSG00000142039	Gene	protein_coding	CCDC97
GRCh38	ENSG00000187021	Gene	protein_coding	PNLIPRP1
GRCh38	ENSG00000162148	Gene	protein_coding	PPP1R32
GRCh38	ENSG00000180035	Gene	protein_coding	ZNF48
GRCh38	ENSG00000066855	Gene	protein_coding	MTFR1
GRCh38	ENSG00000188620	Gene	protein_coding	HMX3
GRCh38	ENSG00000161681	Gene	protein_coding	SHANK1
GRCh38	ENSG00000185774	Gene	protein_coding	KCNIP4
GRCh38	ENSG00000090054	Gene	protein_coding	SPTLC1
GRCh38	ENSG00000101096	Gene	protein_coding	NFATC2
GRCh38	ENSG00000101098	Gene	protein_coding	RIMS4
GRCh38	ENSG00000250654	Gene	transcribed_unprocessed_pseudogene	AC023794.4
GRCh38	ENSG00000213402	Gene	protein_coding	PTPRCAP
GRCh38	ENSG00000257607	Gene	antisense	AC073957.2
GRCh38	ENSG00000257605	Gene	antisense	AC073611.2
GRCh38	ENSG00000112715	Gene	protein_coding	VEGFA
GRCh38	ENSG00000250658	Gene	lincRNA	AC097652.1
GRCh38	ENSG00000258400	Gene	antisense	AL591767.1
GRCh38	ENSG00000070495	Gene	protein_coding	JMJD6
GRCh38	ENSG00000258405	Gene	protein_coding	ZNF578
GRCh38	ENSG00000258404	Gene	lincRNA	LINC02320
GRCh38	ENSG00000258408	Gene	transcribed_processed_pseudogene	NT5CP2
GRCh38	ENSG00000138468	Gene	protein_coding	SENP7
GRCh38	ENSG00000250387	Gene	lincRNA	LINC02197
GRCh38	ENSG00000164597	Gene	protein_coding	COG5
GRCh38	ENSG00000250385	Gene	antisense	AC106772.2
GRCh38	ENSG00000164591	Gene	protein_coding	MYOZ3
GRCh38	ENSG00000250383	Gene	antisense	AC008871.1
GRCh38	ENSG00000222051	Gene	snRNA	RNU6-1165P
GRCh38	ENSG00000148143	Gene	protein_coding	ZNF462
GRCh38	ENSG00000267404	Gene	processed_pseudogene	AC023043.2
GRCh38	ENSG00000267402	Gene	antisense	TCF4-AS2
GRCh38	ENSG00000267400	Gene	processed_pseudogene	AC010928.2
GRCh38	ENSG00000104112	Gene	protein_coding	SCG3
GRCh38	ENSG00000267409	Gene	lincRNA	AC068473.4
GRCh38	ENSG00000223908	Gene	processed_pseudogene	AC068657.1
GRCh38	ENSG00000223903	Gene	processed_pseudogene	RPL23P4
GRCh38	ENSG00000223901	Gene	antisense	AP001469.1
GRCh38	ENSG00000125285	Gene	protein_coding	SOX21
GRCh38	ENSG00000181852	Gene	protein_coding	RNF41
GRCh38	ENSG00000242314	Gene	processed_pseudogene	RPL12P32
GRCh38	ENSG00000181856	Gene	protein_coding	SLC2A4
GRCh38	ENSG00000168936	Gene	protein_coding	TMEM129
GRCh38	ENSG00000168939	Gene	protein_coding	SPRY3
GRCh38	ENSG00000168938	Gene	protein_coding	PPIC
GRCh38	ENSG00000197506	Gene	protein_coding	SLC28A3
GRCh38	ENSG00000256551	Gene	lincRNA	LINC02369
GRCh38	ENSG00000256552	Gene	transcribed_processed_pseudogene	AC092745.2
GRCh38	ENSG00000126883	Gene	protein_coding	NUP214
GRCh38	ENSG00000126882	Gene	protein_coding	FAM78A
GRCh38	ENSG00000186088	Gene	protein_coding	GSAP
GRCh38	ENSG00000204929	Gene	processed_transcript	AC007389.1
GRCh38	ENSG00000204928	Gene	protein_coding	GRXCR2
GRCh38	ENSG00000204923	Gene	protein_coding	FBXO48
GRCh38	ENSG00000204922	Gene	protein_coding	UQCC3
GRCh38	ENSG00000204920	Gene	protein_coding	ZNF155
GRCh38	ENSG00000089041	Gene	protein_coding	P2RX7
GRCh38	ENSG00000008441	Gene	protein_coding	NFIX
GRCh38	ENSG00000182508	Gene	protein_coding	LHFPL1
GRCh38	ENSG00000182504	Gene	protein_coding	CEP97
GRCh38	ENSG00000125843	Gene	protein_coding	AP5S1
GRCh38	ENSG00000104808	Gene	protein_coding	DHDH
GRCh38	ENSG00000234369	Gene	processed_pseudogene	TATDN1P1
GRCh38	ENSG00000104805	Gene	protein_coding	NUCB1
GRCh38	ENSG00000104804	Gene	protein_coding	TULP2
GRCh38	ENSG00000237417	Gene	processed_pseudogene	XRCC6P1
GRCh38	ENSG00000106400	Gene	protein_coding	ZNHIT1
GRCh38	ENSG00000237413	Gene	processed_transcript	AC096531.2
GRCh38	ENSG00000280485	Gene	antisense	AL358154.1
GRCh38	ENSG00000177508	Gene	protein_coding	IRX3
GRCh38	ENSG00000249360	Gene	processed_pseudogene	AC034232.1
GRCh38	ENSG00000257845	Gene	lincRNA	LINC02294
GRCh38	ENSG00000187840	Gene	protein_coding	EIF4EBP1
GRCh38	ENSG00000199363	Gene	snoRNA	SNORA63E
GRCh38	ENSG00000199366	Gene	misc_RNA	RF00019
GRCh38	ENSG00000202515	Gene	misc_RNA	VTRNA1-3
GRCh38	ENSG00000123933	Gene	protein_coding	MXD4
GRCh38	ENSG00000140526	Gene	protein_coding	ABHD2
GRCh38	ENSG00000140527	Gene	protein_coding	WDR93
GRCh38	ENSG00000140525	Gene	protein_coding	FANCI
GRCh38	ENSG00000140521	Gene	protein_coding	POLG
GRCh38	ENSG00000246541	Gene	lincRNA	AC096746.1
GRCh38	ENSG00000167107	Gene	protein_coding	ACSF2
GRCh38	ENSG00000167106	Gene	protein_coding	FAM102A
GRCh38	ENSG00000280734	Gene	processed_transcript	LINC01232
GRCh38	ENSG00000167103	Gene	protein_coding	PIP5KL1
GRCh38	ENSG00000165704	Gene	protein_coding	HPRT1
GRCh38	ENSG00000167100	Gene	protein_coding	SAMD14
GRCh38	ENSG00000240265	Gene	processed_pseudogene	AC099328.1
GRCh38	ENSG00000280739	Gene	processed_transcript	EIF1B-AS1
GRCh38	ENSG00000244945	Gene	antisense	AC136604.2
GRCh38	ENSG00000166851	Gene	protein_coding	PLK1
GRCh38	ENSG00000166856	Gene	protein_coding	GPR182
GRCh38	ENSG00000207357	Gene	snRNA	RNU6-2
GRCh38	ENSG00000166855	Gene	protein_coding	CLPX
GRCh38	ENSG00000207359	Gene	snRNA	RNU6-925P
GRCh38	ENSG00000163374	Gene	protein_coding	YY1AP1
GRCh38	ENSG00000163376	Gene	protein_coding	KBTBD8
GRCh38	ENSG00000163377	Gene	protein_coding	FAM19A4
GRCh38	ENSG00000163378	Gene	protein_coding	EOGT
GRCh38	ENSG00000255143	Gene	sense_overlapping	AP000879.2
GRCh38	ENSG00000276747	Gene	protein_coding	PADI6
GRCh38	ENSG00000276744	Gene	sense_intronic	AC105137.2
GRCh38	ENSG00000255147	Gene	transcribed_unprocessed_pseudogene	AP003385.4
GRCh38	ENSG00000255146	Gene	lincRNA	AP004247.2
GRCh38	ENSG00000255145	Gene	antisense	STX17-AS1
GRCh38	ENSG00000282390	Gene	sense_intronic	AL392083.1
GRCh38	ENSG00000056586	Gene	protein_coding	RC3H2
GRCh38	ENSG00000178882	Gene	protein_coding	RFLNA
GRCh38	ENSG00000227811	Gene	bidirectional_promoter_lncRNA	INKA2-AS1
GRCh38	ENSG00000227813	Gene	processed_pseudogene	Z82190.1
GRCh38	ENSG00000128849	Gene	protein_coding	CGNL1
GRCh38	ENSG00000224027	Gene	lincRNA	AL133456.1
GRCh38	ENSG00000225526	Gene	protein_coding	MKRN2OS
GRCh38	ENSG00000241135	Gene	lincRNA	LINC00881
GRCh38	ENSG00000241131	Gene	lincRNA	LINC02032
GRCh38	ENSG00000225521	Gene	antisense	AC005237.1
GRCh38	ENSG00000253460	Gene	IG_V_pseudogene	IGKV2OR22-3
GRCh38	ENSG00000225528	Gene	protein_coding	Z82206.1
GRCh38	ENSG00000259502	Gene	processed_pseudogene	AL132640.1
GRCh38	ENSG00000157005	Gene	protein_coding	SST
GRCh38	ENSG00000184014	Gene	protein_coding	DENND5A
GRCh38	ENSG00000184012	Gene	protein_coding	TMPRSS2
GRCh38	ENSG00000179820	Gene	protein_coding	MYADM
GRCh38	ENSG00000264400	Gene	misc_RNA	RN7SL491P
GRCh38	ENSG00000162426	Gene	protein_coding	SLC45A1
GRCh38	ENSG00000268204	Gene	antisense	AC008763.1
GRCh38	ENSG00000268205	Gene	lincRNA	AC005261.1
GRCh38	ENSG00000279189	Gene	TEC	AP003972.1
GRCh38	ENSG00000279187	Gene	TEC	AC027601.5
GRCh38	ENSG00000279181	Gene	TEC	AC110801.1
GRCh38	ENSG00000200827	Gene	snRNA	RNU6-324P
GRCh38	ENSG00000204110	Gene	lincRNA	LINC02520
GRCh38	ENSG00000204116	Gene	protein_coding	CHIC1
GRCh38	ENSG00000201196	Gene	misc_RNA	RF00019
GRCh38	ENSG00000257553	Gene	antisense	AC034102.4
GRCh38	ENSG00000137145	Gene	protein_coding	DENND4C
GRCh38	ENSG00000137142	Gene	protein_coding	IGFBPL1
GRCh38	ENSG00000201198	Gene	snRNA	RNU6-879P
GRCh38	ENSG00000109572	Gene	protein_coding	CLCN3
GRCh38	ENSG00000233884	Gene	antisense	AL772337.2
GRCh38	ENSG00000283118	Gene	antisense	AC009951.2
GRCh38	ENSG00000283117	Gene	lincRNA	AC004949.1
GRCh38	ENSG00000109576	Gene	protein_coding	AADAT
GRCh38	ENSG00000100077	Gene	protein_coding	GRK3
GRCh38	ENSG00000278588	Gene	protein_coding	HIST1H2BI
GRCh38	ENSG00000001561	Gene	protein_coding	ENPP4
GRCh38	ENSG00000159128	Gene	protein_coding	IFNGR2
GRCh38	ENSG00000122912	Gene	protein_coding	SLC25A16
GRCh38	ENSG00000025156	Gene	protein_coding	HSF2
GRCh38	ENSG00000253258	Gene	antisense	AC068228.1
GRCh38	ENSG00000253251	Gene	protein_coding	SHLD3
GRCh38	ENSG00000129038	Gene	protein_coding	LOXL1
GRCh38	ENSG00000253252	Gene	lincRNA	AC022784.2
GRCh38	ENSG00000253257	Gene	processed_pseudogene	MTND4P7
GRCh38	ENSG00000154065	Gene	protein_coding	ANKRD29
GRCh38	ENSG00000271716	Gene	antisense	AC022001.2
GRCh38	ENSG00000207688	Gene	miRNA	MIR548AA2
GRCh38	ENSG00000157193	Gene	protein_coding	LRP8
GRCh38	ENSG00000107223	Gene	protein_coding	EDF1
GRCh38	ENSG00000258399	Gene	lincRNA	AL117190.1
GRCh38	ENSG00000232823	Gene	processed_pseudogene	TXNP1
GRCh38	ENSG00000232821	Gene	antisense	AC003986.2
GRCh38	ENSG00000232825	Gene	antisense	AL445433.2
GRCh38	ENSG00000232829	Gene	processed_pseudogene	GSTO3P
GRCh38	ENSG00000232828	Gene	antisense	AC231533.1
GRCh38	ENSG00000120519	Gene	protein_coding	SLC10A7
GRCh38	ENSG00000155330	Gene	protein_coding	C16orf87
GRCh38	ENSG00000235890	Gene	antisense	TSPEAR-AS1
GRCh38	ENSG00000278635	Gene	unprocessed_pseudogene	AC141557.2
GRCh38	ENSG00000037749	Gene	protein_coding	MFAP3
GRCh38	ENSG00000273055	Gene	antisense	AC005046.1
GRCh38	ENSG00000170522	Gene	protein_coding	ELOVL6
GRCh38	ENSG00000170525	Gene	protein_coding	PFKFB3
GRCh38	ENSG00000273058	Gene	antisense	AL359921.2
GRCh38	ENSG00000164548	Gene	protein_coding	TRA2A
GRCh38	ENSG00000198553	Gene	protein_coding	KCNRG
GRCh38	ENSG00000198551	Gene	protein_coding	ZNF627
GRCh38	ENSG00000198556	Gene	protein_coding	ZNF789
GRCh38	ENSG00000198554	Gene	protein_coding	WDHD1
GRCh38	ENSG00000241907	Gene	processed_pseudogene	RPS20P4
GRCh38	ENSG00000163612	Gene	unprocessed_pseudogene	FAM86KP
GRCh38	ENSG00000075223	Gene	protein_coding	SEMA3C
GRCh38	ENSG00000164542	Gene	protein_coding	KIAA0895
GRCh38	ENSG00000160714	Gene	protein_coding	UBE2Q1
GRCh38	ENSG00000160712	Gene	protein_coding	IL6R
GRCh38	ENSG00000160710	Gene	protein_coding	ADAR
GRCh38	ENSG00000096088	Gene	protein_coding	PGC
GRCh38	ENSG00000136950	Gene	protein_coding	ARPC5L
GRCh38	ENSG00000215165	Gene	processed_pseudogene	TCEA1P3
GRCh38	ENSG00000083307	Gene	protein_coding	GRHL2
GRCh38	ENSG00000096080	Gene	protein_coding	MRPS18A
GRCh38	ENSG00000222000	Gene	antisense	AC092675.1
GRCh38	ENSG00000280054	Gene	TEC	AC004241.5
GRCh38	ENSG00000258869	Gene	lincRNA	LINC02312
GRCh38	ENSG00000175467	Gene	protein_coding	SART1
GRCh38	ENSG00000237864	Gene	lincRNA	LINC00322
GRCh38	ENSG00000105402	Gene	protein_coding	NAPA
GRCh38	ENSG00000105401	Gene	protein_coding	CDC37
GRCh38	ENSG00000105404	Gene	protein_coding	RABAC1
GRCh38	ENSG00000131459	Gene	protein_coding	GFPT2
GRCh38	ENSG00000279976	Gene	TEC	AC073862.4
GRCh38	ENSG00000279970	Gene	TEC	AC023024.2
GRCh38	ENSG00000279973	Gene	lincRNA	CU104787.1
GRCh38	ENSG00000135917	Gene	protein_coding	SLC19A3
GRCh38	ENSG00000181218	Gene	protein_coding	HIST3H2A
GRCh38	ENSG00000132185	Gene	protein_coding	FCRLA
GRCh38	ENSG00000132182	Gene	protein_coding	NUP210
GRCh38	ENSG00000222009	Gene	protein_coding	BTBD19
GRCh38	ENSG00000258860	Gene	lincRNA	AL133163.2
GRCh38	ENSG00000237990	Gene	antisense	CNTN4-AS1
GRCh38	ENSG00000237993	Gene	antisense	AL365318.1
GRCh38	ENSG00000014919	Gene	protein_coding	COX15
GRCh38	ENSG00000135205	Gene	protein_coding	CCDC146
GRCh38	ENSG00000116996	Gene	protein_coding	ZP4
GRCh38	ENSG00000131981	Gene	protein_coding	LGALS3
GRCh38	ENSG00000199603	Gene	snRNA	RNU6-951P
GRCh38	ENSG00000188026	Gene	protein_coding	RILPL1
GRCh38	ENSG00000273942	Gene	misc_RNA	RF01963
GRCh38	ENSG00000273945	Gene	miRNA	MIR6853
GRCh38	ENSG00000166337	Gene	protein_coding	TAF10
GRCh38	ENSG00000273948	Gene	misc_RNA	RF02177
GRCh38	ENSG00000253287	Gene	lincRNA	AC104012.1
GRCh38	ENSG00000240747	Gene	protein_coding	KRBOX1
GRCh38	ENSG00000272097	Gene	lincRNA	AL024498.1
GRCh38	ENSG00000272092	Gene	lincRNA	AC087623.2
GRCh38	ENSG00000084652	Gene	protein_coding	TXLNA
GRCh38	ENSG00000214691	Gene	lincRNA	LINC01913
GRCh38	ENSG00000214694	Gene	protein_coding	ARHGEF33
GRCh38	ENSG00000172167	Gene	protein_coding	MTBP
GRCh38	ENSG00000172164	Gene	protein_coding	SNTB1
GRCh38	ENSG00000200795	Gene	snRNA	RNU4-1
GRCh38	ENSG00000230483	Gene	antisense	AC124057.1
GRCh38	ENSG00000264229	Gene	snRNA	RNU4ATAC
GRCh38	ENSG00000214342	Gene	processed_pseudogene	ATP5PBP2
GRCh38	ENSG00000214347	Gene	transcribed_unitary_pseudogene	AC011491.1
GRCh38	ENSG00000020426	Gene	protein_coding	MNAT1
GRCh38	ENSG00000233441	Gene	transcribed_unitary_pseudogene	CYP2AB1P
GRCh38	ENSG00000229155	Gene	lincRNA	LINC02038
GRCh38	ENSG00000229154	Gene	antisense	KCNQ5-AS1
GRCh38	ENSG00000101871	Gene	protein_coding	MID1
GRCh38	ENSG00000266012	Gene	miRNA	MIR4764
GRCh38	ENSG00000138115	Gene	protein_coding	CYP2C8
GRCh38	ENSG00000275479	Gene	lincRNA	AC087741.2
GRCh38	ENSG00000138111	Gene	protein_coding	MFSD13A
GRCh38	ENSG00000172789	Gene	protein_coding	HOXC5
GRCh38	ENSG00000172785	Gene	protein_coding	CBWD1
GRCh38	ENSG00000138119	Gene	protein_coding	MYOF
GRCh38	ENSG00000172780	Gene	protein_coding	RAB43
GRCh38	ENSG00000150201	Gene	protein_coding	FXYD4
GRCh38	ENSG00000144724	Gene	protein_coding	PTPRG
GRCh38	ENSG00000271547	Gene	processed_pseudogene	AC117498.3
GRCh38	ENSG00000236119	Gene	lincRNA	AP000688.3
GRCh38	ENSG00000236118	Gene	unprocessed_pseudogene	AC245517.4
GRCh38	ENSG00000236111	Gene	processed_pseudogene	AL603882.1
GRCh38	ENSG00000236110	Gene	unprocessed_pseudogene	OR2AM1P
GRCh38	ENSG00000174788	Gene	protein_coding	PCP2
GRCh38	ENSG00000224924	Gene	lincRNA	LINC00320
GRCh38	ENSG00000196923	Gene	protein_coding	PDLIM7
GRCh38	ENSG00000196922	Gene	transcribed_unprocessed_pseudogene	ZNF252P
GRCh38	ENSG00000174780	Gene	protein_coding	SRP72
GRCh38	ENSG00000260596	Gene	protein_coding	DUX4
GRCh38	ENSG00000173786	Gene	protein_coding	CNP
GRCh38	ENSG00000233694	Gene	lincRNA	LINC02579
GRCh38	ENSG00000233693	Gene	antisense	AL357568.1
GRCh38	ENSG00000233690	Gene	processed_pseudogene	EBAG9P1
GRCh38	ENSG00000238183	Gene	processed_pseudogene	RPS27P5
GRCh38	ENSG00000232124	Gene	processed_transcript	AP001057.1
GRCh38	ENSG00000232125	Gene	protein_coding	DYTN
GRCh38	ENSG00000238184	Gene	antisense	CD81-AS1
GRCh38	ENSG00000238189	Gene	antisense	ENOX1-AS2
GRCh38	ENSG00000116473	Gene	protein_coding	RAP1A
GRCh38	ENSG00000112996	Gene	protein_coding	MRPS30
GRCh38	ENSG00000112992	Gene	protein_coding	NNT
GRCh38	ENSG00000116478	Gene	protein_coding	HDAC1
GRCh38	ENSG00000247627	Gene	processed_pseudogene	MTND4P12
GRCh38	ENSG00000223657	Gene	processed_pseudogene	KRT8P51
GRCh38	ENSG00000223652	Gene	antisense	AC106786.1
GRCh38	ENSG00000223653	Gene	antisense	AL078459.1
GRCh38	ENSG00000223651	Gene	processed_pseudogene	AL049812.1
GRCh38	ENSG00000223658	Gene	protein_coding	C1GALT1C1L
GRCh38	ENSG00000099866	Gene	protein_coding	MADCAM1
GRCh38	ENSG00000151150	Gene	protein_coding	ANK3
GRCh38	ENSG00000099864	Gene	protein_coding	PALM
GRCh38	ENSG00000270638	Gene	lincRNA	AL023806.1
GRCh38	ENSG00000099860	Gene	protein_coding	GADD45B
GRCh38	ENSG00000270634	Gene	processed_pseudogene	AC005518.2
GRCh38	ENSG00000099869	Gene	antisense	IGF2-AS
GRCh38	ENSG00000106245	Gene	protein_coding	BUD31
GRCh38	ENSG00000106244	Gene	protein_coding	PDAP1
GRCh38	ENSG00000072210	Gene	protein_coding	ALDH3A2
GRCh38	ENSG00000106246	Gene	protein_coding	PTCD1
GRCh38	ENSG00000269303	Gene	antisense	AC020907.3
GRCh38	ENSG00000266173	Gene	protein_coding	STRADA
GRCh38	ENSG00000266174	Gene	miRNA	MIR4666A
GRCh38	ENSG00000269307	Gene	protein_coding	AC010463.1
GRCh38	ENSG00000269304	Gene	processed_pseudogene	FKBP1AP1
GRCh38	ENSG00000212348	Gene	snRNA	RNU6-1300P
GRCh38	ENSG00000100836	Gene	protein_coding	PABPN1
GRCh38	ENSG00000212342	Gene	snoRNA	RF00586
GRCh38	ENSG00000236809	Gene	unprocessed_pseudogene	SNX25P1
GRCh38	ENSG00000236801	Gene	processed_pseudogene	RPL24P8
GRCh38	ENSG00000153790	Gene	protein_coding	C7orf31
GRCh38	ENSG00000228124	Gene	antisense	AL096678.1
GRCh38	ENSG00000228127	Gene	lincRNA	LINC01649
GRCh38	ENSG00000250877	Gene	antisense	AC095056.1
GRCh38	ENSG00000234409	Gene	protein_coding	CCDC188
GRCh38	ENSG00000142765	Gene	protein_coding	SYTL1
GRCh38	ENSG00000113643	Gene	protein_coding	RARS
GRCh38	ENSG00000113645	Gene	protein_coding	WWC1
GRCh38	ENSG00000276164	Gene	unprocessed_pseudogene	DUX4L20
GRCh38	ENSG00000113649	Gene	protein_coding	TCERG1
GRCh38	ENSG00000113648	Gene	protein_coding	H2AFY
GRCh38	ENSG00000169432	Gene	protein_coding	SCN9A
GRCh38	ENSG00000169435	Gene	protein_coding	RASSF6
GRCh38	ENSG00000264769	Gene	antisense	AC145207.8
GRCh38	ENSG00000169436	Gene	protein_coding	COL22A1
GRCh38	ENSG00000169439	Gene	protein_coding	SDC2
GRCh38	ENSG00000264765	Gene	lincRNA	AC098850.2
GRCh38	ENSG00000241229	Gene	misc_RNA	RN7SL443P
GRCh38	ENSG00000189030	Gene	protein_coding	VHLL
GRCh38	ENSG00000111644	Gene	protein_coding	ACRBP
GRCh38	ENSG00000111647	Gene	protein_coding	UHRF1BP1L
GRCh38	ENSG00000111641	Gene	protein_coding	NOP2
GRCh38	ENSG00000111640	Gene	protein_coding	GAPDH
GRCh38	ENSG00000111642	Gene	protein_coding	CHD4
GRCh38	ENSG00000267227	Gene	processed_pseudogene	AC005324.6
GRCh38	ENSG00000267226	Gene	bidirectional_promoter_lncRNA	AC104971.1
GRCh38	ENSG00000267225	Gene	sense_overlapping	WDR7-OT1
GRCh38	ENSG00000267223	Gene	antisense	AC005597.1
GRCh38	ENSG00000142494	Gene	protein_coding	SLC47A1
GRCh38	ENSG00000267228	Gene	protein_coding	AC012254.2
GRCh38	ENSG00000263935	Gene	processed_pseudogene	TOMM20P3
GRCh38	ENSG00000263934	Gene	snoRNA	SNORD3A
GRCh38	ENSG00000114030	Gene	protein_coding	KPNA1
GRCh38	ENSG00000261687	Gene	antisense	AC068724.1
GRCh38	ENSG00000073331	Gene	protein_coding	ALPK1
GRCh38	ENSG00000261683	Gene	lincRNA	LINC00838
GRCh38	ENSG00000261680	Gene	processed_pseudogene	AC093249.5
GRCh38	ENSG00000156313	Gene	protein_coding	RPGR
GRCh38	ENSG00000039537	Gene	protein_coding	C6
GRCh38	ENSG00000262333	Gene	processed_pseudogene	HNRNPA1P16
GRCh38	ENSG00000109220	Gene	protein_coding	CHIC2
GRCh38	ENSG00000262339	Gene	antisense	AC130371.1
GRCh38	ENSG00000012048	Gene	protein_coding	BRCA1
GRCh38	ENSG00000225727	Gene	transcribed_processed_pseudogene	AL139184.1
GRCh38	ENSG00000225721	Gene	antisense	AL592166.1
GRCh38	ENSG00000229654	Gene	lincRNA	LINC02526
GRCh38	ENSG00000229656	Gene	lincRNA	ITGB1-DT
GRCh38	ENSG00000229652	Gene	processed_pseudogene	AL359837.1
GRCh38	ENSG00000149716	Gene	protein_coding	LTO1
GRCh38	ENSG00000184254	Gene	protein_coding	ALDH1A3
GRCh38	ENSG00000138942	Gene	protein_coding	RNF185
GRCh38	ENSG00000138944	Gene	protein_coding	SHISAL1
GRCh38	ENSG00000264660	Gene	antisense	AC107926.1
GRCh38	ENSG00000134612	Gene	transcribed_unprocessed_pseudogene	FOLH1B
GRCh38	ENSG00000163171	Gene	protein_coding	CDC42EP3
GRCh38	ENSG00000187783	Gene	protein_coding	TMEM72
GRCh38	ENSG00000280809	Gene	lincRNA	LINC00836
GRCh38	ENSG00000008226	Gene	protein_coding	DLEC1
GRCh38	ENSG00000166529	Gene	protein_coding	ZSCAN21
GRCh38	ENSG00000166526	Gene	protein_coding	ZNF3
GRCh38	ENSG00000166527	Gene	protein_coding	CLEC4D
GRCh38	ENSG00000182362	Gene	protein_coding	YBEY
GRCh38	ENSG00000225891	Gene	antisense	AL513365.2
GRCh38	ENSG00000114698	Gene	protein_coding	PLSCR4
GRCh38	ENSG00000244432	Gene	processed_pseudogene	RPL39P28
GRCh38	ENSG00000229388	Gene	lincRNA	LINC01715
GRCh38	ENSG00000244436	Gene	processed_pseudogene	AC023050.1
GRCh38	ENSG00000229386	Gene	transcribed_unprocessed_pseudogene	OR8B9P
GRCh38	ENSG00000229382	Gene	lincRNA	BX322557.1
GRCh38	ENSG00000260796	Gene	antisense	AC145285.3
GRCh38	ENSG00000251088	Gene	lincRNA	AC117473.1
GRCh38	ENSG00000260795	Gene	processed_pseudogene	AC093519.1
GRCh38	ENSG00000260792	Gene	lincRNA	LINC02280
GRCh38	ENSG00000260790	Gene	antisense	AC092338.3
GRCh38	ENSG00000184786	Gene	protein_coding	TCTE3
GRCh38	ENSG00000184787	Gene	protein_coding	UBE2G2
GRCh38	ENSG00000251080	Gene	lincRNA	AC024132.2
GRCh38	ENSG00000251081	Gene	lincRNA	AC104663.1
GRCh38	ENSG00000206941	Gene	snoRNA	SNORD15A
GRCh38	ENSG00000259255	Gene	lincRNA	AC073941.1
GRCh38	ENSG00000181555	Gene	protein_coding	SETD2
GRCh38	ENSG00000259251	Gene	antisense	AC104590.1
GRCh38	ENSG00000206947	Gene	snoRNA	SNORA20B
GRCh38	ENSG00000168476	Gene	protein_coding	REEP4
GRCh38	ENSG00000168477	Gene	protein_coding	TNXB
GRCh38	ENSG00000112697	Gene	protein_coding	TMEM30A
GRCh38	ENSG00000112695	Gene	protein_coding	COX7A2
GRCh38	ENSG00000112699	Gene	protein_coding	GMDS
GRCh38	ENSG00000182093	Gene	protein_coding	WRB
GRCh38	ENSG00000182095	Gene	protein_coding	TNRC18
GRCh38	ENSG00000108578	Gene	protein_coding	BLMH
GRCh38	ENSG00000108576	Gene	protein_coding	SLC6A4
GRCh38	ENSG00000260240	Gene	transcribed_processed_pseudogene	APOOP5
GRCh38	ENSG00000254560	Gene	antisense	BBOX1-AS1
GRCh38	ENSG00000254561	Gene	antisense	AP003393.1
GRCh38	ENSG00000119514	Gene	protein_coding	GALNT12
GRCh38	ENSG00000254569	Gene	unprocessed_pseudogene	AP002004.1
GRCh38	ENSG00000227769	Gene	antisense	AC072062.1
GRCh38	ENSG00000227766	Gene	unprocessed_pseudogene	AL671277.1
GRCh38	ENSG00000227764	Gene	lincRNA	LINC01693
GRCh38	ENSG00000258610	Gene	lincRNA	AF111169.1
GRCh38	ENSG00000074527	Gene	protein_coding	NTN4
GRCh38	ENSG00000258615	Gene	unprocessed_pseudogene	AL117187.1
GRCh38	ENSG00000050130	Gene	protein_coding	JKAMP
GRCh38	ENSG00000154269	Gene	protein_coding	ENPP3
GRCh38	ENSG00000169981	Gene	protein_coding	ZNF35
GRCh38	ENSG00000154262	Gene	protein_coding	ABCA6
GRCh38	ENSG00000154263	Gene	protein_coding	ABCA10
GRCh38	ENSG00000154265	Gene	protein_coding	ABCA5
GRCh38	ENSG00000187258	Gene	protein_coding	NPSR1
GRCh38	ENSG00000180209	Gene	protein_coding	MYLPF
GRCh38	ENSG00000164961	Gene	protein_coding	WASHC5
GRCh38	ENSG00000180205	Gene	protein_coding	WFDC9
GRCh38	ENSG00000227496	Gene	processed_transcript	AC099066.2
GRCh38	ENSG00000258705	Gene	processed_pseudogene	AC245505.2
GRCh38	ENSG00000282980	Gene	processed_pseudogene	AC055839.1
GRCh38	ENSG00000282987	Gene	lincRNA	AC099753.1
GRCh38	ENSG00000282988	Gene	protein_coding	AL031777.3
GRCh38	ENSG00000283058	Gene	antisense	AC009234.1
GRCh38	ENSG00000283052	Gene	lincRNA	LINC02456
GRCh38	ENSG00000123444	Gene	protein_coding	KBTBD4
GRCh38	ENSG00000165389	Gene	protein_coding	SPTSSA
GRCh38	ENSG00000283051	Gene	lincRNA	LINC01668
GRCh38	ENSG00000183576	Gene	protein_coding	SETD3
GRCh38	ENSG00000183570	Gene	protein_coding	PCBP3
GRCh38	ENSG00000183578	Gene	protein_coding	TNFAIP8L3
GRCh38	ENSG00000183579	Gene	protein_coding	ZNRF3
GRCh38	ENSG00000250021	Gene	protein_coding	ARPIN-AP3S2
GRCh38	ENSG00000250027	Gene	antisense	AC022272.1
GRCh38	ENSG00000250026	Gene	transcribed_unprocessed_pseudogene	TMPRSS11BNL
GRCh38	ENSG00000250025	Gene	antisense	AC011396.2
GRCh38	ENSG00000250024	Gene	lincRNA	AC122138.1
GRCh38	ENSG00000257038	Gene	antisense	AP002761.3
GRCh38	ENSG00000116863	Gene	protein_coding	ADPRHL2
GRCh38	ENSG00000255763	Gene	processed_pseudogene	MRPS18CP4
GRCh38	ENSG00000202237	Gene	snRNA	RNU6-53P
GRCh38	ENSG00000255760	Gene	lincRNA	LINC02422
GRCh38	ENSG00000202231	Gene	snoRNA	RF00411
GRCh38	ENSG00000202233	Gene	snoRNA	RF00012
GRCh38	ENSG00000006756	Gene	protein_coding	ARSD
GRCh38	ENSG00000006757	Gene	protein_coding	PNPLA4
GRCh38	ENSG00000154889	Gene	protein_coding	MPPE1
GRCh38	ENSG00000248874	Gene	lincRNA	C5orf17
GRCh38	ENSG00000242299	Gene	processed_pseudogene	AC073861.1
GRCh38	ENSG00000270190	Gene	lincRNA	AC068491.3
GRCh38	ENSG00000164385	Gene	lincRNA	LINC01600
GRCh38	ENSG00000242294	Gene	transcribed_unprocessed_pseudogene	STAG3L5P
GRCh38	ENSG00000242292	Gene	processed_pseudogene	AC010631.1
GRCh38	ENSG00000242290	Gene	lincRNA	ZBTB20-AS5
GRCh38	ENSG00000159459	Gene	protein_coding	UBR1
GRCh38	ENSG00000151834	Gene	protein_coding	GABRA2
GRCh38	ENSG00000100483	Gene	protein_coding	VCPKMT
GRCh38	ENSG00000165685	Gene	protein_coding	TMEM52B
GRCh38	ENSG00000100485	Gene	protein_coding	SOS2
GRCh38	ENSG00000237137	Gene	processed_pseudogene	AL159169.1
GRCh38	ENSG00000107651	Gene	protein_coding	SEC23IP
GRCh38	ENSG00000006282	Gene	protein_coding	SPATA20
GRCh38	ENSG00000006283	Gene	protein_coding	CACNA1G
GRCh38	ENSG00000253642	Gene	lincRNA	AF279873.3
GRCh38	ENSG00000253643	Gene	antisense	AC024958.1
GRCh38	ENSG00000217442	Gene	protein_coding	SYCE3
GRCh38	ENSG00000253641	Gene	lincRNA	AC104964.1
GRCh38	ENSG00000253647	Gene	antisense	AC027306.1
GRCh38	ENSG00000253644	Gene	lincRNA	AP001208.1
GRCh38	ENSG00000217447	Gene	processed_pseudogene	AL021331.1
GRCh38	ENSG00000253648	Gene	lincRNA	AC018437.2
GRCh38	ENSG00000253649	Gene	protein_coding	PRSS51
GRCh38	ENSG00000198718	Gene	protein_coding	TOGARAM1
GRCh38	ENSG00000198719	Gene	protein_coding	DLL1
GRCh38	ENSG00000164035	Gene	protein_coding	EMCN
GRCh38	ENSG00000164032	Gene	protein_coding	H2AFZ
GRCh38	ENSG00000237130	Gene	processed_pseudogene	MRPS6P2
GRCh38	ENSG00000164031	Gene	protein_coding	DNAJB14
GRCh38	ENSG00000242120	Gene	protein_coding	MDFIC2
GRCh38	ENSG00000198712	Gene	protein_coding	MT-CO2
GRCh38	ENSG00000242125	Gene	processed_transcript	SNHG3
GRCh38	ENSG00000198715	Gene	protein_coding	GLMP
GRCh38	ENSG00000164038	Gene	protein_coding	SLC9B2
GRCh38	ENSG00000164039	Gene	protein_coding	BDH2
GRCh38	ENSG00000100151	Gene	protein_coding	PICK1
GRCh38	ENSG00000100150	Gene	protein_coding	DEPDC5
GRCh38	ENSG00000120063	Gene	protein_coding	GNA13
GRCh38	ENSG00000100154	Gene	protein_coding	TTC28
GRCh38	ENSG00000120068	Gene	protein_coding	HOXB8
GRCh38	ENSG00000230773	Gene	lincRNA	AC092650.1
GRCh38	ENSG00000230778	Gene	protein_coding	ANKRD63
GRCh38	ENSG00000125743	Gene	protein_coding	SNRPD2
GRCh38	ENSG00000125741	Gene	protein_coding	OPA3
GRCh38	ENSG00000125740	Gene	protein_coding	FOSB
GRCh38	ENSG00000125746	Gene	protein_coding	EML2
GRCh38	ENSG00000125744	Gene	protein_coding	RTN2
GRCh38	ENSG00000203546	Gene	protein_coding	AL139353.1
GRCh38	ENSG00000251867	Gene	antisense	AC009812.1
GRCh38	ENSG00000251861	Gene	scaRNA	RF00601
GRCh38	ENSG00000167608	Gene	protein_coding	TMC4
GRCh38	ENSG00000124299	Gene	protein_coding	PEPD
GRCh38	ENSG00000167600	Gene	protein_coding	CYP2S1
GRCh38	ENSG00000167601	Gene	protein_coding	AXL
GRCh38	ENSG00000247516	Gene	lincRNA	MIR4458HG
GRCh38	ENSG00000256079	Gene	processed_pseudogene	AC092451.2
GRCh38	ENSG00000256073	Gene	lincRNA	URB1-AS1
GRCh38	ENSG00000256070	Gene	processed_pseudogene	AC016956.1
GRCh38	ENSG00000256077	Gene	lincRNA	LINC02442
GRCh38	ENSG00000256075	Gene	processed_pseudogene	AC008033.1
GRCh38	ENSG00000243988	Gene	processed_pseudogene	RPS24P17
GRCh38	ENSG00000243989	Gene	protein_coding	ACY1
GRCh38	ENSG00000042832	Gene	protein_coding	TG
GRCh38	ENSG00000096717	Gene	protein_coding	SIRT1
GRCh38	ENSG00000199446	Gene	snRNA	RNU6-543P
GRCh38	ENSG00000199444	Gene	misc_RNA	RF00019
GRCh38	ENSG00000046647	Gene	protein_coding	GEMIN8
GRCh38	ENSG00000223761	Gene	lincRNA	AL138767.2
GRCh38	ENSG00000177335	Gene	processed_transcript	C8orf31
GRCh38	ENSG00000177337	Gene	antisense	DLGAP1-AS1
GRCh38	ENSG00000240184	Gene	protein_coding	PCDHGC3
GRCh38	ENSG00000228618	Gene	lincRNA	AC012462.2
GRCh38	ENSG00000240183	Gene	misc_RNA	RN7SL297P
GRCh38	ENSG00000277621	Gene	antisense	AC005277.2
GRCh38	ENSG00000274090	Gene	lincRNA	AL354821.1
GRCh38	ENSG00000279063	Gene	TEC	AC008735.5
GRCh38	ENSG00000166959	Gene	protein_coding	MS4A8
GRCh38	ENSG00000274093	Gene	sense_intronic	AC009032.1
GRCh38	ENSG00000249375	Gene	lincRNA	CASC11
GRCh38	ENSG00000257852	Gene	processed_pseudogene	AC048344.2
GRCh38	ENSG00000257851	Gene	processed_pseudogene	HNRNPA3P10
GRCh38	ENSG00000127241	Gene	protein_coding	MASP1
GRCh38	ENSG00000249373	Gene	antisense	AC093879.2
GRCh38	ENSG00000249372	Gene	processed_pseudogene	ATP6V1G1P6
GRCh38	ENSG00000257859	Gene	lincRNA	CASC18
GRCh38	ENSG00000249378	Gene	lincRNA	LINC01060
GRCh38	ENSG00000200169	Gene	snRNA	RNU5D-1
GRCh38	ENSG00000241587	Gene	misc_RNA	RN7SL482P
GRCh38	ENSG00000200162	Gene	misc_RNA	RF00019
GRCh38	ENSG00000200164	Gene	misc_RNA	RF00019
GRCh38	ENSG00000215397	Gene	protein_coding	SCRT2
GRCh38	ENSG00000283462	Gene	processed_transcript	AC008505.1
GRCh38	ENSG00000136425	Gene	protein_coding	CIB2
GRCh38	ENSG00000278626	Gene	lincRNA	AC023310.4
GRCh38	ENSG00000273637	Gene	processed_transcript	AL139260.2
GRCh38	ENSG00000158195	Gene	protein_coding	WASF2
GRCh38	ENSG00000201780	Gene	snRNA	RNU6-275P
GRCh38	ENSG00000278621	Gene	antisense	AC037198.2
GRCh38	ENSG00000060642	Gene	protein_coding	PIGV
GRCh38	ENSG00000128652	Gene	protein_coding	HOXD3
GRCh38	ENSG00000128656	Gene	protein_coding	CHN1
GRCh38	ENSG00000128654	Gene	protein_coding	MTX2
GRCh38	ENSG00000128655	Gene	protein_coding	PDE11A
GRCh38	ENSG00000276281	Gene	misc_RNA	RN7SL126P
GRCh38	ENSG00000200788	Gene	misc_RNA	RF00019
GRCh38	ENSG00000200783	Gene	misc_RNA	RN7SKP180
GRCh38	ENSG00000233455	Gene	processed_pseudogene	AL035414.1
GRCh38	ENSG00000157211	Gene	protein_coding	CDCP2
GRCh38	ENSG00000157212	Gene	protein_coding	PAXIP1
GRCh38	ENSG00000233456	Gene	lincRNA	LINC01077
GRCh38	ENSG00000157214	Gene	protein_coding	STEAP2
GRCh38	ENSG00000204099	Gene	protein_coding	NEU4
GRCh38	ENSG00000173545	Gene	protein_coding	ZNF622
GRCh38	ENSG00000157219	Gene	protein_coding	HTR5A
GRCh38	ENSG00000173548	Gene	protein_coding	SNX33
GRCh38	ENSG00000233459	Gene	processed_pseudogene	AC125238.2
GRCh38	ENSG00000204092	Gene	lincRNA	LINC00951
GRCh38	ENSG00000204091	Gene	antisense	TDRG1
GRCh38	ENSG00000137486	Gene	protein_coding	ARRB1
GRCh38	ENSG00000174013	Gene	protein_coding	FBXO45
GRCh38	ENSG00000174015	Gene	protein_coding	SPERT
GRCh38	ENSG00000158445	Gene	protein_coding	KCNB1
GRCh38	ENSG00000235119	Gene	lincRNA	AL138895.1
GRCh38	ENSG00000232328	Gene	lincRNA	AC084030.1
GRCh38	ENSG00000044090	Gene	protein_coding	CUL7
GRCh38	ENSG00000206784	Gene	misc_RNA	RF00019
GRCh38	ENSG00000268070	Gene	processed_pseudogene	AC006539.2
GRCh38	ENSG00000279398	Gene	TEC	AL078596.1
GRCh38	ENSG00000279390	Gene	TEC	AF127577.6
GRCh38	ENSG00000279391	Gene	TEC	AC116456.2
GRCh38	ENSG00000204323	Gene	protein_coding	SMIM5
GRCh38	ENSG00000254002	Gene	lincRNA	AC012574.2
GRCh38	ENSG00000254004	Gene	protein_coding	ZNF260
GRCh38	ENSG00000254007	Gene	lincRNA	AC084768.1
GRCh38	ENSG00000272944	Gene	antisense	AC079834.2
GRCh38	ENSG00000250473	Gene	processed_pseudogene	DUTP7
GRCh38	ENSG00000272941	Gene	antisense	AC083862.2
GRCh38	ENSG00000272942	Gene	lincRNA	AL022324.3
GRCh38	ENSG00000188021	Gene	protein_coding	UBQLN2
GRCh38	ENSG00000272948	Gene	antisense	AP001412.1
GRCh38	ENSG00000130283	Gene	protein_coding	GDF1
GRCh38	ENSG00000087111	Gene	protein_coding	PIGS
GRCh38	ENSG00000154743	Gene	protein_coding	TSEN2
GRCh38	ENSG00000159714	Gene	protein_coding	ZDHHC1
GRCh38	ENSG00000159713	Gene	protein_coding	TPPP3
GRCh38	ENSG00000159712	Gene	unprocessed_pseudogene	ANKRD18CP
GRCh38	ENSG00000265160	Gene	miRNA	MIR5003
GRCh38	ENSG00000265164	Gene	miRNA	MIR2681
GRCh38	ENSG00000234248	Gene	lincRNA	AL392086.1
GRCh38	ENSG00000265168	Gene	antisense	AC005726.4
GRCh38	ENSG00000274624	Gene	sense_intronic	AC007671.1
GRCh38	ENSG00000170222	Gene	protein_coding	ADPRM
GRCh38	ENSG00000240975	Gene	processed_pseudogene	AC021723.1
GRCh38	ENSG00000121073	Gene	protein_coding	SLC35B1
GRCh38	ENSG00000240973	Gene	lincRNA	AC093714.1
GRCh38	ENSG00000231149	Gene	lincRNA	AL354979.1
GRCh38	ENSG00000171570	Gene	protein_coding	RAB4B-EGLN2
GRCh38	ENSG00000120306	Gene	protein_coding	CYSTM1
GRCh38	ENSG00000171574	Gene	protein_coding	ZNF584
GRCh38	ENSG00000175054	Gene	protein_coding	ATR
GRCh38	ENSG00000111404	Gene	protein_coding	RERGL
GRCh38	ENSG00000135503	Gene	protein_coding	ACVR1B
GRCh38	ENSG00000087128	Gene	protein_coding	TMPRSS11E
GRCh38	ENSG00000135506	Gene	protein_coding	OS9
GRCh38	ENSG00000230898	Gene	sense_intronic	AL596087.2
GRCh38	ENSG00000230891	Gene	processed_transcript	LINC00692
GRCh38	ENSG00000230894	Gene	antisense	AL133284.1
GRCh38	ENSG00000248343	Gene	antisense	AC096576.2
GRCh38	ENSG00000276919	Gene	misc_RNA	RF01872
GRCh38	ENSG00000276918	Gene	misc_RNA	RF00017
GRCh38	ENSG00000041802	Gene	protein_coding	LSG1
GRCh38	ENSG00000248346	Gene	lincRNA	AC092435.1
GRCh38	ENSG00000273398	Gene	protein_coding	AC017083.3
GRCh38	ENSG00000273391	Gene	antisense	AC083880.1
GRCh38	ENSG00000273396	Gene	lincRNA	LINC01396
GRCh38	ENSG00000273394	Gene	antisense	AC128687.2
GRCh38	ENSG00000102763	Gene	protein_coding	VWA8
GRCh38	ENSG00000102760	Gene	protein_coding	RGCC
GRCh38	ENSG00000198455	Gene	protein_coding	ZXDB
GRCh38	ENSG00000198454	Gene	lincRNA	PRR31
GRCh38	ENSG00000109790	Gene	protein_coding	KLHL5
GRCh38	ENSG00000147488	Gene	protein_coding	ST18
GRCh38	ENSG00000109794	Gene	protein_coding	FAM149A
GRCh38	ENSG00000147485	Gene	protein_coding	PXDNL
GRCh38	ENSG00000147481	Gene	protein_coding	SNTG1
GRCh38	ENSG00000188306	Gene	protein_coding	LRRIQ4
GRCh38	ENSG00000068885	Gene	protein_coding	IFT80
GRCh38	ENSG00000230233	Gene	lincRNA	AF240627.1
GRCh38	ENSG00000121594	Gene	protein_coding	CD80
GRCh38	ENSG00000136856	Gene	protein_coding	SLC2A8
GRCh38	ENSG00000136854	Gene	protein_coding	STXBP1
GRCh38	ENSG00000132570	Gene	protein_coding	PCBD2
GRCh38	ENSG00000136859	Gene	protein_coding	ANGPTL2
GRCh38	ENSG00000065457	Gene	protein_coding	ADAT1
GRCh38	ENSG00000172086	Gene	protein_coding	KRCC1
GRCh38	ENSG00000108774	Gene	protein_coding	RAB5C
GRCh38	ENSG00000078269	Gene	protein_coding	SYNJ2
GRCh38	ENSG00000099246	Gene	protein_coding	RAB18
GRCh38	ENSG00000258197	Gene	antisense	NKX2-2-AS1
GRCh38	ENSG00000146282	Gene	protein_coding	RARS2
GRCh38	ENSG00000146285	Gene	protein_coding	SCML4
GRCh38	ENSG00000063854	Gene	protein_coding	HAGH
GRCh38	ENSG00000248544	Gene	antisense	AC008676.1
GRCh38	ENSG00000248547	Gene	processed_pseudogene	AC021146.2
GRCh38	ENSG00000066379	Gene	protein_coding	ZNRD1
GRCh38	ENSG00000132394	Gene	protein_coding	EEFSEC
GRCh38	ENSG00000040199	Gene	protein_coding	PHLPP2
GRCh38	ENSG00000145390	Gene	protein_coding	USP53
GRCh38	ENSG00000145391	Gene	protein_coding	SETD7
GRCh38	ENSG00000133627	Gene	protein_coding	ACTR3B
GRCh38	ENSG00000272112	Gene	lincRNA	AC011374.2
GRCh38	ENSG00000133624	Gene	transcribed_unprocessed_pseudogene	ZNF767P
GRCh38	ENSG00000050030	Gene	protein_coding	NEXMIF
GRCh38	ENSG00000272115	Gene	antisense	AC233992.3
GRCh38	ENSG00000272114	Gene	antisense	AL136131.3
GRCh38	ENSG00000138639	Gene	protein_coding	ARHGAP24
GRCh38	ENSG00000265984	Gene	lincRNA	AC022809.1
GRCh38	ENSG00000139946	Gene	protein_coding	PELI2
GRCh38	ENSG00000265987	Gene	antisense	AC011933.4
GRCh38	ENSG00000265980	Gene	lincRNA	AC074237.1
GRCh38	ENSG00000265981	Gene	miRNA	MIR544B
GRCh38	ENSG00000053108	Gene	protein_coding	FSTL4
GRCh38	ENSG00000101442	Gene	protein_coding	ACTR5
GRCh38	ENSG00000101443	Gene	protein_coding	WFDC2
GRCh38	ENSG00000145642	Gene	protein_coding	SHISAL2B
GRCh38	ENSG00000101441	Gene	protein_coding	CST4
GRCh38	ENSG00000259986	Gene	antisense	AC103876.1
GRCh38	ENSG00000101444	Gene	protein_coding	AHCY
GRCh38	ENSG00000101445	Gene	protein_coding	PPP1R16B
GRCh38	ENSG00000145649	Gene	protein_coding	GZMA
GRCh38	ENSG00000259989	Gene	lincRNA	AC135782.2
GRCh38	ENSG00000214063	Gene	protein_coding	TSPAN4
GRCh38	ENSG00000137812	Gene	protein_coding	KNL1
GRCh38	ENSG00000172339	Gene	protein_coding	ALG14
GRCh38	ENSG00000137814	Gene	protein_coding	HAUS2
GRCh38	ENSG00000137817	Gene	protein_coding	PARP6
GRCh38	ENSG00000258056	Gene	antisense	AC009779.2
GRCh38	ENSG00000258057	Gene	antisense	BCDIN3D-AS1
GRCh38	ENSG00000172331	Gene	protein_coding	BPGM
GRCh38	ENSG00000258052	Gene	protein_coding	AC025263.2
GRCh38	ENSG00000249631	Gene	lincRNA	AC005699.1
GRCh38	ENSG00000258050	Gene	lincRNA	AL139316.1
GRCh38	ENSG00000258051	Gene	processed_pseudogene	AC074029.2
GRCh38	ENSG00000223281	Gene	misc_RNA	RN7SKP85
GRCh38	ENSG00000173068	Gene	protein_coding	BNC2
GRCh38	ENSG00000236308	Gene	antisense	AL138921.2
GRCh38	ENSG00000233158	Gene	processed_pseudogene	RPS24P6
GRCh38	ENSG00000233159	Gene	processed_pseudogene	AC007390.1
GRCh38	ENSG00000233154	Gene	lincRNA	LINC01762
GRCh38	ENSG00000233155	Gene	processed_pseudogene	HMGA1P8
GRCh38	ENSG00000202031	Gene	snoRNA	SNORD38A
GRCh38	ENSG00000236301	Gene	antisense	MRGPRG-AS1
GRCh38	ENSG00000236306	Gene	lincRNA	LINC01241
GRCh38	ENSG00000236307	Gene	processed_pseudogene	EEF1E1P1
GRCh38	ENSG00000236305	Gene	antisense	SLC12A9-AS1
GRCh38	ENSG00000273840	Gene	processed_transcript	AF254983.1
GRCh38	ENSG00000222489	Gene	snoRNA	SNORA79B
GRCh38	ENSG00000138092	Gene	protein_coding	CENPO
GRCh38	ENSG00000138095	Gene	protein_coding	LRPPRC
GRCh38	ENSG00000267855	Gene	protein_coding	NDUFA7
GRCh38	ENSG00000054148	Gene	protein_coding	PHPT1
GRCh38	ENSG00000267858	Gene	antisense	MZF1-AS1
GRCh38	ENSG00000219863	Gene	processed_pseudogene	RPL31P28
GRCh38	ENSG00000137409	Gene	protein_coding	MTCH1
GRCh38	ENSG00000080618	Gene	protein_coding	CPB2
GRCh38	ENSG00000085224	Gene	protein_coding	ATRX
GRCh38	ENSG00000229876	Gene	lincRNA	CASC20
GRCh38	ENSG00000224885	Gene	sense_intronic	EIPR1-IT1
GRCh38	ENSG00000229871	Gene	processed_pseudogene	RPSAP20
GRCh38	ENSG00000213778	Gene	processed_pseudogene	HNRNPA1P32
GRCh38	ENSG00000229873	Gene	antisense	OGFR-AS1
GRCh38	ENSG00000213772	Gene	processed_pseudogene	EIF1P7
GRCh38	ENSG00000213770	Gene	processed_pseudogene	FAM210CP
GRCh38	ENSG00000208005	Gene	miRNA	MIR503
GRCh38	ENSG00000235191	Gene	antisense	NUCB1-AS1
GRCh38	ENSG00000144119	Gene	protein_coding	C1QL2
GRCh38	ENSG00000144118	Gene	protein_coding	RALB
GRCh38	ENSG00000144115	Gene	protein_coding	THNSL2
GRCh38	ENSG00000100311	Gene	protein_coding	PDGFB
GRCh38	ENSG00000222426	Gene	snRNA	RNU2-50P
GRCh38	ENSG00000150433	Gene	protein_coding	TMEM218
GRCh38	ENSG00000100314	Gene	protein_coding	CABP7
GRCh38	ENSG00000100316	Gene	protein_coding	RPL3
GRCh38	ENSG00000100319	Gene	protein_coding	ZMAT5
GRCh38	ENSG00000117242	Gene	antisense	PINK1-AS
GRCh38	ENSG00000104679	Gene	protein_coding	R3HCC1
GRCh38	ENSG00000238227	Gene	protein_coding	TMEM250
GRCh38	ENSG00000261189	Gene	antisense	AL031058.1
GRCh38	ENSG00000156873	Gene	protein_coding	PHKG2
GRCh38	ENSG00000203780	Gene	protein_coding	FANK1
GRCh38	ENSG00000235652	Gene	antisense	AL356599.1
GRCh38	ENSG00000156876	Gene	protein_coding	SASS6
GRCh38	ENSG00000203784	Gene	protein_coding	LELP1
GRCh38	ENSG00000280215	Gene	TEC	AC021613.1
GRCh38	ENSG00000112818	Gene	protein_coding	MEP1A
GRCh38	ENSG00000280216	Gene	TEC	AL022326.2
GRCh38	ENSG00000280213	Gene	antisense	UCKL1-AS1
GRCh38	ENSG00000280212	Gene	TEC	AC012254.5
GRCh38	ENSG00000181378	Gene	protein_coding	CFAP65
GRCh38	ENSG00000182931	Gene	protein_coding	WFDC10B
GRCh38	ENSG00000112812	Gene	protein_coding	PRSS16
GRCh38	ENSG00000182934	Gene	protein_coding	SRPRA
GRCh38	ENSG00000249306	Gene	lincRNA	LINC01411
GRCh38	ENSG00000064199	Gene	protein_coding	SPA17
GRCh38	ENSG00000086758	Gene	protein_coding	HUWE1
GRCh38	ENSG00000251209	Gene	lincRNA	LINC00923
GRCh38	ENSG00000120210	Gene	protein_coding	INSL6
GRCh38	ENSG00000260858	Gene	lincRNA	AC010551.3
GRCh38	ENSG00000260851	Gene	protein_coding	AC010542.3
GRCh38	ENSG00000260850	Gene	lincRNA	AC007344.1
GRCh38	ENSG00000260852	Gene	antisense	FBXL19-AS1
GRCh38	ENSG00000261729	Gene	lincRNA	AL133383.1
GRCh38	ENSG00000156299	Gene	protein_coding	TIAM1
GRCh38	ENSG00000156298	Gene	protein_coding	TSPAN7
GRCh38	ENSG00000261725	Gene	processed_pseudogene	AC007225.2
GRCh38	ENSG00000261722	Gene	lincRNA	AC092376.1
GRCh38	ENSG00000269533	Gene	protein_coding	AC003002.3
GRCh38	ENSG00000269535	Gene	antisense	AC010320.4
GRCh38	ENSG00000269534	Gene	antisense	AC011466.3
GRCh38	ENSG00000168395	Gene	protein_coding	ING5
GRCh38	ENSG00000168394	Gene	protein_coding	TAP1
GRCh38	ENSG00000197822	Gene	protein_coding	OCLN
GRCh38	ENSG00000197826	Gene	protein_coding	CFAP299
GRCh38	ENSG00000228082	Gene	antisense	Z86062.2
GRCh38	ENSG00000256591	Gene	protein_coding	AP003108.2
GRCh38	ENSG00000180425	Gene	protein_coding	C11orf71
GRCh38	ENSG00000180424	Gene	protein_coding	DEFB123
GRCh38	ENSG00000228086	Gene	antisense	AL589990.1
GRCh38	ENSG00000228084	Gene	antisense	AC118553.1
GRCh38	ENSG00000256590	Gene	TR_V_gene	TRDV3
GRCh38	ENSG00000220256	Gene	lincRNA	AC093802.1
GRCh38	ENSG00000281167	Gene	lincRNA	AL355390.2
GRCh38	ENSG00000281160	Gene	antisense	AC018358.1
GRCh38	ENSG00000281162	Gene	lincRNA	LINC01127
GRCh38	ENSG00000151470	Gene	protein_coding	C4orf33
GRCh38	ENSG00000123500	Gene	protein_coding	COL10A1
GRCh38	ENSG00000103154	Gene	protein_coding	NECAB2
GRCh38	ENSG00000151475	Gene	protein_coding	SLC25A31
GRCh38	ENSG00000156127	Gene	protein_coding	BATF
GRCh38	ENSG00000153187	Gene	protein_coding	HNRNPU
GRCh38	ENSG00000013523	Gene	protein_coding	ANGEL1
GRCh38	ENSG00000142512	Gene	protein_coding	SIGLEC10
GRCh38	ENSG00000068745	Gene	protein_coding	IP6K2
GRCh38	ENSG00000221611	Gene	snoRNA	RF00604
GRCh38	ENSG00000229976	Gene	lincRNA	AL118523.1
GRCh38	ENSG00000168539	Gene	protein_coding	CHRM1
GRCh38	ENSG00000167889	Gene	protein_coding	MGAT5B
GRCh38	ENSG00000065717	Gene	protein_coding	TLE2
GRCh38	ENSG00000163704	Gene	protein_coding	PRRT3
GRCh38	ENSG00000184428	Gene	protein_coding	TOP1MT
GRCh38	ENSG00000167880	Gene	protein_coding	EVPL
GRCh38	ENSG00000167881	Gene	protein_coding	SRP68
GRCh38	ENSG00000055950	Gene	protein_coding	MRPL43
GRCh38	ENSG00000055955	Gene	protein_coding	ITIH4
GRCh38	ENSG00000136840	Gene	protein_coding	ST6GALNAC4
GRCh38	ENSG00000227868	Gene	protein_coding	TEX46
GRCh38	ENSG00000267074	Gene	sense_intronic	AC015911.3
GRCh38	ENSG00000267072	Gene	lincRNA	NAGPA-AS1
GRCh38	ENSG00000267073	Gene	lincRNA	AC005256.1
GRCh38	ENSG00000267070	Gene	lincRNA	AC026458.2
GRCh38	ENSG00000267078	Gene	antisense	AC015802.1
GRCh38	ENSG00000267079	Gene	lincRNA	AP001269.2
GRCh38	ENSG00000263766	Gene	antisense	AC025682.1
GRCh38	ENSG00000263764	Gene	snoRNA	SNORD43
GRCh38	ENSG00000263765	Gene	antisense	AC090371.2
GRCh38	ENSG00000125534	Gene	protein_coding	PPDPF
GRCh38	ENSG00000137216	Gene	protein_coding	TMEM63B
GRCh38	ENSG00000259044	Gene	lincRNA	AL357172.1
GRCh38	ENSG00000201541	Gene	snoRNA	RF00408
GRCh38	ENSG00000115137	Gene	protein_coding	DNAJC27
GRCh38	ENSG00000259040	Gene	protein_coding	BLOC1S5-TXNDC5
GRCh38	ENSG00000253025	Gene	snRNA	RNU2-12P
GRCh38	ENSG00000136848	Gene	protein_coding	DAB2IP
GRCh38	ENSG00000051180	Gene	protein_coding	RAD51
GRCh38	ENSG00000259048	Gene	antisense	AL392023.2
GRCh38	ENSG00000259049	Gene	antisense	AL139317.3
GRCh38	ENSG00000257912	Gene	lincRNA	LINC02258
GRCh38	ENSG00000257913	Gene	antisense	DDN-AS1
GRCh38	ENSG00000257910	Gene	antisense	AC124784.1
GRCh38	ENSG00000205436	Gene	protein_coding	EXOC3L4
GRCh38	ENSG00000251332	Gene	processed_pseudogene	AC021106.2
GRCh38	ENSG00000257918	Gene	antisense	AC079385.3
GRCh38	ENSG00000225913	Gene	lincRNA	AL138767.3
GRCh38	ENSG00000225911	Gene	processed_pseudogene	AC009310.1
GRCh38	ENSG00000225916	Gene	lincRNA	AC007879.2
GRCh38	ENSG00000225914	Gene	antisense	TSBP1-AS1
GRCh38	ENSG00000157456	Gene	protein_coding	CCNB2
GRCh38	ENSG00000166289	Gene	protein_coding	PLEKHF1
GRCh38	ENSG00000225918	Gene	processed_pseudogene	RPL7P59
GRCh38	ENSG00000157450	Gene	protein_coding	RNF111
GRCh38	ENSG00000108984	Gene	protein_coding	MAP2K6
GRCh38	ENSG00000229022	Gene	processed_pseudogene	AL365366.1
GRCh38	ENSG00000229021	Gene	antisense	AL450992.1
GRCh38	ENSG00000229020	Gene	processed_pseudogene	AKR7A2P1
GRCh38	ENSG00000229027	Gene	transcribed_unprocessed_pseudogene	HSFY1P1
GRCh38	ENSG00000165959	Gene	protein_coding	CLMN
GRCh38	ENSG00000149527	Gene	protein_coding	PLCH2
GRCh38	ENSG00000229028	Gene	transcribed_unprocessed_pseudogene	KRT223P
GRCh38	ENSG00000165953	Gene	protein_coding	SERPINA12
GRCh38	ENSG00000227519	Gene	lincRNA	AL008719.1
GRCh38	ENSG00000227514	Gene	processed_pseudogene	AC107890.1
GRCh38	ENSG00000227517	Gene	lincRNA	LINC01483
GRCh38	ENSG00000227510	Gene	lincRNA	LINC01442
GRCh38	ENSG00000227512	Gene	antisense	AL592301.1
GRCh38	ENSG00000127990	Gene	protein_coding	SGCE
GRCh38	ENSG00000127993	Gene	protein_coding	RBM48
GRCh38	ENSG00000162078	Gene	protein_coding	ZG16B
GRCh38	ENSG00000127995	Gene	protein_coding	CASD1
GRCh38	ENSG00000182117	Gene	protein_coding	NOP10
GRCh38	ENSG00000166750	Gene	protein_coding	SLFN5
GRCh38	ENSG00000162073	Gene	protein_coding	PAQR4
GRCh38	ENSG00000244669	Gene	processed_pseudogene	AC104689.1
GRCh38	ENSG00000157985	Gene	protein_coding	AGAP1
GRCh38	ENSG00000254247	Gene	processed_pseudogene	AC107953.1
GRCh38	ENSG00000254246	Gene	antisense	AC011377.1
GRCh38	ENSG00000254245	Gene	protein_coding	PCDHGA3
GRCh38	ENSG00000254242	Gene	lincRNA	AC100849.2
GRCh38	ENSG00000165480	Gene	protein_coding	SKA3
GRCh38	ENSG00000254249	Gene	antisense	AC100871.2
GRCh38	ENSG00000165487	Gene	protein_coding	MICU2
GRCh38	ENSG00000178235	Gene	protein_coding	SLITRK1
GRCh38	ENSG00000178234	Gene	protein_coding	GALNT11
GRCh38	ENSG00000178233	Gene	protein_coding	TMEM151B
GRCh38	ENSG00000242622	Gene	lincRNA	AC092910.3
GRCh38	ENSG00000206013	Gene	protein_coding	IFITM5
GRCh38	ENSG00000206014	Gene	transcribed_unprocessed_pseudogene	OR7E161P
GRCh38	ENSG00000252376	Gene	rRNA_pseudogene	RNA5SP395
GRCh38	ENSG00000254791	Gene	sense_intronic	FAR1-IT1
GRCh38	ENSG00000154188	Gene	protein_coding	ANGPT1
GRCh38	ENSG00000251544	Gene	processed_pseudogene	MTND5P12
GRCh38	ENSG00000254798	Gene	processed_pseudogene	TFAMP2
GRCh38	ENSG00000266846	Gene	antisense	AP001021.2
GRCh38	ENSG00000266840	Gene	antisense	AC068254.1
GRCh38	ENSG00000257261	Gene	lincRNA	AC008014.1
GRCh38	ENSG00000257262	Gene	lincRNA	AC023511.1
GRCh38	ENSG00000241163	Gene	lincRNA	LINC00877
GRCh38	ENSG00000257265	Gene	lincRNA	AC123905.1
GRCh38	ENSG00000257267	Gene	transcribed_unitary_pseudogene	ZNF271P
GRCh38	ENSG00000257268	Gene	lincRNA	AC002375.1
GRCh38	ENSG00000252086	Gene	rRNA_pseudogene	RNA5SP76
GRCh38	ENSG00000252084	Gene	misc_RNA	RN7SKP12
GRCh38	ENSG00000256799	Gene	processed_pseudogene	AC005832.3
GRCh38	ENSG00000228869	Gene	processed_pseudogene	COX4I1P2
GRCh38	ENSG00000256797	Gene	protein_coding	KLRF2
GRCh38	ENSG00000228862	Gene	lincRNA	AC068389.1
GRCh38	ENSG00000228863	Gene	antisense	AL121985.1
GRCh38	ENSG00000009724	Gene	protein_coding	MASP2
GRCh38	ENSG00000245534	Gene	antisense	RORA-AS1
GRCh38	ENSG00000245532	Gene	lincRNA	NEAT1
GRCh38	ENSG00000282418	Gene	lincRNA	AC092811.2
GRCh38	ENSG00000101161	Gene	protein_coding	PRPF6
GRCh38	ENSG00000101160	Gene	protein_coding	CTSZ
GRCh38	ENSG00000101162	Gene	protein_coding	TUBB1
GRCh38	ENSG00000170027	Gene	protein_coding	YWHAG
GRCh38	ENSG00000171773	Gene	protein_coding	NXNL1
GRCh38	ENSG00000175213	Gene	protein_coding	ZNF408
GRCh38	ENSG00000175215	Gene	protein_coding	CTDSP2
GRCh38	ENSG00000104537	Gene	protein_coding	ANXA13
GRCh38	ENSG00000231304	Gene	processed_transcript	SGO1-AS1
GRCh38	ENSG00000179542	Gene	protein_coding	SLITRK4
GRCh38	ENSG00000255680	Gene	antisense	AC091564.6
GRCh38	ENSG00000255689	Gene	lincRNA	AP003174.1
GRCh38	ENSG00000064726	Gene	protein_coding	BTBD1
GRCh38	ENSG00000196696	Gene	processed_transcript	AC009022.1
GRCh38	ENSG00000170791	Gene	protein_coding	CHCHD7
GRCh38	ENSG00000196693	Gene	protein_coding	ZNF33B
GRCh38	ENSG00000124313	Gene	protein_coding	IQSEC2
GRCh38	ENSG00000197124	Gene	protein_coding	ZNF682
GRCh38	ENSG00000197122	Gene	protein_coding	SRC
GRCh38	ENSG00000256139	Gene	sense_overlapping	AC007637.1
GRCh38	ENSG00000197121	Gene	protein_coding	PGAP1
GRCh38	ENSG00000161835	Gene	protein_coding	GRASP
GRCh38	ENSG00000009780	Gene	protein_coding	FAM76A
GRCh38	ENSG00000207058	Gene	snRNA	RNU6-784P
GRCh38	ENSG00000207052	Gene	snRNA	RNU6-378P
GRCh38	ENSG00000255533	Gene	processed_pseudogene	AC136475.6
GRCh38	ENSG00000255530	Gene	processed_pseudogene	AF235103.2
GRCh38	ENSG00000207051	Gene	snoRNA	SNORA27
GRCh38	ENSG00000255537	Gene	bidirectional_promoter_lncRNA	AP000708.1
GRCh38	ENSG00000255535	Gene	processed_pseudogene	AP003041.2
GRCh38	ENSG00000253563	Gene	antisense	NKX2-1-AS1
GRCh38	ENSG00000253562	Gene	antisense	AC107909.2
GRCh38	ENSG00000006125	Gene	protein_coding	AP2B1
GRCh38	ENSG00000121898	Gene	protein_coding	CPXM2
GRCh38	ENSG00000121897	Gene	protein_coding	LIAS
GRCh38	ENSG00000121895	Gene	protein_coding	TMEM156
GRCh38	ENSG00000006128	Gene	protein_coding	TAC1
GRCh38	ENSG00000121892	Gene	protein_coding	PDS5A
GRCh38	ENSG00000203995	Gene	protein_coding	ZYG11A
GRCh38	ENSG00000203993	Gene	antisense	ARRDC1-AS1
GRCh38	ENSG00000198695	Gene	protein_coding	MT-ND6
GRCh38	ENSG00000198691	Gene	protein_coding	ABCA4
GRCh38	ENSG00000198690	Gene	protein_coding	FAN1
GRCh38	ENSG00000203999	Gene	lincRNA	LINC01270
GRCh38	ENSG00000181135	Gene	protein_coding	ZNF707
GRCh38	ENSG00000176742	Gene	protein_coding	OR51V1
GRCh38	ENSG00000176749	Gene	protein_coding	CDK5R1
GRCh38	ENSG00000112218	Gene	protein_coding	GPR63
GRCh38	ENSG00000163382	Gene	protein_coding	NAXE
GRCh38	ENSG00000170890	Gene	protein_coding	PLA2G1B
GRCh38	ENSG00000176290	Gene	polymorphic_pseudogene	OR4K3
GRCh38	ENSG00000176293	Gene	protein_coding	ZNF135
GRCh38	ENSG00000278988	Gene	TEC	AL356490.1
GRCh38	ENSG00000278986	Gene	TEC	AC091060.1
GRCh38	ENSG00000278985	Gene	TEC	AC092718.7
GRCh38	ENSG00000178796	Gene	protein_coding	RIIAD1
GRCh38	ENSG00000178795	Gene	protein_coding	GDPD4
GRCh38	ENSG00000247708	Gene	antisense	STX18-AS1
GRCh38	ENSG00000240571	Gene	antisense	AC087071.2
GRCh38	ENSG00000241621	Gene	unprocessed_pseudogene	GOLGA2P6
GRCh38	ENSG00000200084	Gene	snoRNA	SNORD68
GRCh38	ENSG00000200087	Gene	snoRNA	SNORA73B
GRCh38	ENSG00000124839	Gene	protein_coding	RAB17
GRCh38	ENSG00000277182	Gene	antisense	AC006449.5
GRCh38	ENSG00000206862	Gene	misc_RNA	RF00019
GRCh38	ENSG00000206865	Gene	misc_RNA	RF00019
GRCh38	ENSG00000277184	Gene	snoRNA	SNORA9
GRCh38	ENSG00000272359	Gene	snRNA	RNU4-89P
GRCh38	ENSG00000277188	Gene	misc_RNA	RF02154
GRCh38	ENSG00000092621	Gene	protein_coding	PHGDH
GRCh38	ENSG00000279152	Gene	TEC	AC129492.8
GRCh38	ENSG00000200336	Gene	rRNA_pseudogene	RNA5SP333
GRCh38	ENSG00000136383	Gene	protein_coding	ALPK3
GRCh38	ENSG00000136381	Gene	protein_coding	IREB2
GRCh38	ENSG00000132801	Gene	protein_coding	ZSWIM3
GRCh38	ENSG00000237073	Gene	antisense	AL162727.2
GRCh38	ENSG00000237072	Gene	processed_pseudogene	AL161727.1
GRCh38	ENSG00000237070	Gene	antisense	AC005550.2
GRCh38	ENSG00000277459	Gene	lincRNA	AP001527.2
GRCh38	ENSG00000237074	Gene	lincRNA	AL596218.1
GRCh38	ENSG00000141576	Gene	protein_coding	RNF157
GRCh38	ENSG00000141577	Gene	protein_coding	CEP131
GRCh38	ENSG00000141574	Gene	protein_coding	SECTM1
GRCh38	ENSG00000277450	Gene	sense_intronic	AC002094.4
GRCh38	ENSG00000141570	Gene	protein_coding	CBX8
GRCh38	ENSG00000277452	Gene	misc_RNA	RN7SL473P
GRCh38	ENSG00000172530	Gene	protein_coding	BANP
GRCh38	ENSG00000172534	Gene	protein_coding	HCFC1
GRCh38	ENSG00000274197	Gene	snRNA	RF00015
GRCh38	ENSG00000173662	Gene	protein_coding	TAS1R1
GRCh38	ENSG00000173660	Gene	protein_coding	UQCRH
GRCh38	ENSG00000233792	Gene	transcribed_processed_pseudogene	PUDPP2
GRCh38	ENSG00000233791	Gene	lincRNA	LINC01136
GRCh38	ENSG00000147804	Gene	protein_coding	SLC39A4
GRCh38	ENSG00000233797	Gene	antisense	UFL1-AS1
GRCh38	ENSG00000270866	Gene	lincRNA	AC067773.1
GRCh38	ENSG00000270868	Gene	processed_pseudogene	AP000942.3
GRCh38	ENSG00000260624	Gene	antisense	AC018943.1
GRCh38	ENSG00000207737	Gene	miRNA	MIR181B2
GRCh38	ENSG00000207730	Gene	miRNA	MIR200B
GRCh38	ENSG00000113302	Gene	protein_coding	IL12B
GRCh38	ENSG00000236673	Gene	lincRNA	AL117378.1
GRCh38	ENSG00000113300	Gene	protein_coding	CNOT6
GRCh38	ENSG00000236671	Gene	antisense	PRKG1-AS1
GRCh38	ENSG00000236676	Gene	antisense	AC117944.1
GRCh38	ENSG00000236677	Gene	antisense	AP000688.4
GRCh38	ENSG00000236675	Gene	unprocessed_pseudogene	MTX1P1
GRCh38	ENSG00000073282	Gene	protein_coding	TP63
GRCh38	ENSG00000177542	Gene	protein_coding	SLC25A22
GRCh38	ENSG00000236678	Gene	lincRNA	LINC00347
GRCh38	ENSG00000201065	Gene	snRNA	RNU6-461P
GRCh38	ENSG00000201066	Gene	misc_RNA	RN7SKP280
GRCh38	ENSG00000271119	Gene	lincRNA	AC026412.3
GRCh38	ENSG00000070882	Gene	protein_coding	OSBPL3
GRCh38	ENSG00000271117	Gene	processed_pseudogene	AC078841.1
GRCh38	ENSG00000224578	Gene	protein_coding	HNRNPA1P48
GRCh38	ENSG00000224577	Gene	lincRNA	LINC01117
GRCh38	ENSG00000224574	Gene	antisense	COL18A1-AS2
GRCh38	ENSG00000278472	Gene	sense_intronic	AC009268.2
GRCh38	ENSG00000264112	Gene	lincRNA	AC015813.1
GRCh38	ENSG00000264113	Gene	misc_RNA	RN7SL784P
GRCh38	ENSG00000264115	Gene	miRNA	MIR3180-4
GRCh38	ENSG00000137522	Gene	protein_coding	RNF121
GRCh38	ENSG00000138622	Gene	protein_coding	HCN4
GRCh38	ENSG00000138621	Gene	protein_coding	PPCDC
GRCh38	ENSG00000252457	Gene	snRNA	RNU7-65P
GRCh38	ENSG00000145982	Gene	protein_coding	FARS2
GRCh38	ENSG00000110651	Gene	protein_coding	CD81
GRCh38	ENSG00000275743	Gene	TR_V_gene	TRBV14
GRCh38	ENSG00000144057	Gene	protein_coding	ST6GAL2
GRCh38	ENSG00000275741	Gene	antisense	AL162497.1
GRCh38	ENSG00000275740	Gene	protein_coding	AC091959.3
GRCh38	ENSG00000275745	Gene	misc_RNA	RF00019
GRCh38	ENSG00000270994	Gene	processed_pseudogene	AL157899.1
GRCh38	ENSG00000117153	Gene	protein_coding	KLHL12
GRCh38	ENSG00000117152	Gene	protein_coding	RGS4
GRCh38	ENSG00000117151	Gene	protein_coding	CTBS
GRCh38	ENSG00000117155	Gene	protein_coding	SSX2IP
GRCh38	ENSG00000117154	Gene	protein_coding	IGSF21
GRCh38	ENSG00000269736	Gene	lincRNA	AC010319.5
GRCh38	ENSG00000171984	Gene	protein_coding	SHLD1
GRCh38	ENSG00000265643	Gene	antisense	AC119868.2
GRCh38	ENSG00000265641	Gene	miRNA	MIR3929
GRCh38	ENSG00000171988	Gene	protein_coding	JMJD1C
GRCh38	ENSG00000103319	Gene	protein_coding	EEF2K
GRCh38	ENSG00000103316	Gene	protein_coding	CRYM
GRCh38	ENSG00000083812	Gene	protein_coding	ZNF324
GRCh38	ENSG00000102043	Gene	protein_coding	MTMR8
GRCh38	ENSG00000083817	Gene	protein_coding	ZNF416
GRCh38	ENSG00000102048	Gene	protein_coding	ASB9
GRCh38	ENSG00000269883	Gene	antisense	AC007375.2
GRCh38	ENSG00000173926	Gene	protein_coding	2019-03-03
GRCh38	ENSG00000269889	Gene	antisense	AC078802.1
GRCh38	ENSG00000175155	Gene	protein_coding	YPEL2
GRCh38	ENSG00000139351	Gene	protein_coding	SYCP3
GRCh38	ENSG00000139350	Gene	protein_coding	NEDD1
GRCh38	ENSG00000265393	Gene	antisense	AC084125.4
GRCh38	ENSG00000139352	Gene	protein_coding	ASCL1
GRCh38	ENSG00000265395	Gene	miRNA	MIR3944
GRCh38	ENSG00000265394	Gene	antisense	AC104984.2
GRCh38	ENSG00000265399	Gene	antisense	AP005329.2
GRCh38	ENSG00000230918	Gene	antisense	AC008063.1
GRCh38	ENSG00000064607	Gene	protein_coding	SUGP2
GRCh38	ENSG00000230911	Gene	processed_pseudogene	PPIHP1
GRCh38	ENSG00000230910	Gene	processed_transcript	AL391807.1
GRCh38	ENSG00000064601	Gene	protein_coding	CTSA
GRCh38	ENSG00000143919	Gene	protein_coding	CAMKMT
GRCh38	ENSG00000102595	Gene	protein_coding	UGGT2
GRCh38	ENSG00000111218	Gene	protein_coding	PRMT8
GRCh38	ENSG00000180747	Gene	transcribed_unprocessed_pseudogene	SMG1P3
GRCh38	ENSG00000180745	Gene	protein_coding	CLRN3
GRCh38	ENSG00000111215	Gene	protein_coding	PRR4
GRCh38	ENSG00000142065	Gene	protein_coding	ZFP14
GRCh38	ENSG00000188511	Gene	lincRNA	C22orf34
GRCh38	ENSG00000188517	Gene	protein_coding	COL25A1
GRCh38	ENSG00000263561	Gene	miRNA	MIR4704
GRCh38	ENSG00000109610	Gene	protein_coding	SOD3
GRCh38	ENSG00000109618	Gene	protein_coding	SEPSECS
GRCh38	ENSG00000220986	Gene	snoRNA	RF00407
GRCh38	ENSG00000232621	Gene	unprocessed_pseudogene	C4BPAP2
GRCh38	ENSG00000118271	Gene	protein_coding	TTR
GRCh38	ENSG00000220988	Gene	snoRNA	SNORD88C
GRCh38	ENSG00000149328	Gene	protein_coding	GLB1L2
GRCh38	ENSG00000137824	Gene	protein_coding	RMDN3
GRCh38	ENSG00000221055	Gene	miRNA	MIR1302-3
GRCh38	ENSG00000219626	Gene	protein_coding	FAM228B
GRCh38	ENSG00000264932	Gene	antisense	AC115989.1
GRCh38	ENSG00000264933	Gene	misc_RNA	RN7SL190P
GRCh38	ENSG00000213484	Gene	processed_pseudogene	EIF4A1P8
GRCh38	ENSG00000264937	Gene	antisense	AC100830.2
GRCh38	ENSG00000214455	Gene	processed_pseudogene	RCN1P2
GRCh38	ENSG00000105063	Gene	protein_coding	PPP6R1
GRCh38	ENSG00000070413	Gene	protein_coding	DGCR2
GRCh38	ENSG00000152910	Gene	protein_coding	CNTNAP4
GRCh38	ENSG00000175482	Gene	protein_coding	POLD4
GRCh38	ENSG00000187513	Gene	protein_coding	GJA4
GRCh38	ENSG00000242428	Gene	antisense	C3orf67-AS1
GRCh38	ENSG00000133477	Gene	protein_coding	FAM83F
GRCh38	ENSG00000227066	Gene	lincRNA	Z98257.1
GRCh38	ENSG00000254819	Gene	lincRNA	AC021698.1
GRCh38	ENSG00000227060	Gene	lincRNA	LINC00629
GRCh38	ENSG00000164512	Gene	protein_coding	ANKRD55
GRCh38	ENSG00000234506	Gene	lincRNA	LINC01506
GRCh38	ENSG00000172273	Gene	protein_coding	HINFP
GRCh38	ENSG00000172270	Gene	protein_coding	BSG
GRCh38	ENSG00000118898	Gene	protein_coding	PPL
GRCh38	ENSG00000205704	Gene	transcribed_unitary_pseudogene	LINC00634
GRCh38	ENSG00000118894	Gene	protein_coding	EEF2KMT
GRCh38	ENSG00000186376	Gene	protein_coding	ZNF75D
GRCh38	ENSG00000205707	Gene	protein_coding	ETFRF1
GRCh38	ENSG00000249604	Gene	antisense	AC096564.2
GRCh38	ENSG00000207395	Gene	misc_RNA	RF00019
GRCh38	ENSG00000259539	Gene	3prime_overlapping_ncRNA	AC051619.6
GRCh38	ENSG00000259536	Gene	antisense	AC091045.1
GRCh38	ENSG00000115446	Gene	protein_coding	UNC50
GRCh38	ENSG00000259530	Gene	lincRNA	AC104574.1
GRCh38	ENSG00000255418	Gene	lincRNA	AC090092.1
GRCh38	ENSG00000242390	Gene	processed_pseudogene	RPL6P9
GRCh38	ENSG00000242396	Gene	antisense	AC096536.2
GRCh38	ENSG00000173077	Gene	protein_coding	2019-12-01
GRCh38	ENSG00000251484	Gene	processed_pseudogene	AL356488.1
GRCh38	ENSG00000113845	Gene	protein_coding	TIMMDC1
GRCh38	ENSG00000207136	Gene	snRNA	RNU6-769P
GRCh38	ENSG00000108255	Gene	protein_coding	CRYBA1
GRCh38	ENSG00000108256	Gene	protein_coding	NUFIP2
GRCh38	ENSG00000218175	Gene	processed_pseudogene	AC016739.1
GRCh38	ENSG00000104731	Gene	protein_coding	KLHDC4
GRCh38	ENSG00000104738	Gene	protein_coding	MCM4
GRCh38	ENSG00000202026	Gene	snRNA	RNU6-1134P
GRCh38	ENSG00000223361	Gene	transcribed_processed_pseudogene	FTH1P10
GRCh38	ENSG00000260136	Gene	lincRNA	AC008915.2
GRCh38	ENSG00000260135	Gene	lincRNA	MMP2-AS1
GRCh38	ENSG00000260132	Gene	antisense	AL032819.1
GRCh38	ENSG00000260133	Gene	unprocessed_pseudogene	CA5AP1
GRCh38	ENSG00000223368	Gene	processed_pseudogene	AL513124.1
GRCh38	ENSG00000260131	Gene	antisense	LINC00556
GRCh38	ENSG00000218281	Gene	unprocessed_pseudogene	HIST1H2APS3
GRCh38	ENSG00000196455	Gene	protein_coding	PIK3R4
GRCh38	ENSG00000196456	Gene	protein_coding	ZNF775
GRCh38	ENSG00000125207	Gene	protein_coding	PIWIL1
GRCh38	ENSG00000196453	Gene	protein_coding	ZNF777
GRCh38	ENSG00000234807	Gene	lincRNA	LINC01135
GRCh38	ENSG00000234805	Gene	processed_pseudogene	AC090505.1
GRCh38	ENSG00000196459	Gene	protein_coding	TRAPPC2
GRCh38	ENSG00000234800	Gene	processed_pseudogene	PCMTD1P3
GRCh38	ENSG00000197324	Gene	protein_coding	LRP10
GRCh38	ENSG00000104880	Gene	protein_coding	ARHGEF18
GRCh38	ENSG00000104883	Gene	protein_coding	PEX11G
GRCh38	ENSG00000224287	Gene	transcribed_processed_pseudogene	MSL3P1
GRCh38	ENSG00000124155	Gene	protein_coding	PIGT
GRCh38	ENSG00000197321	Gene	protein_coding	SVIL
GRCh38	ENSG00000124157	Gene	protein_coding	SEMG2
GRCh38	ENSG00000104886	Gene	protein_coding	PLEKHJ1
GRCh38	ENSG00000124159	Gene	protein_coding	MATN4
GRCh38	ENSG00000104888	Gene	protein_coding	SLC17A7
GRCh38	ENSG00000197329	Gene	protein_coding	PELI1
GRCh38	ENSG00000169836	Gene	protein_coding	TACR3
GRCh38	ENSG00000226853	Gene	lincRNA	AC010894.2
GRCh38	ENSG00000226851	Gene	antisense	AC004112.1
GRCh38	ENSG00000236532	Gene	lincRNA	LINC01695
GRCh38	ENSG00000226857	Gene	transcribed_processed_pseudogene	DUTP3
GRCh38	ENSG00000236534	Gene	processed_pseudogene	H3F3BP1
GRCh38	ENSG00000236536	Gene	antisense	AC003986.3
GRCh38	ENSG00000019144	Gene	protein_coding	PHLDB1
GRCh38	ENSG00000076513	Gene	protein_coding	ANKRD13A
GRCh38	ENSG00000233143	Gene	lincRNA	DIRC3-AS1
GRCh38	ENSG00000185055	Gene	protein_coding	EFCAB10
GRCh38	ENSG00000185056	Gene	protein_coding	C5orf47
GRCh38	ENSG00000107282	Gene	protein_coding	APBA1
GRCh38	ENSG00000185053	Gene	protein_coding	SGCZ
GRCh38	ENSG00000185052	Gene	protein_coding	SLC24A3
GRCh38	ENSG00000218823	Gene	protein_coding	PAPOLB
GRCh38	ENSG00000152284	Gene	protein_coding	TCF7L1
GRCh38	ENSG00000213104	Gene	processed_pseudogene	NPM1P46
GRCh38	ENSG00000213107	Gene	processed_pseudogene	AHCYP5
GRCh38	ENSG00000138081	Gene	protein_coding	FBXO11
GRCh38	ENSG00000106771	Gene	protein_coding	TMEM245
GRCh38	ENSG00000106772	Gene	protein_coding	PRUNE2
GRCh38	ENSG00000103056	Gene	protein_coding	SMPD3
GRCh38	ENSG00000151532	Gene	protein_coding	VTI1A
GRCh38	ENSG00000103051	Gene	protein_coding	COG4
GRCh38	ENSG00000275342	Gene	protein_coding	PRAG1
GRCh38	ENSG00000246898	Gene	lincRNA	LINC00920
GRCh38	ENSG00000152133	Gene	protein_coding	GPATCH11
GRCh38	ENSG00000152137	Gene	protein_coding	HSPB8
GRCh38	ENSG00000238077	Gene	processed_pseudogene	NMNAT1P3
GRCh38	ENSG00000102908	Gene	protein_coding	NFAT5
GRCh38	ENSG00000106483	Gene	protein_coding	SFRP4
GRCh38	ENSG00000102900	Gene	protein_coding	NUP93
GRCh38	ENSG00000102901	Gene	protein_coding	CENPT
GRCh38	ENSG00000102904	Gene	protein_coding	TSNAXIP1
GRCh38	ENSG00000106484	Gene	protein_coding	MEST
GRCh38	ENSG00000280406	Gene	TEC	AC104985.3
GRCh38	ENSG00000252866	Gene	rRNA_pseudogene	RNA5SP243
GRCh38	ENSG00000280400	Gene	TEC	AC127459.3
GRCh38	ENSG00000280401	Gene	TEC	AC022532.1
GRCh38	ENSG00000018236	Gene	protein_coding	CNTN1
GRCh38	ENSG00000280409	Gene	TEC	LINC01101
GRCh38	ENSG00000225037	Gene	antisense	EIF1AX-AS1
GRCh38	ENSG00000225030	Gene	sense_intronic	AL355483.1
GRCh38	ENSG00000225032	Gene	antisense	AL162586.1
GRCh38	ENSG00000282317	Gene	lincRNA	AL451007.2
GRCh38	ENSG00000225039	Gene	lincRNA	LINC01058
GRCh38	ENSG00000267361	Gene	processed_pseudogene	SEC24AP1
GRCh38	ENSG00000178802	Gene	protein_coding	MPI
GRCh38	ENSG00000178803	Gene	antisense	ADORA2A-AS1
GRCh38	ENSG00000227896	Gene	antisense	AL731569.1
GRCh38	ENSG00000143079	Gene	protein_coding	CTTNBP2NL
GRCh38	ENSG00000251365	Gene	lincRNA	LINC02236
GRCh38	ENSG00000251364	Gene	antisense	AC107884.1
GRCh38	ENSG00000252947	Gene	scaRNA	SCARNA1
GRCh38	ENSG00000251369	Gene	protein_coding	ZNF550
GRCh38	ENSG00000252942	Gene	rRNA_pseudogene	RNA5SP290
GRCh38	ENSG00000266261	Gene	antisense	AC005324.5
GRCh38	ENSG00000247271	Gene	antisense	ZBED5-AS1
GRCh38	ENSG00000092020	Gene	protein_coding	PPP2R3C
GRCh38	ENSG00000185942	Gene	protein_coding	NKAIN3
GRCh38	ENSG00000185940	Gene	protein_coding	KRTAP5-5
GRCh38	ENSG00000185947	Gene	protein_coding	ZNF267
GRCh38	ENSG00000185946	Gene	protein_coding	RNPC3
GRCh38	ENSG00000200530	Gene	snoRNA	SNORD35B
GRCh38	ENSG00000200534	Gene	snoRNA	SNORA33
GRCh38	ENSG00000200537	Gene	misc_RNA	RNY4P6
GRCh38	ENSG00000204628	Gene	protein_coding	RACK1
GRCh38	ENSG00000276784	Gene	misc_RNA	RF02125
GRCh38	ENSG00000204620	Gene	antisense	AC115618.1
GRCh38	ENSG00000204623	Gene	transcribed_unitary_pseudogene	ZNRD1ASP
GRCh38	ENSG00000204624	Gene	protein_coding	DISP3
GRCh38	ENSG00000279107	Gene	TEC	AC138951.2
GRCh38	ENSG00000114450	Gene	protein_coding	GNB4
GRCh38	ENSG00000114455	Gene	protein_coding	HHLA2
GRCh38	ENSG00000204193	Gene	protein_coding	TXNDC8
GRCh38	ENSG00000204194	Gene	processed_pseudogene	RPL12P1
GRCh38	ENSG00000200288	Gene	snoRNA	RF00425
GRCh38	ENSG00000228543	Gene	lincRNA	AC003684.1
GRCh38	ENSG00000228541	Gene	lincRNA	AC093159.1
GRCh38	ENSG00000281469	Gene	TEC	AC019226.1
GRCh38	ENSG00000228546	Gene	unprocessed_pseudogene	AC091390.2
GRCh38	ENSG00000228544	Gene	antisense	CCDC183-AS1
GRCh38	ENSG00000228549	Gene	lincRNA	BX284668.2
GRCh38	ENSG00000228548	Gene	antisense	ITPKB-AS1
GRCh38	ENSG00000142303	Gene	protein_coding	ADAMTS10
GRCh38	ENSG00000011083	Gene	protein_coding	SLC6A7
GRCh38	ENSG00000233806	Gene	processed_transcript	LINC01237
GRCh38	ENSG00000226078	Gene	lincRNA	AL356309.1
GRCh38	ENSG00000258792	Gene	lincRNA	AL137230.1
GRCh38	ENSG00000163519	Gene	protein_coding	TRAT1
GRCh38	ENSG00000183475	Gene	protein_coding	ASB7
GRCh38	ENSG00000163515	Gene	protein_coding	RETNLB
GRCh38	ENSG00000163516	Gene	protein_coding	ANKZF1
GRCh38	ENSG00000163517	Gene	protein_coding	HDAC11
GRCh38	ENSG00000163510	Gene	protein_coding	CWC22
GRCh38	ENSG00000183470	Gene	lincRNA	AC009365.1
GRCh38	ENSG00000163512	Gene	protein_coding	AZI2
GRCh38	ENSG00000163513	Gene	protein_coding	TGFBR2
GRCh38	ENSG00000187546	Gene	protein_coding	AGMO
GRCh38	ENSG00000106070	Gene	protein_coding	GRB10
GRCh38	ENSG00000205579	Gene	processed_pseudogene	DYNLL1P1
GRCh38	ENSG00000143199	Gene	protein_coding	ADCY10
GRCh38	ENSG00000156234	Gene	protein_coding	CXCL13
GRCh38	ENSG00000254456	Gene	lincRNA	AC090592.1
GRCh38	ENSG00000254453	Gene	antisense	NAV2-AS2
GRCh38	ENSG00000254450	Gene	sense_intronic	ALG9-IT1
GRCh38	ENSG00000254451	Gene	antisense	AC091534.1
GRCh38	ENSG00000254458	Gene	antisense	AP001107.3
GRCh38	ENSG00000254459	Gene	antisense	AP002812.2
GRCh38	ENSG00000125945	Gene	protein_coding	ZNF436
GRCh38	ENSG00000125944	Gene	protein_coding	HNRNPR
GRCh38	ENSG00000278276	Gene	lincRNA	AL110115.2
GRCh38	ENSG00000090316	Gene	protein_coding	MAEA
GRCh38	ENSG00000278278	Gene	miRNA	MIR6816
GRCh38	ENSG00000106078	Gene	protein_coding	COBL
GRCh38	ENSG00000008394	Gene	protein_coding	MGST1
GRCh38	ENSG00000130414	Gene	protein_coding	NDUFA10
GRCh38	ENSG00000130413	Gene	protein_coding	STK33
GRCh38	ENSG00000050628	Gene	protein_coding	PTGER3
GRCh38	ENSG00000164898	Gene	protein_coding	FMC1
GRCh38	ENSG00000227309	Gene	processed_pseudogene	AC140076.1
GRCh38	ENSG00000242989	Gene	misc_RNA	RN7SL332P
GRCh38	ENSG00000227304	Gene	transcribed_processed_pseudogene	AC067942.1
GRCh38	ENSG00000242986	Gene	processed_pseudogene	RPL21P99
GRCh38	ENSG00000164896	Gene	protein_coding	FASTK
GRCh38	ENSG00000227307	Gene	lincRNA	AC010998.1
GRCh38	ENSG00000227303	Gene	antisense	AC239727.1
GRCh38	ENSG00000044446	Gene	protein_coding	PHKA2
GRCh38	ENSG00000155621	Gene	protein_coding	C9orf85
GRCh38	ENSG00000182704	Gene	protein_coding	TSKU
GRCh38	ENSG00000142920	Gene	protein_coding	AZIN2
GRCh38	ENSG00000182707	Gene	processed_pseudogene	FXYD6P3
GRCh38	ENSG00000155629	Gene	protein_coding	PIK3AP1
GRCh38	ENSG00000186638	Gene	protein_coding	KIF24
[truncated: 29,527 more rows]

## Sheet: ENSGID_information of proteins
assembly_name	id	object_type	biotype	display_name
GRCh38（human genome）	ENSG00000110514	Gene	protein_coding	MADD
GRCh38	ENSG00000086015	Gene	protein_coding	MAST2
GRCh38	ENSG00000115808	Gene	protein_coding	STRN
GRCh38	ENSG00000169740	Gene	protein_coding	ZNF32
GRCh38	ENSG00000261609	Gene	protein_coding	GAN
GRCh38	ENSG00000169744	Gene	protein_coding	LDB2
GRCh38	ENSG00000168298	Gene	protein_coding	HIST1H1E
GRCh38	ENSG00000153714	Gene	protein_coding	LURAP1L
GRCh38	ENSG00000168291	Gene	protein_coding	PDHB
GRCh38	ENSG00000149798	Gene	protein_coding	CDC42EP2
GRCh38	ENSG00000181562	Gene	protein_coding	EDDM3A
GRCh38	ENSG00000250565	Gene	protein_coding	ATP6V1E2
GRCh38	ENSG00000187961	Gene	protein_coding	KLHL17
GRCh38	ENSG00000281593	Gene	protein_coding	AC006978.2
GRCh38	ENSG00000162849	Gene	protein_coding	KIF26B
GRCh38	ENSG00000149243	Gene	protein_coding	KLHL35
GRCh38	ENSG00000283683	Gene	protein_coding	MYOCOS
GRCh38	ENSG00000184708	Gene	protein_coding	EIF4ENIF1
GRCh38	ENSG00000163462	Gene	protein_coding	TRIM46
GRCh38	ENSG00000163463	Gene	protein_coding	KRTCAP2
GRCh38	ENSG00000163464	Gene	protein_coding	CXCR1
GRCh38	ENSG00000163466	Gene	protein_coding	ARPC2
GRCh38	ENSG00000163467	Gene	protein_coding	TSACC
GRCh38	ENSG00000163468	Gene	protein_coding	CCT3
GRCh38	ENSG00000162599	Gene	protein_coding	NFIA
GRCh38	ENSG00000162598	Gene	protein_coding	C1orf87
GRCh38	ENSG00000162592	Gene	protein_coding	CCDC27
GRCh38	ENSG00000029364	Gene	protein_coding	SLC39A9
GRCh38	ENSG00000029363	Gene	protein_coding	BCLAF1
GRCh38	ENSG00000162594	Gene	protein_coding	IL23R
GRCh38	ENSG00000118640	Gene	protein_coding	VAMP8
GRCh38	ENSG00000115073	Gene	protein_coding	ACTR1B
GRCh38	ENSG00000259164	Gene	protein_coding	AC007375.1
GRCh38	ENSG00000213853	Gene	protein_coding	EMP2
GRCh38	ENSG00000213859	Gene	protein_coding	KCTD11
GRCh38	ENSG00000055070	Gene	protein_coding	SZRD1
GRCh38	ENSG00000155719	Gene	protein_coding	OTOA
GRCh38	ENSG00000162337	Gene	protein_coding	LRP5
GRCh38	ENSG00000182010	Gene	protein_coding	RTKN2
GRCh38	ENSG00000182013	Gene	protein_coding	PNMA8A
GRCh38	ENSG00000164659	Gene	protein_coding	KIAA1324L
GRCh38	ENSG00000178372	Gene	protein_coding	CALML5
GRCh38	ENSG00000164651	Gene	protein_coding	SP8
GRCh38	ENSG00000164654	Gene	protein_coding	MIOS
GRCh38	ENSG00000149187	Gene	protein_coding	CELF1
GRCh38	ENSG00000206113	Gene	protein_coding	CFAP99
GRCh38	ENSG00000161021	Gene	protein_coding	MAML1
GRCh38	ENSG00000254692	Gene	protein_coding	AL136295.1
GRCh38	ENSG00000257341	Gene	protein_coding	AL928654.3
GRCh38	ENSG00000119509	Gene	protein_coding	INVS
GRCh38	ENSG00000165309	Gene	protein_coding	ARMC3
GRCh38	ENSG00000165304	Gene	protein_coding	MELK
GRCh38	ENSG00000165300	Gene	protein_coding	SLITRK5
GRCh38	ENSG00000101608	Gene	protein_coding	MYL12A
GRCh38	ENSG00000101605	Gene	protein_coding	MYOM1
GRCh38	ENSG00000121335	Gene	protein_coding	PRB2
GRCh38	ENSG00000198791	Gene	protein_coding	CNOT7
GRCh38	ENSG00000198792	Gene	protein_coding	TMEM184B
GRCh38	ENSG00000198793	Gene	protein_coding	MTOR
GRCh38	ENSG00000198794	Gene	protein_coding	SCAMP5
GRCh38	ENSG00000198795	Gene	protein_coding	ZNF521
GRCh38	ENSG00000198796	Gene	protein_coding	ALPK2
GRCh38	ENSG00000198797	Gene	protein_coding	BRINP2
GRCh38	ENSG00000198799	Gene	protein_coding	LRIG2
GRCh38	ENSG00000197774	Gene	protein_coding	EME2
GRCh38	ENSG00000175556	Gene	protein_coding	LONRF3
GRCh38	ENSG00000197771	Gene	protein_coding	MCMBP
GRCh38	ENSG00000129474	Gene	protein_coding	AJUBA
GRCh38	ENSG00000161682	Gene	protein_coding	FAM171A2
GRCh38	ENSG00000168297	Gene	protein_coding	PXK
GRCh38	ENSG00000100288	Gene	protein_coding	CHKB
GRCh38	ENSG00000183864	Gene	protein_coding	TOB2
GRCh38	ENSG00000124217	Gene	protein_coding	MOCS3
GRCh38	ENSG00000124214	Gene	protein_coding	STAU1
GRCh38	ENSG00000124215	Gene	protein_coding	CDH26
GRCh38	ENSG00000124212	Gene	protein_coding	PTGIS
GRCh38	ENSG00000167685	Gene	protein_coding	ZNF444
GRCh38	ENSG00000247595	Gene	protein_coding	SPTY2D1OS
GRCh38	ENSG00000161970	Gene	protein_coding	RPL26
GRCh38	ENSG00000161973	Gene	protein_coding	CCDC42
GRCh38	ENSG00000255275	Gene	protein_coding	AL080251.1
GRCh38	ENSG00000255274	Gene	protein_coding	SMIM35
GRCh38	ENSG00000198369	Gene	protein_coding	SPRED2
GRCh38	ENSG00000160087	Gene	protein_coding	UBE2J2
GRCh38	ENSG00000036054	Gene	protein_coding	TBC1D23
GRCh38	ENSG00000002587	Gene	protein_coding	HS3ST1
GRCh38	ENSG00000002586	Gene	protein_coding	CD99
GRCh38	ENSG00000177954	Gene	protein_coding	RPS27
GRCh38	ENSG00000198242	Gene	protein_coding	RPL23A
GRCh38	ENSG00000198246	Gene	protein_coding	SLC29A3
GRCh38	ENSG00000092140	Gene	protein_coding	G2E3
GRCh38	ENSG00000135916	Gene	protein_coding	ITM2C
GRCh38	ENSG00000135914	Gene	protein_coding	HTR2B
GRCh38	ENSG00000135913	Gene	protein_coding	USP37
GRCh38	ENSG00000135912	Gene	protein_coding	TTLL4
GRCh38	ENSG00000092148	Gene	protein_coding	HECTD1
GRCh38	ENSG00000034693	Gene	protein_coding	PEX3
GRCh38	ENSG00000135919	Gene	protein_coding	SERPINE2
GRCh38	ENSG00000176396	Gene	protein_coding	EID2
GRCh38	ENSG00000176390	Gene	protein_coding	CRLF3
GRCh38	ENSG00000176393	Gene	protein_coding	RNPEP
GRCh38	ENSG00000176399	Gene	protein_coding	DMRTA1
GRCh38	ENSG00000083635	Gene	protein_coding	NUFIP1
GRCh38	ENSG00000247626	Gene	protein_coding	MARS2
GRCh38	ENSG00000167536	Gene	protein_coding	DHRS13
GRCh38	ENSG00000167535	Gene	protein_coding	CACNB3
GRCh38	ENSG00000188883	Gene	protein_coding	KLRG2
GRCh38	ENSG00000149792	Gene	protein_coding	MRPL49
GRCh38	ENSG00000101327	Gene	protein_coding	PDYN
GRCh38	ENSG00000049192	Gene	protein_coding	ADAMTS6
GRCh38	ENSG00000169992	Gene	protein_coding	NLGN2
GRCh38	ENSG00000237136	Gene	protein_coding	C4orf51
GRCh38	ENSG00000129562	Gene	protein_coding	DAD1
GRCh38	ENSG00000154252	Gene	protein_coding	GAL3ST2
GRCh38	ENSG00000141232	Gene	protein_coding	TOB1
GRCh38	ENSG00000172673	Gene	protein_coding	THEMIS
GRCh38	ENSG00000172671	Gene	protein_coding	ZFAND4
GRCh38	ENSG00000136750	Gene	protein_coding	GAD2
GRCh38	ENSG00000136754	Gene	protein_coding	ABI1
GRCh38	ENSG00000136758	Gene	protein_coding	YME1L1
GRCh38	ENSG00000116014	Gene	protein_coding	KISS1R
GRCh38	ENSG00000116016	Gene	protein_coding	EPAS1
GRCh38	ENSG00000146676	Gene	protein_coding	PURB
GRCh38	ENSG00000174099	Gene	protein_coding	MSRB3
GRCh38	ENSG00000137404	Gene	protein_coding	NRM
GRCh38	ENSG00000235194	Gene	protein_coding	PPP1R3E
GRCh38	ENSG00000275572	Gene	protein_coding	GRIFIN
GRCh38	ENSG00000060138	Gene	protein_coding	YBX3
GRCh38	ENSG00000162843	Gene	protein_coding	WDR64
GRCh38	ENSG00000130758	Gene	protein_coding	MAP3K10
GRCh38	ENSG00000130751	Gene	protein_coding	NPAS1
GRCh38	ENSG00000130755	Gene	protein_coding	GMFG
GRCh38	ENSG00000186115	Gene	protein_coding	CYP4F2
GRCh38	ENSG00000110756	Gene	protein_coding	HPS5
GRCh38	ENSG00000134278	Gene	protein_coding	SPIRE1
GRCh38	ENSG00000072501	Gene	protein_coding	SMC1A
GRCh38	ENSG00000134183	Gene	protein_coding	GNAT2
GRCh38	ENSG00000134186	Gene	protein_coding	PRPF38B
GRCh38	ENSG00000145191	Gene	protein_coding	EIF2B5
GRCh38	ENSG00000037042	Gene	protein_coding	TUBG2
GRCh38	ENSG00000078487	Gene	protein_coding	ZCWPW1
GRCh38	ENSG00000145194	Gene	protein_coding	ECE2
GRCh38	ENSG00000042753	Gene	protein_coding	AP2S1
GRCh38	ENSG00000105855	Gene	protein_coding	ITGB8
GRCh38	ENSG00000105854	Gene	protein_coding	PON2
GRCh38	ENSG00000111481	Gene	protein_coding	COPZ1
GRCh38	ENSG00000105856	Gene	protein_coding	HBP1
GRCh38	ENSG00000105851	Gene	protein_coding	PIK3CG
GRCh38	ENSG00000142252	Gene	protein_coding	GEMIN7
GRCh38	ENSG00000012174	Gene	protein_coding	MBTPS2
GRCh38	ENSG00000135587	Gene	protein_coding	SMPD2
GRCh38	ENSG00000071082	Gene	protein_coding	RPL31
GRCh38	ENSG00000247315	Gene	protein_coding	ZCCHC3
GRCh38	ENSG00000139780	Gene	protein_coding	METTL21C
GRCh38	ENSG00000180660	Gene	protein_coding	MAB21L1
GRCh38	ENSG00000135638	Gene	protein_coding	EMX1
GRCh38	ENSG00000180667	Gene	protein_coding	YOD1
GRCh38	ENSG00000188419	Gene	protein_coding	CHM
GRCh38	ENSG00000135632	Gene	protein_coding	SMYD5
GRCh38	ENSG00000135631	Gene	protein_coding	RAB11FIP5
GRCh38	ENSG00000135636	Gene	protein_coding	DYSF
GRCh38	ENSG00000135637	Gene	protein_coding	CCDC142
GRCh38	ENSG00000114503	Gene	protein_coding	NCBP2
GRCh38	ENSG00000115677	Gene	protein_coding	HDLBP
GRCh38	ENSG00000112531	Gene	protein_coding	QKI
GRCh38	ENSG00000116857	Gene	protein_coding	TMEM9
GRCh38	ENSG00000162591	Gene	protein_coding	MEGF6
GRCh38	ENSG00000125255	Gene	protein_coding	SLC10A2
GRCh38	ENSG00000105146	Gene	protein_coding	AURKC
GRCh38	ENSG00000267631	Gene	protein_coding	CGB1
GRCh38	ENSG00000164418	Gene	protein_coding	GRIK2
GRCh38	ENSG00000164411	Gene	protein_coding	GJB7
GRCh38	ENSG00000164414	Gene	protein_coding	SLC35A1
GRCh38	ENSG00000100532	Gene	protein_coding	CGRRF1
GRCh38	ENSG00000077454	Gene	protein_coding	LRCH4
GRCh38	ENSG00000077458	Gene	protein_coding	FAM76B
GRCh38	ENSG00000169155	Gene	protein_coding	ZBTB43
GRCh38	ENSG00000021300	Gene	protein_coding	PLEKHB1
GRCh38	ENSG00000100393	Gene	protein_coding	EP300
GRCh38	ENSG00000100395	Gene	protein_coding	L3MBTL2
GRCh38	ENSG00000253148	Gene	protein_coding	RGS21
GRCh38	ENSG00000197208	Gene	protein_coding	SLC22A4
GRCh38	ENSG00000151292	Gene	protein_coding	CSNK1G3
GRCh38	ENSG00000113141	Gene	protein_coding	IK
GRCh38	ENSG00000026652	Gene	protein_coding	AGPAT4
GRCh38	ENSG00000106635	Gene	protein_coding	BCL7B
GRCh38	ENSG00000106636	Gene	protein_coding	YKT6
GRCh38	ENSG00000106633	Gene	protein_coding	GCK
GRCh38	ENSG00000152670	Gene	protein_coding	DDX4
GRCh38	ENSG00000143643	Gene	protein_coding	TTC13
GRCh38	ENSG00000124588	Gene	protein_coding	NQO2
GRCh38	ENSG00000143641	Gene	protein_coding	GALNT2
GRCh38	ENSG00000167332	Gene	protein_coding	OR51E2
GRCh38	ENSG00000167333	Gene	protein_coding	TRIM68
GRCh38	ENSG00000009830	Gene	protein_coding	POMT2
GRCh38	ENSG00000178921	Gene	protein_coding	PFAS
GRCh38	ENSG00000178922	Gene	protein_coding	HYI
GRCh38	ENSG00000178928	Gene	protein_coding	TPRX1
GRCh38	ENSG00000168310	Gene	protein_coding	IRF2
GRCh38	ENSG00000168314	Gene	protein_coding	MOBP
GRCh38	ENSG00000114268	Gene	protein_coding	PFKFB4
GRCh38	ENSG00000153107	Gene	protein_coding	ANAPC1
GRCh38	ENSG00000167004	Gene	protein_coding	PDIA3
GRCh38	ENSG00000158023	Gene	protein_coding	WDR66
GRCh38	ENSG00000164045	Gene	protein_coding	CDC25A
GRCh38	ENSG00000167800	Gene	protein_coding	TBX10
GRCh38	ENSG00000183248	Gene	protein_coding	PRR36
GRCh38	ENSG00000127774	Gene	protein_coding	EMC6
GRCh38	ENSG00000239920	Gene	protein_coding	AC104389.4
GRCh38	ENSG00000233927	Gene	protein_coding	RPS28
GRCh38	ENSG00000173838	Gene	protein_coding	2019-03-10
GRCh38	ENSG00000165406	Gene	protein_coding	2019-03-08
GRCh38	ENSG00000165409	Gene	protein_coding	TSHR
GRCh38	ENSG00000241258	Gene	protein_coding	CRCP
GRCh38	ENSG00000240849	Gene	protein_coding	TMEM189
GRCh38	ENSG00000158683	Gene	protein_coding	PKD1L1
GRCh38	ENSG00000278139	Gene	protein_coding	AL358075.4
GRCh38	ENSG00000008056	Gene	protein_coding	SYN1
GRCh38	ENSG00000130518	Gene	protein_coding	IQCN
GRCh38	ENSG00000159374	Gene	protein_coding	M1AP
GRCh38	ENSG00000159377	Gene	protein_coding	PSMB4
GRCh38	ENSG00000130511	Gene	protein_coding	SSBP4
GRCh38	ENSG00000130513	Gene	protein_coding	GDF15
GRCh38	ENSG00000130517	Gene	protein_coding	PGPEP1
GRCh38	ENSG00000164758	Gene	protein_coding	MED30
GRCh38	ENSG00000164756	Gene	protein_coding	SLC30A8
GRCh38	ENSG00000164754	Gene	protein_coding	RAD21
GRCh38	ENSG00000058085	Gene	protein_coding	LAMC2
GRCh38	ENSG00000159082	Gene	protein_coding	SYNJ1
GRCh38	ENSG00000155506	Gene	protein_coding	LARP1
GRCh38	ENSG00000159086	Gene	protein_coding	PAXBP1
GRCh38	ENSG00000011478	Gene	protein_coding	QPCTL
GRCh38	ENSG00000010704	Gene	protein_coding	HFE
GRCh38	ENSG00000196616	Gene	protein_coding	ADH1B
GRCh38	ENSG00000125046	Gene	protein_coding	SSUH2
GRCh38	ENSG00000081913	Gene	protein_coding	PHLPP1
GRCh38	ENSG00000088205	Gene	protein_coding	DDX18
GRCh38	ENSG00000120498	Gene	protein_coding	TEX11
GRCh38	ENSG00000005471	Gene	protein_coding	ABCB4
GRCh38	ENSG00000160124	Gene	protein_coding	CCDC58
GRCh38	ENSG00000231389	Gene	protein_coding	HLA-DPA1
GRCh38	ENSG00000176920	Gene	protein_coding	FUT2
GRCh38	ENSG00000176927	Gene	protein_coding	EFCAB5
GRCh38	ENSG00000198169	Gene	protein_coding	ZNF251
GRCh38	ENSG00000198168	Gene	protein_coding	SVIP
GRCh38	ENSG00000198162	Gene	protein_coding	MAN1A2
GRCh38	ENSG00000198160	Gene	protein_coding	MIER1
GRCh38	ENSG00000171044	Gene	protein_coding	XKR6
GRCh38	ENSG00000179673	Gene	protein_coding	RPRML
GRCh38	ENSG00000147316	Gene	protein_coding	MCPH1
GRCh38	ENSG00000145220	Gene	protein_coding	LYAR
GRCh38	ENSG00000167476	Gene	protein_coding	JSRP1
GRCh38	ENSG00000167470	Gene	protein_coding	MIDN
GRCh38	ENSG00000253873	Gene	protein_coding	PCDHGA11
GRCh38	ENSG00000268500	Gene	protein_coding	AC018755.2
GRCh38	ENSG00000069998	Gene	protein_coding	HDHD5
GRCh38	ENSG00000084754	Gene	protein_coding	HADHA
GRCh38	ENSG00000240065	Gene	protein_coding	PSMB9
GRCh38	ENSG00000095637	Gene	protein_coding	SORBS1
GRCh38	ENSG00000146049	Gene	protein_coding	KAAG1
GRCh38	ENSG00000148225	Gene	protein_coding	WDR31
GRCh38	ENSG00000133135	Gene	protein_coding	RNF128
GRCh38	ENSG00000138303	Gene	protein_coding	ASCC1
GRCh38	ENSG00000148229	Gene	protein_coding	POLE3
GRCh38	ENSG00000138308	Gene	protein_coding	PLA2G12B
GRCh38	ENSG00000133138	Gene	protein_coding	TBC1D8B
GRCh38	ENSG00000144579	Gene	protein_coding	CTDSP1
GRCh38	ENSG00000067840	Gene	protein_coding	PDZD4
GRCh38	ENSG00000146592	Gene	protein_coding	CREB5
GRCh38	ENSG00000172828	Gene	protein_coding	CES3
GRCh38	ENSG00000141068	Gene	protein_coding	KSR1
GRCh38	ENSG00000144681	Gene	protein_coding	STAC
GRCh38	ENSG00000066468	Gene	protein_coding	FGFR2
GRCh38	ENSG00000173193	Gene	protein_coding	PARP14
GRCh38	ENSG00000067596	Gene	protein_coding	DHX8
GRCh38	ENSG00000116604	Gene	protein_coding	MEF2D
GRCh38	ENSG00000070808	Gene	protein_coding	CAMK2A
GRCh38	ENSG00000080189	Gene	protein_coding	SLC35C2
GRCh38	ENSG00000147883	Gene	protein_coding	CDKN2B
GRCh38	ENSG00000147889	Gene	protein_coding	CDKN2A
GRCh38	ENSG00000101935	Gene	protein_coding	AMMECR1
GRCh38	ENSG00000101938	Gene	protein_coding	CHRDL1
GRCh38	ENSG00000130656	Gene	protein_coding	HBZ
GRCh38	ENSG00000130653	Gene	protein_coding	PNPLA7
GRCh38	ENSG00000113389	Gene	protein_coding	NPR3
GRCh38	ENSG00000067334	Gene	protein_coding	DNTTIP2
GRCh38	ENSG00000113387	Gene	protein_coding	SUB1
GRCh38	ENSG00000113384	Gene	protein_coding	GOLPH3
GRCh38	ENSG00000076258	Gene	protein_coding	FMO4
GRCh38	ENSG00000180592	Gene	protein_coding	SKIDA1
GRCh38	ENSG00000061656	Gene	protein_coding	SPAG4
GRCh38	ENSG00000180596	Gene	protein_coding	HIST1H2BC
GRCh38	ENSG00000073578	Gene	protein_coding	SDHA
GRCh38	ENSG00000089009	Gene	protein_coding	RPL6
GRCh38	ENSG00000089006	Gene	protein_coding	SNX5
GRCh38	ENSG00000261341	Gene	protein_coding	AC010325.1
GRCh38	ENSG00000269113	Gene	protein_coding	TRABD2B
GRCh38	ENSG00000117266	Gene	protein_coding	CDK18
GRCh38	ENSG00000117262	Gene	protein_coding	GPR89A
GRCh38	ENSG00000107831	Gene	protein_coding	FGF8
GRCh38	ENSG00000107833	Gene	protein_coding	NPM3
GRCh38	ENSG00000156509	Gene	protein_coding	FBXO43
GRCh38	ENSG00000156500	Gene	protein_coding	FAM122C
GRCh38	ENSG00000156504	Gene	protein_coding	FAM122B
GRCh38	ENSG00000103642	Gene	protein_coding	LACTB
GRCh38	ENSG00000103647	Gene	protein_coding	CORO2B
GRCh38	ENSG00000064687	Gene	protein_coding	ABCA7
GRCh38	ENSG00000263874	Gene	protein_coding	LINC00672
GRCh38	ENSG00000022556	Gene	protein_coding	NLRP2
GRCh38	ENSG00000076928	Gene	protein_coding	ARHGEF1
GRCh38	ENSG00000181072	Gene	protein_coding	CHRM2
GRCh38	ENSG00000076924	Gene	protein_coding	XAB2
GRCh38	ENSG00000143337	Gene	protein_coding	TOR1AIP1
GRCh38	ENSG00000143333	Gene	protein_coding	RGS16
GRCh38	ENSG00000134020	Gene	protein_coding	PEBP4
GRCh38	ENSG00000168152	Gene	protein_coding	THAP9
GRCh38	ENSG00000189241	Gene	protein_coding	TSPYL1
GRCh38	ENSG00000168159	Gene	protein_coding	RNF187
GRCh38	ENSG00000111837	Gene	protein_coding	MAK
GRCh38	ENSG00000111834	Gene	protein_coding	RSPH4A
GRCh38	ENSG00000111832	Gene	protein_coding	RWDD1
GRCh38	ENSG00000188596	Gene	protein_coding	CFAP54
GRCh38	ENSG00000069509	Gene	protein_coding	FUNDC1
GRCh38	ENSG00000183354	Gene	protein_coding	KIAA2026
GRCh38	ENSG00000119760	Gene	protein_coding	SUPT7L
GRCh38	ENSG00000019995	Gene	protein_coding	ZRANB1
GRCh38	ENSG00000197779	Gene	protein_coding	ZNF81
GRCh38	ENSG00000019991	Gene	protein_coding	HGF
GRCh38	ENSG00000135778	Gene	protein_coding	NTPCR
GRCh38	ENSG00000135776	Gene	protein_coding	ABCB10
GRCh38	ENSG00000135775	Gene	protein_coding	COG2
GRCh38	ENSG00000139428	Gene	protein_coding	MMAB
GRCh38	ENSG00000135773	Gene	protein_coding	CAPN9
GRCh38	ENSG00000147050	Gene	protein_coding	KDM6A
GRCh38	ENSG00000152990	Gene	protein_coding	ADGRA3
GRCh38	ENSG00000175550	Gene	protein_coding	DRAP1
GRCh38	ENSG00000132749	Gene	protein_coding	TESMIN
GRCh38	ENSG00000165646	Gene	protein_coding	SLC18A2
GRCh38	ENSG00000132744	Gene	protein_coding	ACY3
GRCh38	ENSG00000132740	Gene	protein_coding	IGHMBP2
GRCh38	ENSG00000153029	Gene	protein_coding	MR1
GRCh38	ENSG00000187026	Gene	protein_coding	KRTAP21-2
GRCh38	ENSG00000187024	Gene	protein_coding	PTRH1
GRCh38	ENSG00000142039	Gene	protein_coding	CCDC97
GRCh38	ENSG00000187021	Gene	protein_coding	PNLIPRP1
GRCh38	ENSG00000162148	Gene	protein_coding	PPP1R32
GRCh38	ENSG00000180035	Gene	protein_coding	ZNF48
GRCh38	ENSG00000066855	Gene	protein_coding	MTFR1
GRCh38	ENSG00000188620	Gene	protein_coding	HMX3
GRCh38	ENSG00000161681	Gene	protein_coding	SHANK1
GRCh38	ENSG00000185774	Gene	protein_coding	KCNIP4
GRCh38	ENSG00000090054	Gene	protein_coding	SPTLC1
GRCh38	ENSG00000101096	Gene	protein_coding	NFATC2
GRCh38	ENSG00000101098	Gene	protein_coding	RIMS4
GRCh38	ENSG00000213402	Gene	protein_coding	PTPRCAP
GRCh38	ENSG00000112715	Gene	protein_coding	VEGFA
GRCh38	ENSG00000070495	Gene	protein_coding	JMJD6
GRCh38	ENSG00000258405	Gene	protein_coding	ZNF578
GRCh38	ENSG00000138468	Gene	protein_coding	SENP7
GRCh38	ENSG00000164597	Gene	protein_coding	COG5
GRCh38	ENSG00000164591	Gene	protein_coding	MYOZ3
GRCh38	ENSG00000148143	Gene	protein_coding	ZNF462
GRCh38	ENSG00000104112	Gene	protein_coding	SCG3
GRCh38	ENSG00000125285	Gene	protein_coding	SOX21
GRCh38	ENSG00000181852	Gene	protein_coding	RNF41
GRCh38	ENSG00000181856	Gene	protein_coding	SLC2A4
GRCh38	ENSG00000168936	Gene	protein_coding	TMEM129
GRCh38	ENSG00000168939	Gene	protein_coding	SPRY3
GRCh38	ENSG00000168938	Gene	protein_coding	PPIC
GRCh38	ENSG00000197506	Gene	protein_coding	SLC28A3
GRCh38	ENSG00000126883	Gene	protein_coding	NUP214
GRCh38	ENSG00000126882	Gene	protein_coding	FAM78A
GRCh38	ENSG00000186088	Gene	protein_coding	GSAP
GRCh38	ENSG00000204928	Gene	protein_coding	GRXCR2
GRCh38	ENSG00000204923	Gene	protein_coding	FBXO48
GRCh38	ENSG00000204922	Gene	protein_coding	UQCC3
GRCh38	ENSG00000204920	Gene	protein_coding	ZNF155
GRCh38	ENSG00000089041	Gene	protein_coding	P2RX7
GRCh38	ENSG00000008441	Gene	protein_coding	NFIX
GRCh38	ENSG00000182508	Gene	protein_coding	LHFPL1
GRCh38	ENSG00000182504	Gene	protein_coding	CEP97
GRCh38	ENSG00000125843	Gene	protein_coding	AP5S1
GRCh38	ENSG00000104808	Gene	protein_coding	DHDH
GRCh38	ENSG00000104805	Gene	protein_coding	NUCB1
GRCh38	ENSG00000104804	Gene	protein_coding	TULP2
GRCh38	ENSG00000106400	Gene	protein_coding	ZNHIT1
GRCh38	ENSG00000177508	Gene	protein_coding	IRX3
GRCh38	ENSG00000187840	Gene	protein_coding	EIF4EBP1
GRCh38	ENSG00000123933	Gene	protein_coding	MXD4
GRCh38	ENSG00000140526	Gene	protein_coding	ABHD2
GRCh38	ENSG00000140527	Gene	protein_coding	WDR93
GRCh38	ENSG00000140525	Gene	protein_coding	FANCI
GRCh38	ENSG00000140521	Gene	protein_coding	POLG
GRCh38	ENSG00000167107	Gene	protein_coding	ACSF2
GRCh38	ENSG00000167106	Gene	protein_coding	FAM102A
GRCh38	ENSG00000167103	Gene	protein_coding	PIP5KL1
GRCh38	ENSG00000165704	Gene	protein_coding	HPRT1
GRCh38	ENSG00000167100	Gene	protein_coding	SAMD14
GRCh38	ENSG00000166851	Gene	protein_coding	PLK1
GRCh38	ENSG00000166856	Gene	protein_coding	GPR182
GRCh38	ENSG00000166855	Gene	protein_coding	CLPX
GRCh38	ENSG00000163374	Gene	protein_coding	YY1AP1
GRCh38	ENSG00000163376	Gene	protein_coding	KBTBD8
GRCh38	ENSG00000163377	Gene	protein_coding	FAM19A4
GRCh38	ENSG00000163378	Gene	protein_coding	EOGT
GRCh38	ENSG00000276747	Gene	protein_coding	PADI6
GRCh38	ENSG00000056586	Gene	protein_coding	RC3H2
GRCh38	ENSG00000178882	Gene	protein_coding	RFLNA
GRCh38	ENSG00000128849	Gene	protein_coding	CGNL1
GRCh38	ENSG00000225526	Gene	protein_coding	MKRN2OS
GRCh38	ENSG00000225528	Gene	protein_coding	Z82206.1
GRCh38	ENSG00000157005	Gene	protein_coding	SST
GRCh38	ENSG00000184014	Gene	protein_coding	DENND5A
GRCh38	ENSG00000184012	Gene	protein_coding	TMPRSS2
GRCh38	ENSG00000179820	Gene	protein_coding	MYADM
GRCh38	ENSG00000162426	Gene	protein_coding	SLC45A1
GRCh38	ENSG00000204116	Gene	protein_coding	CHIC1
GRCh38	ENSG00000137145	Gene	protein_coding	DENND4C
GRCh38	ENSG00000137142	Gene	protein_coding	IGFBPL1
GRCh38	ENSG00000109572	Gene	protein_coding	CLCN3
GRCh38	ENSG00000109576	Gene	protein_coding	AADAT
GRCh38	ENSG00000100077	Gene	protein_coding	GRK3
GRCh38	ENSG00000278588	Gene	protein_coding	HIST1H2BI
GRCh38	ENSG00000001561	Gene	protein_coding	ENPP4
GRCh38	ENSG00000159128	Gene	protein_coding	IFNGR2
GRCh38	ENSG00000122912	Gene	protein_coding	SLC25A16
GRCh38	ENSG00000025156	Gene	protein_coding	HSF2
GRCh38	ENSG00000253251	Gene	protein_coding	SHLD3
GRCh38	ENSG00000129038	Gene	protein_coding	LOXL1
GRCh38	ENSG00000154065	Gene	protein_coding	ANKRD29
GRCh38	ENSG00000157193	Gene	protein_coding	LRP8
GRCh38	ENSG00000107223	Gene	protein_coding	EDF1
GRCh38	ENSG00000120519	Gene	protein_coding	SLC10A7
GRCh38	ENSG00000155330	Gene	protein_coding	C16orf87
GRCh38	ENSG00000037749	Gene	protein_coding	MFAP3
GRCh38	ENSG00000170522	Gene	protein_coding	ELOVL6
GRCh38	ENSG00000170525	Gene	protein_coding	PFKFB3
GRCh38	ENSG00000164548	Gene	protein_coding	TRA2A
GRCh38	ENSG00000198553	Gene	protein_coding	KCNRG
GRCh38	ENSG00000198551	Gene	protein_coding	ZNF627
GRCh38	ENSG00000198556	Gene	protein_coding	ZNF789
GRCh38	ENSG00000198554	Gene	protein_coding	WDHD1
GRCh38	ENSG00000075223	Gene	protein_coding	SEMA3C
GRCh38	ENSG00000164542	Gene	protein_coding	KIAA0895
GRCh38	ENSG00000160714	Gene	protein_coding	UBE2Q1
GRCh38	ENSG00000160712	Gene	protein_coding	IL6R
GRCh38	ENSG00000160710	Gene	protein_coding	ADAR
GRCh38	ENSG00000096088	Gene	protein_coding	PGC
GRCh38	ENSG00000136950	Gene	protein_coding	ARPC5L
GRCh38	ENSG00000083307	Gene	protein_coding	GRHL2
GRCh38	ENSG00000096080	Gene	protein_coding	MRPS18A
GRCh38	ENSG00000175467	Gene	protein_coding	SART1
GRCh38	ENSG00000105402	Gene	protein_coding	NAPA
GRCh38	ENSG00000105401	Gene	protein_coding	CDC37
GRCh38	ENSG00000105404	Gene	protein_coding	RABAC1
GRCh38	ENSG00000131459	Gene	protein_coding	GFPT2
GRCh38	ENSG00000135917	Gene	protein_coding	SLC19A3
GRCh38	ENSG00000181218	Gene	protein_coding	HIST3H2A
GRCh38	ENSG00000132185	Gene	protein_coding	FCRLA
GRCh38	ENSG00000132182	Gene	protein_coding	NUP210
GRCh38	ENSG00000222009	Gene	protein_coding	BTBD19
GRCh38	ENSG00000014919	Gene	protein_coding	COX15
GRCh38	ENSG00000135205	Gene	protein_coding	CCDC146
GRCh38	ENSG00000116996	Gene	protein_coding	ZP4
GRCh38	ENSG00000131981	Gene	protein_coding	LGALS3
GRCh38	ENSG00000188026	Gene	protein_coding	RILPL1
GRCh38	ENSG00000166337	Gene	protein_coding	TAF10
GRCh38	ENSG00000240747	Gene	protein_coding	KRBOX1
GRCh38	ENSG00000084652	Gene	protein_coding	TXLNA
GRCh38	ENSG00000214694	Gene	protein_coding	ARHGEF33
GRCh38	ENSG00000172167	Gene	protein_coding	MTBP
GRCh38	ENSG00000172164	Gene	protein_coding	SNTB1
GRCh38	ENSG00000020426	Gene	protein_coding	MNAT1
GRCh38	ENSG00000101871	Gene	protein_coding	MID1
GRCh38	ENSG00000138115	Gene	protein_coding	CYP2C8
GRCh38	ENSG00000138111	Gene	protein_coding	MFSD13A
GRCh38	ENSG00000172789	Gene	protein_coding	HOXC5
GRCh38	ENSG00000172785	Gene	protein_coding	CBWD1
GRCh38	ENSG00000138119	Gene	protein_coding	MYOF
GRCh38	ENSG00000172780	Gene	protein_coding	RAB43
GRCh38	ENSG00000150201	Gene	protein_coding	FXYD4
GRCh38	ENSG00000144724	Gene	protein_coding	PTPRG
GRCh38	ENSG00000174788	Gene	protein_coding	PCP2
GRCh38	ENSG00000196923	Gene	protein_coding	PDLIM7
GRCh38	ENSG00000174780	Gene	protein_coding	SRP72
GRCh38	ENSG00000260596	Gene	protein_coding	DUX4
GRCh38	ENSG00000173786	Gene	protein_coding	CNP
GRCh38	ENSG00000232125	Gene	protein_coding	DYTN
GRCh38	ENSG00000116473	Gene	protein_coding	RAP1A
GRCh38	ENSG00000112996	Gene	protein_coding	MRPS30
GRCh38	ENSG00000112992	Gene	protein_coding	NNT
GRCh38	ENSG00000116478	Gene	protein_coding	HDAC1
GRCh38	ENSG00000223658	Gene	protein_coding	C1GALT1C1L
GRCh38	ENSG00000099866	Gene	protein_coding	MADCAM1
GRCh38	ENSG00000151150	Gene	protein_coding	ANK3
GRCh38	ENSG00000099864	Gene	protein_coding	PALM
GRCh38	ENSG00000099860	Gene	protein_coding	GADD45B
GRCh38	ENSG00000106245	Gene	protein_coding	BUD31
GRCh38	ENSG00000106244	Gene	protein_coding	PDAP1
GRCh38	ENSG00000072210	Gene	protein_coding	ALDH3A2
GRCh38	ENSG00000106246	Gene	protein_coding	PTCD1
GRCh38	ENSG00000266173	Gene	protein_coding	STRADA
GRCh38	ENSG00000269307	Gene	protein_coding	AC010463.1
GRCh38	ENSG00000100836	Gene	protein_coding	PABPN1
GRCh38	ENSG00000153790	Gene	protein_coding	C7orf31
GRCh38	ENSG00000234409	Gene	protein_coding	CCDC188
GRCh38	ENSG00000142765	Gene	protein_coding	SYTL1
GRCh38	ENSG00000113643	Gene	protein_coding	RARS
GRCh38	ENSG00000113645	Gene	protein_coding	WWC1
GRCh38	ENSG00000113649	Gene	protein_coding	TCERG1
GRCh38	ENSG00000113648	Gene	protein_coding	H2AFY
GRCh38	ENSG00000169432	Gene	protein_coding	SCN9A
GRCh38	ENSG00000169435	Gene	protein_coding	RASSF6
GRCh38	ENSG00000169436	Gene	protein_coding	COL22A1
GRCh38	ENSG00000169439	Gene	protein_coding	SDC2
GRCh38	ENSG00000189030	Gene	protein_coding	VHLL
GRCh38	ENSG00000111644	Gene	protein_coding	ACRBP
GRCh38	ENSG00000111647	Gene	protein_coding	UHRF1BP1L
GRCh38	ENSG00000111641	Gene	protein_coding	NOP2
GRCh38	ENSG00000111640	Gene	protein_coding	GAPDH
GRCh38	ENSG00000111642	Gene	protein_coding	CHD4
GRCh38	ENSG00000142494	Gene	protein_coding	SLC47A1
GRCh38	ENSG00000267228	Gene	protein_coding	AC012254.2
GRCh38	ENSG00000114030	Gene	protein_coding	KPNA1
GRCh38	ENSG00000073331	Gene	protein_coding	ALPK1
GRCh38	ENSG00000156313	Gene	protein_coding	RPGR
GRCh38	ENSG00000039537	Gene	protein_coding	C6
GRCh38	ENSG00000109220	Gene	protein_coding	CHIC2
GRCh38	ENSG00000012048	Gene	protein_coding	BRCA1
GRCh38	ENSG00000149716	Gene	protein_coding	LTO1
GRCh38	ENSG00000184254	Gene	protein_coding	ALDH1A3
GRCh38	ENSG00000138942	Gene	protein_coding	RNF185
GRCh38	ENSG00000138944	Gene	protein_coding	SHISAL1
GRCh38	ENSG00000163171	Gene	protein_coding	CDC42EP3
GRCh38	ENSG00000187783	Gene	protein_coding	TMEM72
GRCh38	ENSG00000008226	Gene	protein_coding	DLEC1
GRCh38	ENSG00000166529	Gene	protein_coding	ZSCAN21
GRCh38	ENSG00000166526	Gene	protein_coding	ZNF3
GRCh38	ENSG00000166527	Gene	protein_coding	CLEC4D
GRCh38	ENSG00000182362	Gene	protein_coding	YBEY
GRCh38	ENSG00000114698	Gene	protein_coding	PLSCR4
GRCh38	ENSG00000184786	Gene	protein_coding	TCTE3
GRCh38	ENSG00000184787	Gene	protein_coding	UBE2G2
GRCh38	ENSG00000181555	Gene	protein_coding	SETD2
GRCh38	ENSG00000168476	Gene	protein_coding	REEP4
GRCh38	ENSG00000168477	Gene	protein_coding	TNXB
GRCh38	ENSG00000112697	Gene	protein_coding	TMEM30A
GRCh38	ENSG00000112695	Gene	protein_coding	COX7A2
GRCh38	ENSG00000112699	Gene	protein_coding	GMDS
GRCh38	ENSG00000182093	Gene	protein_coding	WRB
GRCh38	ENSG00000182095	Gene	protein_coding	TNRC18
GRCh38	ENSG00000108578	Gene	protein_coding	BLMH
GRCh38	ENSG00000108576	Gene	protein_coding	SLC6A4
GRCh38	ENSG00000119514	Gene	protein_coding	GALNT12
GRCh38	ENSG00000074527	Gene	protein_coding	NTN4
GRCh38	ENSG00000050130	Gene	protein_coding	JKAMP
GRCh38	ENSG00000154269	Gene	protein_coding	ENPP3
GRCh38	ENSG00000169981	Gene	protein_coding	ZNF35
GRCh38	ENSG00000154262	Gene	protein_coding	ABCA6
GRCh38	ENSG00000154263	Gene	protein_coding	ABCA10
GRCh38	ENSG00000154265	Gene	protein_coding	ABCA5
GRCh38	ENSG00000187258	Gene	protein_coding	NPSR1
GRCh38	ENSG00000180209	Gene	protein_coding	MYLPF
GRCh38	ENSG00000164961	Gene	protein_coding	WASHC5
GRCh38	ENSG00000180205	Gene	protein_coding	WFDC9
GRCh38	ENSG00000282988	Gene	protein_coding	AL031777.3
GRCh38	ENSG00000123444	Gene	protein_coding	KBTBD4
GRCh38	ENSG00000165389	Gene	protein_coding	SPTSSA
GRCh38	ENSG00000183576	Gene	protein_coding	SETD3
GRCh38	ENSG00000183570	Gene	protein_coding	PCBP3
GRCh38	ENSG00000183578	Gene	protein_coding	TNFAIP8L3
GRCh38	ENSG00000183579	Gene	protein_coding	ZNRF3
GRCh38	ENSG00000250021	Gene	protein_coding	ARPIN-AP3S2
GRCh38	ENSG00000116863	Gene	protein_coding	ADPRHL2
GRCh38	ENSG00000006756	Gene	protein_coding	ARSD
GRCh38	ENSG00000006757	Gene	protein_coding	PNPLA4
GRCh38	ENSG00000154889	Gene	protein_coding	MPPE1
GRCh38	ENSG00000159459	Gene	protein_coding	UBR1
GRCh38	ENSG00000151834	Gene	protein_coding	GABRA2
GRCh38	ENSG00000100483	Gene	protein_coding	VCPKMT
GRCh38	ENSG00000165685	Gene	protein_coding	TMEM52B
GRCh38	ENSG00000100485	Gene	protein_coding	SOS2
GRCh38	ENSG00000107651	Gene	protein_coding	SEC23IP
GRCh38	ENSG00000006282	Gene	protein_coding	SPATA20
GRCh38	ENSG00000006283	Gene	protein_coding	CACNA1G
GRCh38	ENSG00000217442	Gene	protein_coding	SYCE3
GRCh38	ENSG00000253649	Gene	protein_coding	PRSS51
GRCh38	ENSG00000198718	Gene	protein_coding	TOGARAM1
GRCh38	ENSG00000198719	Gene	protein_coding	DLL1
GRCh38	ENSG00000164035	Gene	protein_coding	EMCN
GRCh38	ENSG00000164032	Gene	protein_coding	H2AFZ
GRCh38	ENSG00000164031	Gene	protein_coding	DNAJB14
GRCh38	ENSG00000242120	Gene	protein_coding	MDFIC2
GRCh38	ENSG00000198712	Gene	protein_coding	MT-CO2
GRCh38	ENSG00000198715	Gene	protein_coding	GLMP
GRCh38	ENSG00000164038	Gene	protein_coding	SLC9B2
GRCh38	ENSG00000164039	Gene	protein_coding	BDH2
GRCh38	ENSG00000100151	Gene	protein_coding	PICK1
GRCh38	ENSG00000100150	Gene	protein_coding	DEPDC5
GRCh38	ENSG00000120063	Gene	protein_coding	GNA13
GRCh38	ENSG00000100154	Gene	protein_coding	TTC28
GRCh38	ENSG00000120068	Gene	protein_coding	HOXB8
GRCh38	ENSG00000230778	Gene	protein_coding	ANKRD63
GRCh38	ENSG00000125743	Gene	protein_coding	SNRPD2
GRCh38	ENSG00000125741	Gene	protein_coding	OPA3
GRCh38	ENSG00000125740	Gene	protein_coding	FOSB
GRCh38	ENSG00000125746	Gene	protein_coding	EML2
GRCh38	ENSG00000125744	Gene	protein_coding	RTN2
GRCh38	ENSG00000203546	Gene	protein_coding	AL139353.1
GRCh38	ENSG00000167608	Gene	protein_coding	TMC4
GRCh38	ENSG00000124299	Gene	protein_coding	PEPD
GRCh38	ENSG00000167600	Gene	protein_coding	CYP2S1
GRCh38	ENSG00000167601	Gene	protein_coding	AXL
GRCh38	ENSG00000243989	Gene	protein_coding	ACY1
GRCh38	ENSG00000042832	Gene	protein_coding	TG
GRCh38	ENSG00000096717	Gene	protein_coding	SIRT1
GRCh38	ENSG00000046647	Gene	protein_coding	GEMIN8
GRCh38	ENSG00000240184	Gene	protein_coding	PCDHGC3
GRCh38	ENSG00000166959	Gene	protein_coding	MS4A8
GRCh38	ENSG00000127241	Gene	protein_coding	MASP1
GRCh38	ENSG00000215397	Gene	protein_coding	SCRT2
GRCh38	ENSG00000136425	Gene	protein_coding	CIB2
GRCh38	ENSG00000158195	Gene	protein_coding	WASF2
GRCh38	ENSG00000060642	Gene	protein_coding	PIGV
GRCh38	ENSG00000128652	Gene	protein_coding	HOXD3
GRCh38	ENSG00000128656	Gene	protein_coding	CHN1
GRCh38	ENSG00000128654	Gene	protein_coding	MTX2
GRCh38	ENSG00000128655	Gene	protein_coding	PDE11A
GRCh38	ENSG00000157211	Gene	protein_coding	CDCP2
GRCh38	ENSG00000157212	Gene	protein_coding	PAXIP1
GRCh38	ENSG00000157214	Gene	protein_coding	STEAP2
GRCh38	ENSG00000204099	Gene	protein_coding	NEU4
GRCh38	ENSG00000173545	Gene	protein_coding	ZNF622
GRCh38	ENSG00000157219	Gene	protein_coding	HTR5A
GRCh38	ENSG00000173548	Gene	protein_coding	SNX33
GRCh38	ENSG00000137486	Gene	protein_coding	ARRB1
GRCh38	ENSG00000174013	Gene	protein_coding	FBXO45
GRCh38	ENSG00000174015	Gene	protein_coding	SPERT
GRCh38	ENSG00000158445	Gene	protein_coding	KCNB1
GRCh38	ENSG00000044090	Gene	protein_coding	CUL7
GRCh38	ENSG00000204323	Gene	protein_coding	SMIM5
GRCh38	ENSG00000254004	Gene	protein_coding	ZNF260
GRCh38	ENSG00000188021	Gene	protein_coding	UBQLN2
GRCh38	ENSG00000130283	Gene	protein_coding	GDF1
GRCh38	ENSG00000087111	Gene	protein_coding	PIGS
GRCh38	ENSG00000154743	Gene	protein_coding	TSEN2
GRCh38	ENSG00000159714	Gene	protein_coding	ZDHHC1
GRCh38	ENSG00000159713	Gene	protein_coding	TPPP3
GRCh38	ENSG00000170222	Gene	protein_coding	ADPRM
GRCh38	ENSG00000121073	Gene	protein_coding	SLC35B1
GRCh38	ENSG00000171570	Gene	protein_coding	RAB4B-EGLN2
GRCh38	ENSG00000120306	Gene	protein_coding	CYSTM1
GRCh38	ENSG00000171574	Gene	protein_coding	ZNF584
GRCh38	ENSG00000175054	Gene	protein_coding	ATR
GRCh38	ENSG00000111404	Gene	protein_coding	RERGL
GRCh38	ENSG00000135503	Gene	protein_coding	ACVR1B
GRCh38	ENSG00000087128	Gene	protein_coding	TMPRSS11E
GRCh38	ENSG00000135506	Gene	protein_coding	OS9
GRCh38	ENSG00000041802	Gene	protein_coding	LSG1
GRCh38	ENSG00000273398	Gene	protein_coding	AC017083.3
GRCh38	ENSG00000102763	Gene	protein_coding	VWA8
GRCh38	ENSG00000102760	Gene	protein_coding	RGCC
GRCh38	ENSG00000198455	Gene	protein_coding	ZXDB
GRCh38	ENSG00000109790	Gene	protein_coding	KLHL5
GRCh38	ENSG00000147488	Gene	protein_coding	ST18
GRCh38	ENSG00000109794	Gene	protein_coding	FAM149A
GRCh38	ENSG00000147485	Gene	protein_coding	PXDNL
GRCh38	ENSG00000147481	Gene	protein_coding	SNTG1
GRCh38	ENSG00000188306	Gene	protein_coding	LRRIQ4
GRCh38	ENSG00000068885	Gene	protein_coding	IFT80
GRCh38	ENSG00000121594	Gene	protein_coding	CD80
GRCh38	ENSG00000136856	Gene	protein_coding	SLC2A8
GRCh38	ENSG00000136854	Gene	protein_coding	STXBP1
GRCh38	ENSG00000132570	Gene	protein_coding	PCBD2
GRCh38	ENSG00000136859	Gene	protein_coding	ANGPTL2
GRCh38	ENSG00000065457	Gene	protein_coding	ADAT1
GRCh38	ENSG00000172086	Gene	protein_coding	KRCC1
GRCh38	ENSG00000108774	Gene	protein_coding	RAB5C
GRCh38	ENSG00000078269	Gene	protein_coding	SYNJ2
GRCh38	ENSG00000099246	Gene	protein_coding	RAB18
GRCh38	ENSG00000146282	Gene	protein_coding	RARS2
GRCh38	ENSG00000146285	Gene	protein_coding	SCML4
GRCh38	ENSG00000063854	Gene	protein_coding	HAGH
GRCh38	ENSG00000066379	Gene	protein_coding	ZNRD1
GRCh38	ENSG00000132394	Gene	protein_coding	EEFSEC
GRCh38	ENSG00000040199	Gene	protein_coding	PHLPP2
GRCh38	ENSG00000145390	Gene	protein_coding	USP53
GRCh38	ENSG00000145391	Gene	protein_coding	SETD7
GRCh38	ENSG00000133627	Gene	protein_coding	ACTR3B
GRCh38	ENSG00000050030	Gene	protein_coding	NEXMIF
GRCh38	ENSG00000138639	Gene	protein_coding	ARHGAP24
GRCh38	ENSG00000139946	Gene	protein_coding	PELI2
GRCh38	ENSG00000053108	Gene	protein_coding	FSTL4
GRCh38	ENSG00000101442	Gene	protein_coding	ACTR5
GRCh38	ENSG00000101443	Gene	protein_coding	WFDC2
GRCh38	ENSG00000145642	Gene	protein_coding	SHISAL2B
GRCh38	ENSG00000101441	Gene	protein_coding	CST4
GRCh38	ENSG00000101444	Gene	protein_coding	AHCY
GRCh38	ENSG00000101445	Gene	protein_coding	PPP1R16B
GRCh38	ENSG00000145649	Gene	protein_coding	GZMA
GRCh38	ENSG00000214063	Gene	protein_coding	TSPAN4
GRCh38	ENSG00000137812	Gene	protein_coding	KNL1
GRCh38	ENSG00000172339	Gene	protein_coding	ALG14
GRCh38	ENSG00000137814	Gene	protein_coding	HAUS2
GRCh38	ENSG00000137817	Gene	protein_coding	PARP6
GRCh38	ENSG00000172331	Gene	protein_coding	BPGM
GRCh38	ENSG00000258052	Gene	protein_coding	AC025263.2
GRCh38	ENSG00000173068	Gene	protein_coding	BNC2
GRCh38	ENSG00000138092	Gene	protein_coding	CENPO
GRCh38	ENSG00000138095	Gene	protein_coding	LRPPRC
GRCh38	ENSG00000267855	Gene	protein_coding	NDUFA7
GRCh38	ENSG00000054148	Gene	protein_coding	PHPT1
GRCh38	ENSG00000137409	Gene	protein_coding	MTCH1
GRCh38	ENSG00000080618	Gene	protein_coding	CPB2
GRCh38	ENSG00000085224	Gene	protein_coding	ATRX
GRCh38	ENSG00000144119	Gene	protein_coding	C1QL2
GRCh38	ENSG00000144118	Gene	protein_coding	RALB
GRCh38	ENSG00000144115	Gene	protein_coding	THNSL2
GRCh38	ENSG00000100311	Gene	protein_coding	PDGFB
GRCh38	ENSG00000150433	Gene	protein_coding	TMEM218
GRCh38	ENSG00000100314	Gene	protein_coding	CABP7
GRCh38	ENSG00000100316	Gene	protein_coding	RPL3
GRCh38	ENSG00000100319	Gene	protein_coding	ZMAT5
GRCh38	ENSG00000104679	Gene	protein_coding	R3HCC1
GRCh38	ENSG00000238227	Gene	protein_coding	TMEM250
GRCh38	ENSG00000156873	Gene	protein_coding	PHKG2
GRCh38	ENSG00000203780	Gene	protein_coding	FANK1
GRCh38	ENSG00000156876	Gene	protein_coding	SASS6
GRCh38	ENSG00000203784	Gene	protein_coding	LELP1
GRCh38	ENSG00000112818	Gene	protein_coding	MEP1A
GRCh38	ENSG00000181378	Gene	protein_coding	CFAP65
GRCh38	ENSG00000182931	Gene	protein_coding	WFDC10B
GRCh38	ENSG00000112812	Gene	protein_coding	PRSS16
GRCh38	ENSG00000182934	Gene	protein_coding	SRPRA
GRCh38	ENSG00000064199	Gene	protein_coding	SPA17
GRCh38	ENSG00000086758	Gene	protein_coding	HUWE1
GRCh38	ENSG00000120210	Gene	protein_coding	INSL6
GRCh38	ENSG00000260851	Gene	protein_coding	AC010542.3
GRCh38	ENSG00000156299	Gene	protein_coding	TIAM1
GRCh38	ENSG00000156298	Gene	protein_coding	TSPAN7
GRCh38	ENSG00000269533	Gene	protein_coding	AC003002.3
GRCh38	ENSG00000168395	Gene	protein_coding	ING5
GRCh38	ENSG00000168394	Gene	protein_coding	TAP1
GRCh38	ENSG00000197822	Gene	protein_coding	OCLN
GRCh38	ENSG00000197826	Gene	protein_coding	CFAP299
GRCh38	ENSG00000256591	Gene	protein_coding	AP003108.2
GRCh38	ENSG00000180425	Gene	protein_coding	C11orf71
GRCh38	ENSG00000180424	Gene	protein_coding	DEFB123
GRCh38	ENSG00000151470	Gene	protein_coding	C4orf33
GRCh38	ENSG00000123500	Gene	protein_coding	COL10A1
GRCh38	ENSG00000103154	Gene	protein_coding	NECAB2
GRCh38	ENSG00000151475	Gene	protein_coding	SLC25A31
GRCh38	ENSG00000156127	Gene	protein_coding	BATF
GRCh38	ENSG00000153187	Gene	protein_coding	HNRNPU
GRCh38	ENSG00000013523	Gene	protein_coding	ANGEL1
GRCh38	ENSG00000142512	Gene	protein_coding	SIGLEC10
GRCh38	ENSG00000068745	Gene	protein_coding	IP6K2
GRCh38	ENSG00000168539	Gene	protein_coding	CHRM1
GRCh38	ENSG00000167889	Gene	protein_coding	MGAT5B
GRCh38	ENSG00000065717	Gene	protein_coding	TLE2
GRCh38	ENSG00000163704	Gene	protein_coding	PRRT3
GRCh38	ENSG00000184428	Gene	protein_coding	TOP1MT
GRCh38	ENSG00000167880	Gene	protein_coding	EVPL
GRCh38	ENSG00000167881	Gene	protein_coding	SRP68
GRCh38	ENSG00000055950	Gene	protein_coding	MRPL43
GRCh38	ENSG00000055955	Gene	protein_coding	ITIH4
GRCh38	ENSG00000136840	Gene	protein_coding	ST6GALNAC4
GRCh38	ENSG00000227868	Gene	protein_coding	TEX46
GRCh38	ENSG00000125534	Gene	protein_coding	PPDPF
GRCh38	ENSG00000137216	Gene	protein_coding	TMEM63B
GRCh38	ENSG00000115137	Gene	protein_coding	DNAJC27
GRCh38	ENSG00000259040	Gene	protein_coding	BLOC1S5-TXNDC5
GRCh38	ENSG00000136848	Gene	protein_coding	DAB2IP
GRCh38	ENSG00000051180	Gene	protein_coding	RAD51
GRCh38	ENSG00000205436	Gene	protein_coding	EXOC3L4
GRCh38	ENSG00000157456	Gene	protein_coding	CCNB2
GRCh38	ENSG00000166289	Gene	protein_coding	PLEKHF1
GRCh38	ENSG00000157450	Gene	protein_coding	RNF111
GRCh38	ENSG00000108984	Gene	protein_coding	MAP2K6
GRCh38	ENSG00000165959	Gene	protein_coding	CLMN
GRCh38	ENSG00000149527	Gene	protein_coding	PLCH2
GRCh38	ENSG00000165953	Gene	protein_coding	SERPINA12
GRCh38	ENSG00000127990	Gene	protein_coding	SGCE
GRCh38	ENSG00000127993	Gene	protein_coding	RBM48
GRCh38	ENSG00000162078	Gene	protein_coding	ZG16B
GRCh38	ENSG00000127995	Gene	protein_coding	CASD1
GRCh38	ENSG00000182117	Gene	protein_coding	NOP10
GRCh38	ENSG00000166750	Gene	protein_coding	SLFN5
GRCh38	ENSG00000162073	Gene	protein_coding	PAQR4
GRCh38	ENSG00000157985	Gene	protein_coding	AGAP1
GRCh38	ENSG00000254245	Gene	protein_coding	PCDHGA3
GRCh38	ENSG00000165480	Gene	protein_coding	SKA3
GRCh38	ENSG00000165487	Gene	protein_coding	MICU2
GRCh38	ENSG00000178235	Gene	protein_coding	SLITRK1
GRCh38	ENSG00000178234	Gene	protein_coding	GALNT11
GRCh38	ENSG00000178233	Gene	protein_coding	TMEM151B
GRCh38	ENSG00000206013	Gene	protein_coding	IFITM5
GRCh38	ENSG00000154188	Gene	protein_coding	ANGPT1
GRCh38	ENSG00000256797	Gene	protein_coding	KLRF2
GRCh38	ENSG00000009724	Gene	protein_coding	MASP2
GRCh38	ENSG00000101161	Gene	protein_coding	PRPF6
GRCh38	ENSG00000101160	Gene	protein_coding	CTSZ
GRCh38	ENSG00000101162	Gene	protein_coding	TUBB1
GRCh38	ENSG00000170027	Gene	protein_coding	YWHAG
GRCh38	ENSG00000171773	Gene	protein_coding	NXNL1
GRCh38	ENSG00000175213	Gene	protein_coding	ZNF408
GRCh38	ENSG00000175215	Gene	protein_coding	CTDSP2
GRCh38	ENSG00000104537	Gene	protein_coding	ANXA13
GRCh38	ENSG00000179542	Gene	protein_coding	SLITRK4
GRCh38	ENSG00000064726	Gene	protein_coding	BTBD1
GRCh38	ENSG00000170791	Gene	protein_coding	CHCHD7
GRCh38	ENSG00000196693	Gene	protein_coding	ZNF33B
GRCh38	ENSG00000124313	Gene	protein_coding	IQSEC2
GRCh38	ENSG00000197124	Gene	protein_coding	ZNF682
GRCh38	ENSG00000197122	Gene	protein_coding	SRC
GRCh38	ENSG00000197121	Gene	protein_coding	PGAP1
GRCh38	ENSG00000161835	Gene	protein_coding	GRASP
GRCh38	ENSG00000009780	Gene	protein_coding	FAM76A
GRCh38	ENSG00000006125	Gene	protein_coding	AP2B1
GRCh38	ENSG00000121898	Gene	protein_coding	CPXM2
GRCh38	ENSG00000121897	Gene	protein_coding	LIAS
GRCh38	ENSG00000121895	Gene	protein_coding	TMEM156
GRCh38	ENSG00000006128	Gene	protein_coding	TAC1
GRCh38	ENSG00000121892	Gene	protein_coding	PDS5A
GRCh38	ENSG00000203995	Gene	protein_coding	ZYG11A
GRCh38	ENSG00000198695	Gene	protein_coding	MT-ND6
GRCh38	ENSG00000198691	Gene	protein_coding	ABCA4
GRCh38	ENSG00000198690	Gene	protein_coding	FAN1
GRCh38	ENSG00000181135	Gene	protein_coding	ZNF707
GRCh38	ENSG00000176742	Gene	protein_coding	OR51V1
GRCh38	ENSG00000176749	Gene	protein_coding	CDK5R1
GRCh38	ENSG00000112218	Gene	protein_coding	GPR63
GRCh38	ENSG00000163382	Gene	protein_coding	NAXE
GRCh38	ENSG00000170890	Gene	protein_coding	PLA2G1B
GRCh38	ENSG00000176293	Gene	protein_coding	ZNF135
GRCh38	ENSG00000178796	Gene	protein_coding	RIIAD1
GRCh38	ENSG00000178795	Gene	protein_coding	GDPD4
GRCh38	ENSG00000124839	Gene	protein_coding	RAB17
GRCh38	ENSG00000092621	Gene	protein_coding	PHGDH
GRCh38	ENSG00000136383	Gene	protein_coding	ALPK3
GRCh38	ENSG00000136381	Gene	protein_coding	IREB2
GRCh38	ENSG00000132801	Gene	protein_coding	ZSWIM3
GRCh38	ENSG00000141576	Gene	protein_coding	RNF157
GRCh38	ENSG00000141577	Gene	protein_coding	CEP131
GRCh38	ENSG00000141574	Gene	protein_coding	SECTM1
GRCh38	ENSG00000141570	Gene	protein_coding	CBX8
GRCh38	ENSG00000172530	Gene	protein_coding	BANP
GRCh38	ENSG00000172534	Gene	protein_coding	HCFC1
GRCh38	ENSG00000173662	Gene	protein_coding	TAS1R1
GRCh38	ENSG00000173660	Gene	protein_coding	UQCRH
GRCh38	ENSG00000147804	Gene	protein_coding	SLC39A4
GRCh38	ENSG00000113302	Gene	protein_coding	IL12B
GRCh38	ENSG00000113300	Gene	protein_coding	CNOT6
GRCh38	ENSG00000073282	Gene	protein_coding	TP63
GRCh38	ENSG00000177542	Gene	protein_coding	SLC25A22
GRCh38	ENSG00000070882	Gene	protein_coding	OSBPL3
GRCh38	ENSG00000224578	Gene	protein_coding	HNRNPA1P48
GRCh38	ENSG00000137522	Gene	protein_coding	RNF121
GRCh38	ENSG00000138622	Gene	protein_coding	HCN4
GRCh38	ENSG00000138621	Gene	protein_coding	PPCDC
GRCh38	ENSG00000145982	Gene	protein_coding	FARS2
GRCh38	ENSG00000110651	Gene	protein_coding	CD81
GRCh38	ENSG00000144057	Gene	protein_coding	ST6GAL2
GRCh38	ENSG00000275740	Gene	protein_coding	AC091959.3
GRCh38	ENSG00000117153	Gene	protein_coding	KLHL12
GRCh38	ENSG00000117152	Gene	protein_coding	RGS4
GRCh38	ENSG00000117151	Gene	protein_coding	CTBS
GRCh38	ENSG00000117155	Gene	protein_coding	SSX2IP
GRCh38	ENSG00000117154	Gene	protein_coding	IGSF21
GRCh38	ENSG00000171984	Gene	protein_coding	SHLD1
GRCh38	ENSG00000171988	Gene	protein_coding	JMJD1C
GRCh38	ENSG00000103319	Gene	protein_coding	EEF2K
GRCh38	ENSG00000103316	Gene	protein_coding	CRYM
GRCh38	ENSG00000083812	Gene	protein_coding	ZNF324
GRCh38	ENSG00000102043	Gene	protein_coding	MTMR8
GRCh38	ENSG00000083817	Gene	protein_coding	ZNF416
GRCh38	ENSG00000102048	Gene	protein_coding	ASB9
GRCh38	ENSG00000173926	Gene	protein_coding	2019-03-03
GRCh38	ENSG00000175155	Gene	protein_coding	YPEL2
GRCh38	ENSG00000139351	Gene	protein_coding	SYCP3
GRCh38	ENSG00000139350	Gene	protein_coding	NEDD1
GRCh38	ENSG00000139352	Gene	protein_coding	ASCL1
GRCh38	ENSG00000064607	Gene	protein_coding	SUGP2
GRCh38	ENSG00000064601	Gene	protein_coding	CTSA
GRCh38	ENSG00000143919	Gene	protein_coding	CAMKMT
GRCh38	ENSG00000102595	Gene	protein_coding	UGGT2
GRCh38	ENSG00000111218	Gene	protein_coding	PRMT8
GRCh38	ENSG00000180745	Gene	protein_coding	CLRN3
GRCh38	ENSG00000111215	Gene	protein_coding	PRR4
GRCh38	ENSG00000142065	Gene	protein_coding	ZFP14
GRCh38	ENSG00000188517	Gene	protein_coding	COL25A1
GRCh38	ENSG00000109610	Gene	protein_coding	SOD3
GRCh38	ENSG00000109618	Gene	protein_coding	SEPSECS
GRCh38	ENSG00000118271	Gene	protein_coding	TTR
GRCh38	ENSG00000149328	Gene	protein_coding	GLB1L2
GRCh38	ENSG00000137824	Gene	protein_coding	RMDN3
GRCh38	ENSG00000219626	Gene	protein_coding	FAM228B
GRCh38	ENSG00000105063	Gene	protein_coding	PPP6R1
GRCh38	ENSG00000070413	Gene	protein_coding	DGCR2
GRCh38	ENSG00000152910	Gene	protein_coding	CNTNAP4
GRCh38	ENSG00000175482	Gene	protein_coding	POLD4
GRCh38	ENSG00000187513	Gene	protein_coding	GJA4
GRCh38	ENSG00000133477	Gene	protein_coding	FAM83F
GRCh38	ENSG00000164512	Gene	protein_coding	ANKRD55
GRCh38	ENSG00000172273	Gene	protein_coding	HINFP
GRCh38	ENSG00000172270	Gene	protein_coding	BSG
GRCh38	ENSG00000118898	Gene	protein_coding	PPL
GRCh38	ENSG00000118894	Gene	protein_coding	EEF2KMT
GRCh38	ENSG00000186376	Gene	protein_coding	ZNF75D
GRCh38	ENSG00000205707	Gene	protein_coding	ETFRF1
GRCh38	ENSG00000115446	Gene	protein_coding	UNC50
GRCh38	ENSG00000173077	Gene	protein_coding	2019-12-01
GRCh38	ENSG00000113845	Gene	protein_coding	TIMMDC1
GRCh38	ENSG00000108255	Gene	protein_coding	CRYBA1
GRCh38	ENSG00000108256	Gene	protein_coding	NUFIP2
GRCh38	ENSG00000104731	Gene	protein_coding	KLHDC4
GRCh38	ENSG00000104738	Gene	protein_coding	MCM4
GRCh38	ENSG00000196455	Gene	protein_coding	PIK3R4
GRCh38	ENSG00000196456	Gene	protein_coding	ZNF775
GRCh38	ENSG00000125207	Gene	protein_coding	PIWIL1
GRCh38	ENSG00000196453	Gene	protein_coding	ZNF777
GRCh38	ENSG00000196459	Gene	protein_coding	TRAPPC2
GRCh38	ENSG00000197324	Gene	protein_coding	LRP10
GRCh38	ENSG00000104880	Gene	protein_coding	ARHGEF18
GRCh38	ENSG00000104883	Gene	protein_coding	PEX11G
GRCh38	ENSG00000124155	Gene	protein_coding	PIGT
GRCh38	ENSG00000197321	Gene	protein_coding	SVIL
GRCh38	ENSG00000124157	Gene	protein_coding	SEMG2
GRCh38	ENSG00000104886	Gene	protein_coding	PLEKHJ1
GRCh38	ENSG00000124159	Gene	protein_coding	MATN4
GRCh38	ENSG00000104888	Gene	protein_coding	SLC17A7
GRCh38	ENSG00000197329	Gene	protein_coding	PELI1
GRCh38	ENSG00000169836	Gene	protein_coding	TACR3
GRCh38	ENSG00000019144	Gene	protein_coding	PHLDB1
GRCh38	ENSG00000076513	Gene	protein_coding	ANKRD13A
GRCh38	ENSG00000185055	Gene	protein_coding	EFCAB10
GRCh38	ENSG00000185056	Gene	protein_coding	C5orf47
GRCh38	ENSG00000107282	Gene	protein_coding	APBA1
GRCh38	ENSG00000185053	Gene	protein_coding	SGCZ
GRCh38	ENSG00000185052	Gene	protein_coding	SLC24A3
GRCh38	ENSG00000218823	Gene	protein_coding	PAPOLB
GRCh38	ENSG00000152284	Gene	protein_coding	TCF7L1
GRCh38	ENSG00000138081	Gene	protein_coding	FBXO11
GRCh38	ENSG00000106771	Gene	protein_coding	TMEM245
GRCh38	ENSG00000106772	Gene	protein_coding	PRUNE2
GRCh38	ENSG00000103056	Gene	protein_coding	SMPD3
GRCh38	ENSG00000151532	Gene	protein_coding	VTI1A
GRCh38	ENSG00000103051	Gene	protein_coding	COG4
GRCh38	ENSG00000275342	Gene	protein_coding	PRAG1
GRCh38	ENSG00000152133	Gene	protein_coding	GPATCH11
GRCh38	ENSG00000152137	Gene	protein_coding	HSPB8
GRCh38	ENSG00000102908	Gene	protein_coding	NFAT5
GRCh38	ENSG00000106483	Gene	protein_coding	SFRP4
GRCh38	ENSG00000102900	Gene	protein_coding	NUP93
GRCh38	ENSG00000102901	Gene	protein_coding	CENPT
GRCh38	ENSG00000102904	Gene	protein_coding	TSNAXIP1
GRCh38	ENSG00000106484	Gene	protein_coding	MEST
GRCh38	ENSG00000018236	Gene	protein_coding	CNTN1
GRCh38	ENSG00000178802	Gene	protein_coding	MPI
GRCh38	ENSG00000143079	Gene	protein_coding	CTTNBP2NL
GRCh38	ENSG00000251369	Gene	protein_coding	ZNF550
GRCh38	ENSG00000092020	Gene	protein_coding	PPP2R3C
GRCh38	ENSG00000185942	Gene	protein_coding	NKAIN3
GRCh38	ENSG00000185940	Gene	protein_coding	KRTAP5-5
GRCh38	ENSG00000185947	Gene	protein_coding	ZNF267
GRCh38	ENSG00000185946	Gene	protein_coding	RNPC3
GRCh38	ENSG00000204628	Gene	protein_coding	RACK1
GRCh38	ENSG00000204624	Gene	protein_coding	DISP3
GRCh38	ENSG00000114450	Gene	protein_coding	GNB4
GRCh38	ENSG00000114455	Gene	protein_coding	HHLA2
GRCh38	ENSG00000204193	Gene	protein_coding	TXNDC8
GRCh38	ENSG00000142303	Gene	protein_coding	ADAMTS10
GRCh38	ENSG00000011083	Gene	protein_coding	SLC6A7
GRCh38	ENSG00000163519	Gene	protein_coding	TRAT1
GRCh38	ENSG00000183475	Gene	protein_coding	ASB7
GRCh38	ENSG00000163515	Gene	protein_coding	RETNLB
GRCh38	ENSG00000163516	Gene	protein_coding	ANKZF1
GRCh38	ENSG00000163517	Gene	protein_coding	HDAC11
GRCh38	ENSG00000163510	Gene	protein_coding	CWC22
GRCh38	ENSG00000163512	Gene	protein_coding	AZI2
GRCh38	ENSG00000163513	Gene	protein_coding	TGFBR2
GRCh38	ENSG00000187546	Gene	protein_coding	AGMO
GRCh38	ENSG00000106070	Gene	protein_coding	GRB10
GRCh38	ENSG00000143199	Gene	protein_coding	ADCY10
GRCh38	ENSG00000156234	Gene	protein_coding	CXCL13
GRCh38	ENSG00000125945	Gene	protein_coding	ZNF436
GRCh38	ENSG00000125944	Gene	protein_coding	HNRNPR
GRCh38	ENSG00000090316	Gene	protein_coding	MAEA
GRCh38	ENSG00000106078	Gene	protein_coding	COBL
GRCh38	ENSG00000008394	Gene	protein_coding	MGST1
GRCh38	ENSG00000130414	Gene	protein_coding	NDUFA10
GRCh38	ENSG00000130413	Gene	protein_coding	STK33
GRCh38	ENSG00000050628	Gene	protein_coding	PTGER3
GRCh38	ENSG00000164898	Gene	protein_coding	FMC1
GRCh38	ENSG00000164896	Gene	protein_coding	FASTK
GRCh38	ENSG00000044446	Gene	protein_coding	PHKA2
GRCh38	ENSG00000155621	Gene	protein_coding	C9orf85
GRCh38	ENSG00000182704	Gene	protein_coding	TSKU
GRCh38	ENSG00000142920	Gene	protein_coding	AZIN2
GRCh38	ENSG00000155629	Gene	protein_coding	PIK3AP1
GRCh38	ENSG00000186638	Gene	protein_coding	KIF24
GRCh38	ENSG00000011332	Gene	protein_coding	DPF1
GRCh38	ENSG00000186635	Gene	protein_coding	ARAP1
GRCh38	ENSG00000150961	Gene	protein_coding	SEC24D
GRCh38	ENSG00000170615	Gene	protein_coding	SLC26A5
GRCh38	ENSG00000196159	Gene	protein_coding	FAT4
GRCh38	ENSG00000196154	Gene	protein_coding	S100A4
GRCh38	ENSG00000196150	Gene	protein_coding	ZNF250
GRCh38	ENSG00000196151	Gene	protein_coding	WDSUB1
GRCh38	ENSG00000170619	Gene	protein_coding	COMMD5
GRCh38	ENSG00000128346	Gene	protein_coding	C22orf23
GRCh38	ENSG00000120594	Gene	protein_coding	PLXDC2
GRCh38	ENSG00000104881	Gene	protein_coding	PPP1R13L
GRCh38	ENSG00000175395	Gene	protein_coding	ZNF25
GRCh38	ENSG00000175390	Gene	protein_coding	EIF3F
GRCh38	ENSG00000198088	Gene	protein_coding	NUP62CL
GRCh38	ENSG00000198089	Gene	protein_coding	SFI1
GRCh38	ENSG00000149634	Gene	protein_coding	SPATA25
GRCh38	ENSG00000134882	Gene	protein_coding	UBAC2
GRCh38	ENSG00000198087	Gene	protein_coding	CD2AP
GRCh38	ENSG00000198081	Gene	protein_coding	ZBTB14
GRCh38	ENSG00000134884	Gene	protein_coding	ARGLU1
GRCh38	ENSG00000067113	Gene	protein_coding	PLPP1
GRCh38	ENSG00000198336	Gene	protein_coding	MYL4
GRCh38	ENSG00000198331	Gene	protein_coding	HYLS1
GRCh38	ENSG00000276547	Gene	protein_coding	PCDHGB5
GRCh38	ENSG00000160796	Gene	protein_coding	NBEAL2
GRCh38	ENSG00000160791	Gene	protein_coding	CCR5
GRCh38	ENSG00000160799	Gene	protein_coding	CCDC12
GRCh38	ENSG00000167220	Gene	protein_coding	HDHD2
GRCh38	ENSG00000168040	Gene	protein_coding	FADD
GRCh38	ENSG00000176155	Gene	protein_coding	CCDC57
GRCh38	ENSG00000176153	Gene	protein_coding	GPX2
GRCh38	ENSG00000146166	Gene	protein_coding	LGSN
GRCh38	ENSG00000036473	Gene	protein_coding	OTC
GRCh38	ENSG00000148303	Gene	protein_coding	RPL7A
GRCh38	ENSG00000148300	Gene	protein_coding	REXO4
GRCh38	ENSG00000188488	Gene	protein_coding	SERPINA5
GRCh38	ENSG00000275163	Gene	protein_coding	AC117457.1
GRCh38	ENSG00000148308	Gene	protein_coding	GTF3C5
GRCh38	ENSG00000095066	Gene	protein_coding	HOOK2
GRCh38	ENSG00000135823	Gene	protein_coding	STX6
GRCh38	ENSG00000135821	Gene	protein_coding	GLUL
GRCh38	ENSG00000135824	Gene	protein_coding	RGS8
GRCh38	ENSG00000135829	Gene	protein_coding	DHX9
GRCh38	ENSG00000135828	Gene	protein_coding	RNASEL
GRCh38	ENSG00000083520	Gene	protein_coding	DIS3
GRCh38	ENSG00000249240	Gene	protein_coding	AC069368.1
GRCh38	ENSG00000249242	Gene	protein_coding	TMEM150C
GRCh38	ENSG00000166228	Gene	protein_coding	PCBD1
GRCh38	ENSG00000173253	Gene	protein_coding	DMRT2
GRCh38	ENSG00000173250	Gene	protein_coding	GPR151
GRCh38	ENSG00000173258	Gene	protein_coding	ZNF483
GRCh38	ENSG00000116161	Gene	protein_coding	CACYBP
GRCh38	ENSG00000021776	Gene	protein_coding	AQR
GRCh38	ENSG00000130997	Gene	protein_coding	POLN
GRCh38	ENSG00000232434	Gene	protein_coding	AJM1
GRCh38	ENSG00000174705	Gene	protein_coding	SH3PXD2B
GRCh38	ENSG00000117691	Gene	protein_coding	NENF
GRCh38	ENSG00000113532	Gene	protein_coding	ST8SIA4
GRCh38	ENSG00000145536	Gene	protein_coding	ADAMTS16
GRCh38	ENSG00000170935	Gene	protein_coding	NCBP2L
GRCh38	ENSG00000076067	Gene	protein_coding	RBMS2
GRCh38	ENSG00000086548	Gene	protein_coding	CEACAM6
GRCh38	ENSG00000163904	Gene	protein_coding	SENP2
GRCh38	ENSG00000039600	Gene	protein_coding	SOX30
GRCh38	ENSG00000273259	Gene	protein_coding	AL049839.2
GRCh38	ENSG00000156427	Gene	protein_coding	FGF18
GRCh38	ENSG00000012779	Gene	protein_coding	ALOX5
GRCh38	ENSG00000160294	Gene	protein_coding	MCM3AP
GRCh38	ENSG00000143278	Gene	protein_coding	F13B
GRCh38	ENSG00000156395	Gene	protein_coding	SORCS3
GRCh38	ENSG00000156398	Gene	protein_coding	SFXN2
GRCh38	ENSG00000068394	Gene	protein_coding	GPKOW
GRCh38	ENSG00000176834	Gene	protein_coding	VSIG10
GRCh38	ENSG00000181626	Gene	protein_coding	ANKRD62
GRCh38	ENSG00000110375	Gene	protein_coding	UPK2
GRCh38	ENSG00000134697	Gene	protein_coding	GNL2
GRCh38	ENSG00000269964	Gene	protein_coding	MEI4
GRCh38	ENSG00000134690	Gene	protein_coding	CDCA8
GRCh38	ENSG00000168743	Gene	protein_coding	NPNT
GRCh38	ENSG00000134698	Gene	protein_coding	AGO4
GRCh38	ENSG00000108861	Gene	protein_coding	DUSP3
GRCh38	ENSG00000215203	Gene	protein_coding	GRXCR1
GRCh38	ENSG00000143891	Gene	protein_coding	GALM
GRCh38	ENSG00000071246	Gene	protein_coding	VASH1
GRCh38	ENSG00000071242	Gene	protein_coding	RPS6KA2
GRCh38	ENSG00000071243	Gene	protein_coding	ING3
GRCh38	ENSG00000105926	Gene	protein_coding	MPP6
GRCh38	ENSG00000105929	Gene	protein_coding	ATP6V0A4
GRCh38	ENSG00000105928	Gene	protein_coding	GSDME
GRCh38	ENSG00000132669	Gene	protein_coding	RIN2
GRCh38	ENSG00000115194	Gene	protein_coding	SLC30A3
GRCh38	ENSG00000119596	Gene	protein_coding	YLPM1
GRCh38	ENSG00000131669	Gene	protein_coding	NINJ1
GRCh38	ENSG00000139679	Gene	protein_coding	LPAR6
GRCh38	ENSG00000148841	Gene	protein_coding	ITPRIP
GRCh38	ENSG00000148840	Gene	protein_coding	PPRC1
GRCh38	ENSG00000148843	Gene	protein_coding	PDCD11
GRCh38	ENSG00000148842	Gene	protein_coding	CNNM2
GRCh38	ENSG00000148848	Gene	protein_coding	ADAM12
GRCh38	ENSG00000162624	Gene	protein_coding	LHX8
GRCh38	ENSG00000162627	Gene	protein_coding	SNX7
GRCh38	ENSG00000162621	Gene	protein_coding	LRRC53
GRCh38	ENSG00000162620	Gene	protein_coding	LRRIQ3
GRCh38	ENSG00000162623	Gene	protein_coding	TYW3
GRCh38	ENSG00000188706	Gene	protein_coding	ZDHHC9
GRCh38	ENSG00000188707	Gene	protein_coding	ZBED6CL
GRCh38	ENSG00000185634	Gene	protein_coding	SHC4
GRCh38	ENSG00000165071	Gene	protein_coding	TMEM71
GRCh38	ENSG00000185630	Gene	protein_coding	PBX1
GRCh38	ENSG00000185633	Gene	protein_coding	NDUFA4L2
GRCh38	ENSG00000165072	Gene	protein_coding	MAMDC2
GRCh38	ENSG00000165078	Gene	protein_coding	CPA6
GRCh38	ENSG00000101353	Gene	protein_coding	MROH8
GRCh38	ENSG00000169903	Gene	protein_coding	TM4SF4
GRCh38	ENSG00000169902	Gene	protein_coding	TPST1
GRCh38	ENSG00000169905	Gene	protein_coding	TOR1AIP2
GRCh38	ENSG00000169906	Gene	protein_coding	S100G
GRCh38	ENSG00000089902	Gene	protein_coding	RCOR1
GRCh38	ENSG00000180287	Gene	protein_coding	PLD5
GRCh38	ENSG00000112619	Gene	protein_coding	PRPH2
GRCh38	ENSG00000152894	Gene	protein_coding	PTPRK
GRCh38	ENSG00000138780	Gene	protein_coding	GSTCD
GRCh38	ENSG00000138785	Gene	protein_coding	INTS12
GRCh38	ENSG00000154803	Gene	protein_coding	FLCN
GRCh38	ENSG00000196792	Gene	protein_coding	STRN3
GRCh38	ENSG00000164304	Gene	protein_coding	CAGE1
GRCh38	ENSG00000164305	Gene	protein_coding	CASP3
GRCh38	ENSG00000164306	Gene	protein_coding	PRIMPOL
GRCh38	ENSG00000164307	Gene	protein_coding	ERAP1
GRCh38	ENSG00000164300	Gene	protein_coding	SERINC5
GRCh38	ENSG00000164303	Gene	protein_coding	ENPP6
GRCh38	ENSG00000164308	Gene	protein_coding	ERAP2
GRCh38	ENSG00000164309	Gene	protein_coding	CMYA5
GRCh38	ENSG00000100401	Gene	protein_coding	RANGAP1
GRCh38	ENSG00000100403	Gene	protein_coding	ZC3H7B
GRCh38	ENSG00000104381	Gene	protein_coding	GDAP1
GRCh38	ENSG00000104388	Gene	protein_coding	RAB2A
GRCh38	ENSG00000125430	Gene	protein_coding	HS3ST3B1
GRCh38	ENSG00000203896	Gene	protein_coding	LIME1
GRCh38	ENSG00000182628	Gene	protein_coding	SKA2
GRCh38	ENSG00000182621	Gene	protein_coding	PLCB1
GRCh38	ENSG00000256349	Gene	protein_coding	AP002748.4
GRCh38	ENSG00000007402	Gene	protein_coding	CACNA2D2
GRCh38	ENSG00000254858	Gene	protein_coding	MPV17L2
GRCh38	ENSG00000104967	Gene	protein_coding	NOVA2
GRCh38	ENSG00000104964	Gene	protein_coding	AES
GRCh38	ENSG00000104960	Gene	protein_coding	PTOV1
GRCh38	ENSG00000054523	Gene	protein_coding	KIF1B
GRCh38	ENSG00000106524	Gene	protein_coding	ANKMY2
GRCh38	ENSG00000155868	Gene	protein_coding	MED7
GRCh38	ENSG00000106526	Gene	protein_coding	ACTR3C
GRCh38	ENSG00000008988	Gene	protein_coding	RPS20
GRCh38	ENSG00000180917	Gene	protein_coding	CMTR2
GRCh38	ENSG00000180914	Gene	protein_coding	OXTR
GRCh38	ENSG00000160551	Gene	protein_coding	TAOK1
GRCh38	ENSG00000280670	Gene	protein_coding	CCDC163
GRCh38	ENSG00000012983	Gene	protein_coding	MAP4K5
GRCh38	ENSG00000169174	Gene	protein_coding	PCSK9
GRCh38	ENSG00000095261	Gene	protein_coding	PSMD5
GRCh38	ENSG00000123297	Gene	protein_coding	TSFM
GRCh38	ENSG00000091947	Gene	protein_coding	TMEM101
GRCh38	ENSG00000047597	Gene	protein_coding	XK
GRCh38	ENSG00000128965	Gene	protein_coding	CHAC1
GRCh38	ENSG00000157168	Gene	protein_coding	NRG1
GRCh38	ENSG00000123124	Gene	protein_coding	WWP1
GRCh38	ENSG00000113140	Gene	protein_coding	SPARC
GRCh38	ENSG00000163239	Gene	protein_coding	TDRD10
GRCh38	ENSG00000168228	Gene	protein_coding	ZCCHC4
GRCh38	ENSG00000163235	Gene	protein_coding	TGFA
GRCh38	ENSG00000166049	Gene	protein_coding	PASD1
GRCh38	ENSG00000162545	Gene	protein_coding	CAMK2N1
GRCh38	ENSG00000166046	Gene	protein_coding	TCP11L2
GRCh38	ENSG00000162542	Gene	protein_coding	TMCO4
GRCh38	ENSG00000162543	Gene	protein_coding	UBXN10
GRCh38	ENSG00000204010	Gene	protein_coding	IFIT1B
GRCh38	ENSG00000146839	Gene	protein_coding	ZAN
GRCh38	ENSG00000163719	Gene	protein_coding	MTMR14
GRCh38	ENSG00000101182	Gene	protein_coding	PSMA7
GRCh38	ENSG00000145087	Gene	protein_coding	STXBP5L
GRCh38	ENSG00000254087	Gene	protein_coding	LYN
GRCh38	ENSG00000158113	Gene	protein_coding	LRRC43
GRCh38	ENSG00000137776	Gene	protein_coding	SLTM
GRCh38	ENSG00000137770	Gene	protein_coding	CTDSPL2
GRCh38	ENSG00000130204	Gene	protein_coding	AC011481.1
GRCh38	ENSG00000130202	Gene	protein_coding	NECTIN2
GRCh38	ENSG00000130203	Gene	protein_coding	APOE
GRCh38	ENSG00000011275	Gene	protein_coding	RNF216
GRCh38	ENSG00000157837	Gene	protein_coding	SPPL3
GRCh38	ENSG00000157833	Gene	protein_coding	GAREM2
GRCh38	ENSG00000168522	Gene	protein_coding	FNTA
GRCh38	ENSG00000165533	Gene	protein_coding	TTC8
GRCh38	ENSG00000161091	Gene	protein_coding	MFSD12
GRCh38	ENSG00000141979	Gene	protein_coding	AC008764.1
GRCh38	ENSG00000111364	Gene	protein_coding	DDX55
GRCh38	ENSG00000205057	Gene	protein_coding	CLLU1OS
GRCh38	ENSG00000150995	Gene	protein_coding	ITPR1
GRCh38	ENSG00000121380	Gene	protein_coding	BCL2L14
GRCh38	ENSG00000150990	Gene	protein_coding	DHX37
GRCh38	ENSG00000178381	Gene	protein_coding	ZFAND2A
GRCh38	ENSG00000042429	Gene	protein_coding	MED17
GRCh38	ENSG00000178385	Gene	protein_coding	PLEKHM3
GRCh38	ENSG00000178386	Gene	protein_coding	AC092072.1
GRCh38	ENSG00000171867	Gene	protein_coding	PRNP
GRCh38	ENSG00000171865	Gene	protein_coding	RNASEH1
GRCh38	ENSG00000171864	Gene	protein_coding	PRND
GRCh38	ENSG00000171863	Gene	protein_coding	RPS7
GRCh38	ENSG00000171862	Gene	protein_coding	PTEN
GRCh38	ENSG00000171861	Gene	protein_coding	MRM3
GRCh38	ENSG00000006638	Gene	protein_coding	TBXA2R
GRCh38	ENSG00000171045	Gene	protein_coding	TSNARE1
GRCh38	ENSG00000174989	Gene	protein_coding	FBXW8
GRCh38	ENSG00000134453	Gene	protein_coding	RBM17
GRCh38	ENSG00000134452	Gene	protein_coding	FBH1
GRCh38	ENSG00000124802	Gene	protein_coding	EEF1E1
GRCh38	ENSG00000161328	Gene	protein_coding	LRRC56
GRCh38	ENSG00000160058	Gene	protein_coding	BSDC1
GRCh38	ENSG00000160055	Gene	protein_coding	TMEM234
GRCh38	ENSG00000243317	Gene	protein_coding	STMP1
GRCh38	ENSG00000160050	Gene	protein_coding	CCDC28B
GRCh38	ENSG00000215041	Gene	protein_coding	NEURL4
GRCh38	ENSG00000042286	Gene	protein_coding	AIFM2
GRCh38	ENSG00000175581	Gene	protein_coding	MRPL48
GRCh38	ENSG00000175582	Gene	protein_coding	RAB6A
GRCh38	ENSG00000036530	Gene	protein_coding	CYP46A1
GRCh38	ENSG00000065989	Gene	protein_coding	AC011529.1
GRCh38	ENSG00000177981	Gene	protein_coding	ASB8
GRCh38	ENSG00000175634	Gene	protein_coding	RPS6KB2
GRCh38	ENSG00000135324	Gene	protein_coding	MRAP2
GRCh38	ENSG00000115128	Gene	protein_coding	SF3B6
GRCh38	ENSG00000147403	Gene	protein_coding	RPL10
GRCh38	ENSG00000147408	Gene	protein_coding	CSGALNACT1
GRCh38	ENSG00000131668	Gene	protein_coding	BARX1
GRCh38	ENSG00000248098	Gene	protein_coding	BCKDHA
GRCh38	ENSG00000177674	Gene	protein_coding	AGTRAP
GRCh38	ENSG00000177675	Gene	protein_coding	CD163L1
GRCh38	ENSG00000237765	Gene	protein_coding	FAM200B
GRCh38	ENSG00000177679	Gene	protein_coding	SRRM3
GRCh38	ENSG00000172009	Gene	protein_coding	THOP1
GRCh38	ENSG00000172000	Gene	protein_coding	ZNF556
GRCh38	ENSG00000106638	Gene	protein_coding	TBL2
GRCh38	ENSG00000172006	Gene	protein_coding	ZNF554
GRCh38	ENSG00000172007	Gene	protein_coding	RAB33B
GRCh38	ENSG00000198805	Gene	protein_coding	PNP
GRCh38	ENSG00000248329	Gene	protein_coding	APELA
GRCh38	ENSG00000069869	Gene	protein_coding	NEDD4
GRCh38	ENSG00000250298	Gene	protein_coding	GIMD1
GRCh38	ENSG00000259900	Gene	protein_coding	AC026464.1
GRCh38	ENSG00000071991	Gene	protein_coding	CDH19
GRCh38	ENSG00000071994	Gene	protein_coding	PDCD2
GRCh38	ENSG00000118997	Gene	protein_coding	DNAH7
GRCh38	ENSG00000166292	Gene	protein_coding	TMEM100
GRCh38	ENSG00000138018	Gene	protein_coding	SELENOI
GRCh38	ENSG00000166295	Gene	protein_coding	ANAPC16
GRCh38	ENSG00000188859	Gene	protein_coding	FAM78B
GRCh38	ENSG00000146469	Gene	protein_coding	VIP
GRCh38	ENSG00000136147	Gene	protein_coding	PHF11
GRCh38	ENSG00000136146	Gene	protein_coding	MED4
GRCh38	ENSG00000136141	Gene	protein_coding	LRCH1
GRCh38	ENSG00000146463	Gene	protein_coding	ZMYM4
GRCh38	ENSG00000196800	Gene	protein_coding	SPINK14
GRCh38	ENSG00000172915	Gene	protein_coding	NBEA
GRCh38	ENSG00000144191	Gene	protein_coding	CNGA3
GRCh38	ENSG00000165929	Gene	protein_coding	TC2N
GRCh38	ENSG00000236383	Gene	protein_coding	CCDC200
GRCh38	ENSG00000077279	Gene	protein_coding	DCX
GRCh38	ENSG00000085117	Gene	protein_coding	CD82
GRCh38	ENSG00000077274	Gene	protein_coding	CAPN6
GRCh38	ENSG00000110944	Gene	protein_coding	IL23A
GRCh38	ENSG00000174516	Gene	protein_coding	PELI3
GRCh38	ENSG00000203705	Gene	protein_coding	TATDN3
GRCh38	ENSG00000116731	Gene	protein_coding	PRDM2
GRCh38	ENSG00000112893	Gene	protein_coding	MAN2A1
GRCh38	ENSG00000274068	Gene	protein_coding	AL449266.1
GRCh38	ENSG00000088448	Gene	protein_coding	ANKRD10
GRCh38	ENSG00000269026	Gene	protein_coding	AC003006.1
GRCh38	ENSG00000072310	Gene	protein_coding	SREBF1
GRCh38	ENSG00000072315	Gene	protein_coding	TRPC5
GRCh38	ENSG00000272647	Gene	protein_coding	AC005020.2
GRCh38	ENSG00000151748	Gene	protein_coding	SAV1
GRCh38	ENSG00000151743	Gene	protein_coding	AMN1
GRCh38	ENSG00000151746	Gene	protein_coding	BICD1
GRCh38	ENSG00000140443	Gene	protein_coding	IGF1R
GRCh38	ENSG00000170876	Gene	protein_coding	TMEM43
GRCh38	ENSG00000170873	Gene	protein_coding	MTSS1
GRCh38	ENSG00000170871	Gene	protein_coding	KIAA0232
GRCh38	ENSG00000065600	Gene	protein_coding	TMEM206
GRCh38	ENSG00000013619	Gene	protein_coding	MAMLD1
GRCh38	ENSG00000117069	Gene	protein_coding	ST6GALNAC5
GRCh38	ENSG00000113761	Gene	protein_coding	ZNF346
GRCh38	ENSG00000113763	Gene	protein_coding	UNC5A
GRCh38	ENSG00000169379	Gene	protein_coding	ARL13B
GRCh38	ENSG00000140992	Gene	protein_coding	PDPK1
GRCh38	ENSG00000169375	Gene	protein_coding	SIN3A
GRCh38	ENSG00000169372	Gene	protein_coding	CRADD
GRCh38	ENSG00000182108	Gene	protein_coding	DEXI
GRCh38	ENSG00000169371	Gene	protein_coding	SNUPN
GRCh38	ENSG00000135655	Gene	protein_coding	USP15
GRCh38	ENSG00000110492	Gene	protein_coding	MDK
GRCh38	ENSG00000110497	Gene	protein_coding	AMBRA1
GRCh38	ENSG00000111728	Gene	protein_coding	ST8SIA1
GRCh38	ENSG00000111726	Gene	protein_coding	CMAS
GRCh38	ENSG00000111727	Gene	protein_coding	HCFC2
GRCh38	ENSG00000111725	Gene	protein_coding	PRKAB1
GRCh38	ENSG00000103489	Gene	protein_coding	XYLT1
GRCh38	ENSG00000162040	Gene	protein_coding	HS3ST6
GRCh38	ENSG00000103485	Gene	protein_coding	QPRT
GRCh38	ENSG00000107902	Gene	protein_coding	LHPP
GRCh38	ENSG00000106052	Gene	protein_coding	TAX1BP1
GRCh38	ENSG00000156219	Gene	protein_coding	ART3
GRCh38	ENSG00000156218	Gene	protein_coding	ADAMTSL3
GRCh38	ENSG00000105887	Gene	protein_coding	MTPN
GRCh38	ENSG00000092964	Gene	protein_coding	DPYSL2
GRCh38	ENSG00000092969	Gene	protein_coding	TGFB2
GRCh38	ENSG00000105889	Gene	protein_coding	STEAP1B
GRCh38	ENSG00000150907	Gene	protein_coding	FOXO1
GRCh38	ENSG00000118564	Gene	protein_coding	FBXL5
GRCh38	ENSG00000110237	Gene	protein_coding	ARHGEF17
GRCh38	ENSG00000184357	Gene	protein_coding	HIST1H1B
GRCh38	ENSG00000138867	Gene	protein_coding	GUCD1
GRCh38	ENSG00000163032	Gene	protein_coding	VSNL1
GRCh38	ENSG00000134152	Gene	protein_coding	KATNBL1
GRCh38	ENSG00000134153	Gene	protein_coding	EMC7
GRCh38	ENSG00000105771	Gene	protein_coding	SMG9
GRCh38	ENSG00000131508	Gene	protein_coding	UBE2D2
GRCh38	ENSG00000014824	Gene	protein_coding	SLC30A9
GRCh38	ENSG00000105778	Gene	protein_coding	AVL9
GRCh38	ENSG00000162783	Gene	protein_coding	IER5
GRCh38	ENSG00000166200	Gene	protein_coding	COPS2
GRCh38	ENSG00000166206	Gene	protein_coding	GABRB3
GRCh38	ENSG00000131503	Gene	protein_coding	ANKHD1
GRCh38	ENSG00000152463	Gene	protein_coding	OLAH
GRCh38	ENSG00000152464	Gene	protein_coding	RPP38
GRCh38	ENSG00000152465	Gene	protein_coding	NMT2
GRCh38	ENSG00000152467	Gene	protein_coding	ZSCAN1
GRCh38	ENSG00000181458	Gene	protein_coding	TMEM45A
GRCh38	ENSG00000181450	Gene	protein_coding	ZNF678
GRCh38	ENSG00000021852	Gene	protein_coding	C8B
GRCh38	ENSG00000163785	Gene	protein_coding	RYK
GRCh38	ENSG00000163781	Gene	protein_coding	TOPBP1
GRCh38	ENSG00000163788	Gene	protein_coding	SNRK
GRCh38	ENSG00000182195	Gene	protein_coding	LDOC1
GRCh38	ENSG00000182197	Gene	protein_coding	EXT1
GRCh38	ENSG00000182196	Gene	protein_coding	ARL6IP4
GRCh38	ENSG00000188130	Gene	protein_coding	MAPK12
GRCh38	ENSG00000182199	Gene	protein_coding	SHMT2
GRCh38	ENSG00000186867	Gene	protein_coding	QRFPR
GRCh38	ENSG00000186866	Gene	protein_coding	POFUT2
GRCh38	ENSG00000114805	Gene	protein_coding	PLCH1
GRCh38	ENSG00000091436	Gene	protein_coding	MAP3K20
GRCh38	ENSG00000186868	Gene	protein_coding	MAPT
GRCh38	ENSG00000015153	Gene	protein_coding	YAF2
GRCh38	ENSG00000139737	Gene	protein_coding	SLAIN1
GRCh38	ENSG00000214960	Gene	protein_coding	ISPD
GRCh38	ENSG00000139734	Gene	protein_coding	DIAPH3
GRCh38	ENSG00000051108	Gene	protein_coding	HERPUD1
GRCh38	ENSG00000005302	Gene	protein_coding	MSL3
GRCh38	ENSG00000074201	Gene	protein_coding	CLNS1A
GRCh38	ENSG00000101255	Gene	protein_coding	TRIB3
GRCh38	ENSG00000101251	Gene	protein_coding	SEL1L2
GRCh38	ENSG00000154102	Gene	protein_coding	C16orf74
GRCh38	ENSG00000153339	Gene	protein_coding	TRAPPC8
GRCh38	ENSG00000187118	Gene	protein_coding	CMC1
GRCh38	ENSG00000180329	Gene	protein_coding	CCDC43
GRCh38	ENSG00000127914	Gene	protein_coding	AKAP9
GRCh38	ENSG00000150625	Gene	protein_coding	GPM6A
GRCh38	ENSG00000196345	Gene	protein_coding	ZKSCAN7
GRCh38	ENSG00000196344	Gene	protein_coding	ADH7
GRCh38	ENSG00000010256	Gene	protein_coding	UQCRC1
GRCh38	ENSG00000213533	Gene	protein_coding	STIMATE
GRCh38	ENSG00000112406	Gene	protein_coding	HECA
GRCh38	ENSG00000283267	Gene	protein_coding	FAM237B
GRCh38	ENSG00000183742	Gene	protein_coding	MACC1
GRCh38	ENSG00000090470	Gene	protein_coding	PDCD7
GRCh38	ENSG00000155275	Gene	protein_coding	TRMT44
GRCh38	ENSG00000159556	Gene	protein_coding	ISL2
GRCh38	ENSG00000107593	Gene	protein_coding	PKD2L1
GRCh38	ENSG00000164172	Gene	protein_coding	MOCS2
GRCh38	ENSG00000164171	Gene	protein_coding	ITGA2
GRCh38	ENSG00000164176	Gene	protein_coding	EDIL3
GRCh38	ENSG00000164175	Gene	protein_coding	SLC45A2
GRCh38	ENSG00000198612	Gene	protein_coding	COPS8
GRCh38	ENSG00000168843	Gene	protein_coding	FSTL5
GRCh38	ENSG00000100612	Gene	protein_coding	DHRS7
GRCh38	ENSG00000197430	Gene	protein_coding	OPALIN
GRCh38	ENSG00000120149	Gene	protein_coding	MSX2
GRCh38	ENSG00000161526	Gene	protein_coding	SAP30BP
GRCh38	ENSG00000160691	Gene	protein_coding	SHC1
GRCh38	ENSG00000160695	Gene	protein_coding	VPS11
GRCh38	ENSG00000254959	Gene	protein_coding	INMT-MINDY4
GRCh38	ENSG00000242485	Gene	protein_coding	MRPL20
GRCh38	ENSG00000243667	Gene	protein_coding	WDR92
GRCh38	ENSG00000243660	Gene	protein_coding	ZNF487
GRCh38	ENSG00000204580	Gene	protein_coding	DDR1
GRCh38	ENSG00000204583	Gene	protein_coding	LRCOL1
GRCh38	ENSG00000178719	Gene	protein_coding	GRINA
GRCh38	ENSG00000007216	Gene	protein_coding	SLC13A2
GRCh38	ENSG00000177479	Gene	protein_coding	ARIH2
GRCh38	ENSG00000124535	Gene	protein_coding	WRNIP1
GRCh38	ENSG00000124532	Gene	protein_coding	MRS2
GRCh38	ENSG00000205981	Gene	protein_coding	DNAJC19
GRCh38	ENSG00000129480	Gene	protein_coding	DTD2
GRCh38	ENSG00000129484	Gene	protein_coding	PARP2
GRCh38	ENSG00000084207	Gene	protein_coding	GSTP1
GRCh38	ENSG00000179041	Gene	protein_coding	RRS1
GRCh38	ENSG00000179044	Gene	protein_coding	EXOC3L1
GRCh38	ENSG00000179046	Gene	protein_coding	TRIML2
GRCh38	ENSG00000205678	Gene	protein_coding	TECRL
GRCh38	ENSG00000028277	Gene	protein_coding	POU2F2
GRCh38	ENSG00000162994	Gene	protein_coding	CLHC1
GRCh38	ENSG00000162992	Gene	protein_coding	NEUROD1
GRCh38	ENSG00000162999	Gene	protein_coding	DUSP19
GRCh38	ENSG00000162998	Gene	protein_coding	FRZB
GRCh38	ENSG00000173480	Gene	protein_coding	ZNF417
GRCh38	ENSG00000158092	Gene	protein_coding	NCK1
GRCh38	ENSG00000005844	Gene	protein_coding	ITGAL
GRCh38	ENSG00000157315	Gene	protein_coding	TMED6
GRCh38	ENSG00000122176	Gene	protein_coding	FMOD
GRCh38	ENSG00000185453	Gene	protein_coding	ZSWIM9
GRCh38	ENSG00000121481	Gene	protein_coding	RNF2
GRCh38	ENSG00000121486	Gene	protein_coding	TRMT1L
GRCh38	ENSG00000126709	Gene	protein_coding	IFI6
GRCh38	ENSG00000144868	Gene	protein_coding	TMEM108
GRCh38	ENSG00000126705	Gene	protein_coding	AHDC1
GRCh38	ENSG00000129810	Gene	protein_coding	SGO1
GRCh38	ENSG00000106333	Gene	protein_coding	PCOLCE
GRCh38	ENSG00000204209	Gene	protein_coding	DAXX
GRCh38	ENSG00000081320	Gene	protein_coding	STK17B
GRCh38	ENSG00000167807	Gene	protein_coding	AC011511.1
GRCh38	ENSG00000173889	Gene	protein_coding	PHC3
GRCh38	ENSG00000158321	Gene	protein_coding	AUTS2
GRCh38	ENSG00000033800	Gene	protein_coding	PIAS1
GRCh38	ENSG00000017797	Gene	protein_coding	RALBP1
GRCh38	ENSG00000159055	Gene	protein_coding	MIS18A
GRCh38	ENSG00000171766	Gene	protein_coding	GATM
GRCh38	ENSG00000175221	Gene	protein_coding	MED16
GRCh38	ENSG00000145908	Gene	protein_coding	ZNF300
GRCh38	ENSG00000145901	Gene	protein_coding	TNIP1
GRCh38	ENSG00000145907	Gene	protein_coding	G3BP1
GRCh38	ENSG00000129103	Gene	protein_coding	SUMF2
GRCh38	ENSG00000197483	Gene	protein_coding	ZNF628
GRCh38	ENSG00000087245	Gene	protein_coding	MMP2
GRCh38	ENSG00000082146	Gene	protein_coding	STRADB
GRCh38	ENSG00000083896	Gene	protein_coding	YTHDC1
GRCh38	ENSG00000128276	Gene	protein_coding	RFPL3
GRCh38	ENSG00000128271	Gene	protein_coding	ADORA2A
GRCh38	ENSG00000128272	Gene	protein_coding	ATF4
GRCh38	ENSG00000122728	Gene	protein_coding	TAF1L
GRCh38	ENSG00000122729	Gene	protein_coding	ACO1
GRCh38	ENSG00000176463	Gene	protein_coding	SLCO3A1
GRCh38	ENSG00000132434	Gene	protein_coding	LANCL2
GRCh38	ENSG00000132437	Gene	protein_coding	DDC
GRCh38	ENSG00000132436	Gene	protein_coding	FIGNL1
GRCh38	ENSG00000132432	Gene	protein_coding	SEC61G
GRCh38	ENSG00000078699	Gene	protein_coding	CBFA2T2
GRCh38	ENSG00000069275	Gene	protein_coding	NUCKS1
GRCh38	ENSG00000143995	Gene	protein_coding	MEIS1
GRCh38	ENSG00000065559	Gene	protein_coding	MAP2K4
GRCh38	ENSG00000188334	Gene	protein_coding	BSPH1
GRCh38	ENSG00000147677	Gene	protein_coding	EIF3H
GRCh38	ENSG00000147676	Gene	protein_coding	MAL2
GRCh38	ENSG00000147679	Gene	protein_coding	UTP23
GRCh38	ENSG00000188338	Gene	protein_coding	SLC38A3
GRCh38	ENSG00000105576	Gene	protein_coding	TNPO2
GRCh38	ENSG00000170906	Gene	protein_coding	NDUFA3
GRCh38	ENSG00000118816	Gene	protein_coding	CCNI
GRCh38	ENSG00000196683	Gene	protein_coding	TOMM7
GRCh38	ENSG00000132294	Gene	protein_coding	EFR3A
GRCh38	ENSG00000132297	Gene	protein_coding	HHLA1
GRCh38	ENSG00000145293	Gene	protein_coding	ENOPH1
GRCh38	ENSG00000119147	Gene	protein_coding	C2orf40
GRCh38	ENSG00000133740	Gene	protein_coding	E2F5
GRCh38	ENSG00000133742	Gene	protein_coding	CA1
GRCh38	ENSG00000197150	Gene	protein_coding	ABCB8
GRCh38	ENSG00000115998	Gene	protein_coding	C2orf42
GRCh38	ENSG00000197157	Gene	protein_coding	SND1
GRCh38	ENSG00000115993	Gene	protein_coding	TRAK2
GRCh38	ENSG00000141639	Gene	protein_coding	MAPK4
GRCh38	ENSG00000249773	Gene	protein_coding	AC092647.5
GRCh38	ENSG00000236027	Gene	protein_coding	PATE3
GRCh38	ENSG00000173145	Gene	protein_coding	NOC3L
GRCh38	ENSG00000173141	Gene	protein_coding	MRPL57
GRCh38	ENSG00000063046	Gene	protein_coding	EIF4B
GRCh38	ENSG00000267952	Gene	protein_coding	AC008878.1
GRCh38	ENSG00000112175	Gene	protein_coding	BMP5
GRCh38	ENSG00000156110	Gene	protein_coding	ADK
GRCh38	ENSG00000021645	Gene	protein_coding	NRXN3
GRCh38	ENSG00000101981	Gene	protein_coding	F9
GRCh38	ENSG00000213638	Gene	protein_coding	ADAT3
GRCh38	ENSG00000101986	Gene	protein_coding	ABCD1
GRCh38	ENSG00000144659	Gene	protein_coding	SLC25A38
GRCh38	ENSG00000100056	Gene	protein_coding	ESS2
GRCh38	ENSG00000144655	Gene	protein_coding	CSRNP1
GRCh38	ENSG00000100055	Gene	protein_coding	CYTH4
GRCh38	ENSG00000152208	Gene	protein_coding	GRID2
GRCh38	ENSG00000152207	Gene	protein_coding	CYSLTR2
GRCh38	ENSG00000213186	Gene	protein_coding	TRIM59
GRCh38	ENSG00000181234	Gene	protein_coding	TMEM132C
GRCh38	ENSG00000160193	Gene	protein_coding	WDR4
GRCh38	ENSG00000088766	Gene	protein_coding	CRLS1
GRCh38	ENSG00000160908	Gene	protein_coding	ZNF394
GRCh38	ENSG00000143569	Gene	protein_coding	UBAP2L
GRCh38	ENSG00000102984	Gene	protein_coding	ZNF821
GRCh38	ENSG00000141367	Gene	protein_coding	CLTC
GRCh38	ENSG00000023734	Gene	protein_coding	STRAP
GRCh38	ENSG00000139155	Gene	protein_coding	SLCO1C1
GRCh38	ENSG00000139154	Gene	protein_coding	AEBP2
GRCh38	ENSG00000156453	Gene	protein_coding	PCDH1
GRCh38	ENSG00000139151	Gene	protein_coding	PLCZ1
GRCh38	ENSG00000117450	Gene	protein_coding	PRDX1
GRCh38	ENSG00000107201	Gene	protein_coding	DDX58
GRCh38	ENSG00000153551	Gene	protein_coding	CMTM7
GRCh38	ENSG00000153558	Gene	protein_coding	FBXL2
GRCh38	ENSG00000123427	Gene	protein_coding	EEF1AKMT3
GRCh38	ENSG00000156006	Gene	protein_coding	NAT2
GRCh38	ENSG00000215912	Gene	protein_coding	TTC34
GRCh38	ENSG00000102362	Gene	protein_coding	SYTL4
GRCh38	ENSG00000215915	Gene	protein_coding	ATAD3C
GRCh38	ENSG00000143387	Gene	protein_coding	CTSK
GRCh38	ENSG00000143384	Gene	protein_coding	MCL1
GRCh38	ENSG00000143382	Gene	protein_coding	ADAMTSL4
GRCh38	ENSG00000024422	Gene	protein_coding	EHD2
GRCh38	ENSG00000111886	Gene	protein_coding	GABRR2
GRCh38	ENSG00000111885	Gene	protein_coding	MAN1A1
GRCh38	ENSG00000111880	Gene	protein_coding	RNGTT
GRCh38	ENSG00000169509	Gene	protein_coding	CRCT1
GRCh38	ENSG00000123395	Gene	protein_coding	ATG101
GRCh38	ENSG00000169504	Gene	protein_coding	CLIC4
GRCh38	ENSG00000169507	Gene	protein_coding	SLC38A11
GRCh38	ENSG00000168675	Gene	protein_coding	LDLRAD4
GRCh38	ENSG00000183161	Gene	protein_coding	FANCF
GRCh38	ENSG00000065057	Gene	protein_coding	NTHL1
GRCh38	ENSG00000189143	Gene	protein_coding	CLDN4
GRCh38	ENSG00000183166	Gene	protein_coding	CALN1
GRCh38	ENSG00000168672	Gene	protein_coding	FAM84B
GRCh38	ENSG00000118482	Gene	protein_coding	PHF3
GRCh38	ENSG00000114107	Gene	protein_coding	CEP70
GRCh38	ENSG00000187054	Gene	protein_coding	TMPRSS11A
GRCh38	ENSG00000163596	Gene	protein_coding	ICA1L
GRCh38	ENSG00000163590	Gene	protein_coding	PPM1L
GRCh38	ENSG00000025772	Gene	protein_coding	TOMM34
GRCh38	ENSG00000152784	Gene	protein_coding	PRDM8
GRCh38	ENSG00000152782	Gene	protein_coding	PANK1
GRCh38	ENSG00000149403	Gene	protein_coding	GRIK4
GRCh38	ENSG00000187098	Gene	protein_coding	MITF
GRCh38	ENSG00000187097	Gene	protein_coding	ENTPD5
GRCh38	ENSG00000187094	Gene	protein_coding	CCK
GRCh38	ENSG00000187091	Gene	protein_coding	PLCD1
GRCh38	ENSG00000008311	Gene	protein_coding	AASS
GRCh38	ENSG00000244509	Gene	protein_coding	APOBEC3C
GRCh38	ENSG00000166411	Gene	protein_coding	IDH3A
GRCh38	ENSG00000166415	Gene	protein_coding	WDR72
GRCh38	ENSG00000011009	Gene	protein_coding	LYPLA2
GRCh38	ENSG00000011007	Gene	protein_coding	ELOA
GRCh38	ENSG00000184672	Gene	protein_coding	RALYL
GRCh38	ENSG00000184675	Gene	protein_coding	AMER1
GRCh38	ENSG00000164815	Gene	protein_coding	ORC5
GRCh38	ENSG00000187323	Gene	protein_coding	DCC
GRCh38	ENSG00000164818	Gene	protein_coding	DNAAF5
GRCh38	ENSG00000162241	Gene	protein_coding	SLC25A45
GRCh38	ENSG00000162244	Gene	protein_coding	RPL29
GRCh38	ENSG00000091664	Gene	protein_coding	SLC17A6
GRCh38	ENSG00000151849	Gene	protein_coding	CENPJ
GRCh38	ENSG00000158528	Gene	protein_coding	PPP1R9A
GRCh38	ENSG00000115760	Gene	protein_coding	BIRC6
GRCh38	ENSG00000158526	Gene	protein_coding	TSR2
GRCh38	ENSG00000112238	Gene	protein_coding	PRDM13
GRCh38	ENSG00000159692	Gene	protein_coding	CTBP1
GRCh38	ENSG00000112234	Gene	protein_coding	FBXL4
GRCh38	ENSG00000112237	Gene	protein_coding	CCNC
GRCh38	ENSG00000165140	Gene	protein_coding	FBP1
GRCh38	ENSG00000185787	Gene	protein_coding	MORF4L1
GRCh38	ENSG00000154310	Gene	protein_coding	TNIK
GRCh38	ENSG00000101040	Gene	protein_coding	ZMYND8
GRCh38	ENSG00000055147	Gene	protein_coding	FAM114A2
GRCh38	ENSG00000154319	Gene	protein_coding	FAM167A
GRCh38	ENSG00000101049	Gene	protein_coding	SGK2
GRCh38	ENSG00000120265	Gene	protein_coding	PCMT1
GRCh38	ENSG00000175311	Gene	protein_coding	ANKS4B
GRCh38	ENSG00000120262	Gene	protein_coding	CCDC170
GRCh38	ENSG00000267545	Gene	protein_coding	AC005779.2
GRCh38	ENSG00000175318	Gene	protein_coding	GRAMD2A
GRCh38	ENSG00000126856	Gene	protein_coding	PRDM7
GRCh38	ENSG00000126858	Gene	protein_coding	RHOT1
GRCh38	ENSG00000185252	Gene	protein_coding	ZNF74
GRCh38	ENSG00000185250	Gene	protein_coding	PPIL6
GRCh38	ENSG00000090539	Gene	protein_coding	CHRD
GRCh38	ENSG00000090534	Gene	protein_coding	THPO
GRCh38	ENSG00000090530	Gene	protein_coding	P3H2
GRCh38	ENSG00000257103	Gene	protein_coding	LSM14A
GRCh38	ENSG00000197603	Gene	protein_coding	CPLANE1
GRCh38	ENSG00000197601	Gene	protein_coding	FAR1
GRCh38	ENSG00000183955	Gene	protein_coding	KMT5A
GRCh38	ENSG00000253731	Gene	protein_coding	PCDHGA6
GRCh38	ENSG00000198000	Gene	protein_coding	NOL8
GRCh38	ENSG00000198001	Gene	protein_coding	IRAK4
GRCh38	ENSG00000198003	Gene	protein_coding	CCDC151
GRCh38	ENSG00000171126	Gene	protein_coding	KCNG3
GRCh38	ENSG00000134809	Gene	protein_coding	TIMM10
GRCh38	ENSG00000171121	Gene	protein_coding	KCNMB3
GRCh38	ENSG00000123989	Gene	protein_coding	CHPF
GRCh38	ENSG00000123983	Gene	protein_coding	ACSL3
GRCh38	ENSG00000086589	Gene	protein_coding	RBM22
GRCh38	ENSG00000204463	Gene	protein_coding	BAG6
GRCh38	ENSG00000235711	Gene	protein_coding	ANKRD34C
GRCh38	ENSG00000181610	Gene	protein_coding	MRPS23
GRCh38	ENSG00000007392	Gene	protein_coding	LUC7L
GRCh38	ENSG00000204469	Gene	protein_coding	PRRC2A
GRCh38	ENSG00000143418	Gene	protein_coding	CERS2
GRCh38	ENSG00000280165	Gene	protein_coding	PCDH20
GRCh38	ENSG00000167733	Gene	protein_coding	HSD11B1L
GRCh38	ENSG00000178522	Gene	protein_coding	AMBN
GRCh38	ENSG00000172543	Gene	protein_coding	CTSW
GRCh38	ENSG00000163923	Gene	protein_coding	RPL39L
GRCh38	ENSG00000095574	Gene	protein_coding	IKZF5
GRCh38	ENSG00000182107	Gene	protein_coding	TMEM30B
GRCh38	ENSG00000177200	Gene	protein_coding	CHD9
GRCh38	ENSG00000141431	Gene	protein_coding	ASXL3
GRCh38	ENSG00000141434	Gene	protein_coding	MEP1B
GRCh38	ENSG00000066032	Gene	protein_coding	CTNNA2
GRCh38	ENSG00000136518	Gene	protein_coding	ACTL6A
GRCh38	ENSG00000136514	Gene	protein_coding	RTP4
GRCh38	ENSG00000188730	Gene	protein_coding	VWC2
GRCh38	ENSG00000141385	Gene	protein_coding	AFG3L2
GRCh38	ENSG00000084072	Gene	protein_coding	PPIE
GRCh38	ENSG00000084070	Gene	protein_coding	SMAP2
GRCh38	ENSG00000141380	Gene	protein_coding	SS18
GRCh38	ENSG00000095397	Gene	protein_coding	WHRN
GRCh38	ENSG00000165804	Gene	protein_coding	ZNF219
GRCh38	ENSG00000165805	Gene	protein_coding	C12orf50
GRCh38	ENSG00000165806	Gene	protein_coding	CASP7
GRCh38	ENSG00000165807	Gene	protein_coding	PPP1R36
GRCh38	ENSG00000165801	Gene	protein_coding	ARHGEF40
GRCh38	ENSG00000221869	Gene	protein_coding	CEBPD
GRCh38	ENSG00000127663	Gene	protein_coding	KDM4B
GRCh38	ENSG00000127666	Gene	protein_coding	TICAM1
GRCh38	ENSG00000128891	Gene	protein_coding	CCDC32
GRCh38	ENSG00000070961	Gene	protein_coding	ATP2B1
GRCh38	ENSG00000276043	Gene	protein_coding	UHRF1
GRCh38	ENSG00000137648	Gene	protein_coding	TMPRSS4
GRCh38	ENSG00000273703	Gene	protein_coding	HIST1H2BM
GRCh38	ENSG00000278535	Gene	protein_coding	DHRS11
GRCh38	ENSG00000273706	Gene	protein_coding	LHX1
GRCh38	ENSG00000133943	Gene	protein_coding	DGLUCY
GRCh38	ENSG00000137642	Gene	protein_coding	SORL1
GRCh38	ENSG00000198826	Gene	protein_coding	ARHGAP11A
GRCh38	ENSG00000198824	Gene	protein_coding	CHAMP1
GRCh38	ENSG00000198825	Gene	protein_coding	INPP5F
GRCh38	ENSG00000198822	Gene	protein_coding	GRM3
GRCh38	ENSG00000033100	Gene	protein_coding	CHPF2
GRCh38	ENSG00000198821	Gene	protein_coding	CD247
GRCh38	ENSG00000204262	Gene	protein_coding	COL5A2
GRCh38	ENSG00000198829	Gene	protein_coding	SUCNR1
GRCh38	ENSG00000215277	Gene	protein_coding	RNF212B
GRCh38	ENSG00000173436	Gene	protein_coding	MICOS10
GRCh38	ENSG00000157500	Gene	protein_coding	APPL1
GRCh38	ENSG00000121671	Gene	protein_coding	CRY2
GRCh38	ENSG00000275663	Gene	protein_coding	HIST1H4G
GRCh38	ENSG00000175879	Gene	protein_coding	HOXD8
GRCh38	ENSG00000268107	Gene	protein_coding	AC003005.1
GRCh38	ENSG00000175874	Gene	protein_coding	CREG2
GRCh38	ENSG00000117614	Gene	protein_coding	SYF2
GRCh38	ENSG00000117616	Gene	protein_coding	RSRP1
GRCh38	ENSG00000110048	Gene	protein_coding	OSBP
GRCh38	ENSG00000170315	Gene	protein_coding	UBB
GRCh38	ENSG00000170312	Gene	protein_coding	CDK1
GRCh38	ENSG00000170310	Gene	protein_coding	STX8
GRCh38	ENSG00000110042	Gene	protein_coding	DTX4
GRCh38	ENSG00000110046	Gene	protein_coding	ATG2A
GRCh38	ENSG00000110047	Gene	protein_coding	EHD1
GRCh38	ENSG00000269476	Gene	protein_coding	AC010326.2
GRCh38	ENSG00000134343	Gene	protein_coding	ANO3
GRCh38	ENSG00000265763	Gene	protein_coding	ZNF488
GRCh38	ENSG00000197444	Gene	protein_coding	OGDHL
GRCh38	ENSG00000129315	Gene	protein_coding	CCNT1
GRCh38	ENSG00000129317	Gene	protein_coding	PUS7L
GRCh38	ENSG00000144848	Gene	protein_coding	ATG3
GRCh38	ENSG00000143815	Gene	protein_coding	LBR
GRCh38	ENSG00000143811	Gene	protein_coding	PYCR2
GRCh38	ENSG00000144840	Gene	protein_coding	RABL3
GRCh38	ENSG00000130584	Gene	protein_coding	ZBTB46
GRCh38	ENSG00000144847	Gene	protein_coding	IGSF11
GRCh38	ENSG00000139549	Gene	protein_coding	DHH
GRCh38	ENSG00000075292	Gene	protein_coding	ZNF638
GRCh38	ENSG00000139546	Gene	protein_coding	TARBP2
GRCh38	ENSG00000075290	Gene	protein_coding	WNT8B
GRCh38	ENSG00000135437	Gene	protein_coding	RDH5
GRCh38	ENSG00000079739	Gene	protein_coding	PGM1
GRCh38	ENSG00000142149	Gene	protein_coding	HUNK
GRCh38	ENSG00000135439	Gene	protein_coding	AGAP2
GRCh38	ENSG00000180398	Gene	protein_coding	MCFD2
GRCh38	ENSG00000109158	Gene	protein_coding	GABRA4
GRCh38	ENSG00000188782	Gene	protein_coding	CATSPER4
GRCh38	ENSG00000188783	Gene	protein_coding	PRELP
GRCh38	ENSG00000188786	Gene	protein_coding	MTF1
GRCh38	ENSG00000188784	Gene	protein_coding	PLA2G2E
GRCh38	ENSG00000188785	Gene	protein_coding	ZNF548
GRCh38	ENSG00000118137	Gene	protein_coding	APOA1
GRCh38	ENSG00000273088	Gene	protein_coding	AL713999.1
GRCh38	ENSG00000131979	Gene	protein_coding	GCH1
GRCh38	ENSG00000152818	Gene	protein_coding	UTRN
GRCh38	ENSG00000078061	Gene	protein_coding	ARAF
GRCh38	ENSG00000149177	Gene	protein_coding	PTPRJ
GRCh38	ENSG00000149179	Gene	protein_coding	C11orf49
GRCh38	ENSG00000138709	Gene	protein_coding	LARP1B
GRCh38	ENSG00000142856	Gene	protein_coding	ITGB3BP
GRCh38	ENSG00000174332	Gene	protein_coding	GLIS1
GRCh38	ENSG00000186432	Gene	protein_coding	KPNA4
GRCh38	ENSG00000186431	Gene	protein_coding	FCAR
GRCh38	ENSG00000108684	Gene	protein_coding	ASIC2
GRCh38	ENSG00000186439	Gene	protein_coding	TRDN
GRCh38	ENSG00000215421	Gene	protein_coding	ZNF407
GRCh38	ENSG00000115568	Gene	protein_coding	ZNF142
GRCh38	ENSG00000115561	Gene	protein_coding	CHMP3
GRCh38	ENSG00000172426	Gene	protein_coding	RSPH9
GRCh38	ENSG00000172425	Gene	protein_coding	TTC36
GRCh38	ENSG00000112033	Gene	protein_coding	PPARD
GRCh38	ENSG00000112031	Gene	protein_coding	MTRF1L
GRCh38	ENSG00000172421	Gene	protein_coding	EFCAB3
GRCh38	ENSG00000112039	Gene	protein_coding	FANCE
GRCh38	ENSG00000112038	Gene	protein_coding	OPRM1
GRCh38	ENSG00000197063	Gene	protein_coding	MAFG
GRCh38	ENSG00000108352	Gene	protein_coding	RAPGEFL1
GRCh38	ENSG00000067992	Gene	protein_coding	PDK3
GRCh38	ENSG00000113924	Gene	protein_coding	HGD
GRCh38	ENSG00000221843	Gene	protein_coding	C2orf16
GRCh38	ENSG00000175745	Gene	protein_coding	NR2F1
GRCh38	ENSG00000116205	Gene	protein_coding	TCEANC2
GRCh38	ENSG00000104472	Gene	protein_coding	CHRAC1
GRCh38	ENSG00000116209	Gene	protein_coding	TMEM59
GRCh38	ENSG00000139644	Gene	protein_coding	TMBIM6
GRCh38	ENSG00000130052	Gene	protein_coding	STARD8
GRCh38	ENSG00000196712	Gene	protein_coding	NF1
GRCh38	ENSG00000196711	Gene	protein_coding	ALKAL1
GRCh38	ENSG00000162670	Gene	protein_coding	BRINP3
GRCh38	ENSG00000196715	Gene	protein_coding	VKORC1L1
GRCh38	ENSG00000197043	Gene	protein_coding	ANXA6
GRCh38	ENSG00000197045	Gene	protein_coding	GMFB
GRCh38	ENSG00000197044	Gene	protein_coding	ZNF441
GRCh38	ENSG00000197046	Gene	protein_coding	SIGLEC15
GRCh38	ENSG00000103978	Gene	protein_coding	TMEM87A
GRCh38	ENSG00000236279	Gene	protein_coding	CLEC2L
GRCh38	ENSG00000185668	Gene	protein_coding	POU3F1
GRCh38	ENSG00000173673	Gene	protein_coding	HES3
GRCh38	ENSG00000203812	Gene	protein_coding	HIST2H2AA3
GRCh38	ENSG00000203811	Gene	protein_coding	HIST2H3C
GRCh38	ENSG00000203814	Gene	protein_coding	HIST2H2BF
GRCh38	ENSG00000180992	Gene	protein_coding	MRPL14
GRCh38	ENSG00000067191	Gene	protein_coding	CACNB1
GRCh38	ENSG00000180999	Gene	protein_coding	C1orf105
GRCh38	ENSG00000180998	Gene	protein_coding	GPR137C
GRCh38	ENSG00000185313	Gene	protein_coding	SCN10A
GRCh38	ENSG00000113073	Gene	protein_coding	SLC4A9
GRCh38	ENSG00000140280	Gene	protein_coding	LYSMD2
GRCh38	ENSG00000140285	Gene	protein_coding	FGF7
GRCh38	ENSG00000140284	Gene	protein_coding	SLC27A2
GRCh38	ENSG00000072803	Gene	protein_coding	FBXW11
GRCh38	ENSG00000283536	Gene	protein_coding	AC021072.1
GRCh38	ENSG00000229453	Gene	protein_coding	SPINK8
GRCh38	ENSG00000213390	Gene	protein_coding	ARHGAP19
GRCh38	ENSG00000213398	Gene	protein_coding	LCAT
GRCh38	ENSG00000153246	Gene	protein_coding	PLA2R1
GRCh38	ENSG00000124749	Gene	protein_coding	COL21A1
GRCh38	ENSG00000143486	Gene	protein_coding	EIF2D
GRCh38	ENSG00000124743	Gene	protein_coding	KLHL31
GRCh38	ENSG00000282218	Gene	protein_coding	AL132671.2
GRCh38	ENSG00000123213	Gene	protein_coding	NLN
GRCh38	ENSG00000140829	Gene	protein_coding	DHX38
GRCh38	ENSG00000205138	Gene	protein_coding	SDHAF1
GRCh38	ENSG00000123219	Gene	protein_coding	CENPK
GRCh38	ENSG00000168781	Gene	protein_coding	PPIP5K1
GRCh38	ENSG00000251201	Gene	protein_coding	TMED7-TICAM2
GRCh38	ENSG00000205133	Gene	protein_coding	TRIQK
GRCh38	ENSG00000185860	Gene	protein_coding	CCDC190
GRCh38	ENSG00000185862	Gene	protein_coding	EVI2B
GRCh38	ENSG00000169718	Gene	protein_coding	DUS1L
GRCh38	ENSG00000169714	Gene	protein_coding	CNBP
GRCh38	ENSG00000169715	Gene	protein_coding	MT1E
GRCh38	ENSG00000184194	Gene	protein_coding	GPR173
GRCh38	ENSG00000262560	Gene	protein_coding	AC018512.1
GRCh38	ENSG00000161265	Gene	protein_coding	U2AF1L4
GRCh38	ENSG00000162909	Gene	protein_coding	CAPN2
GRCh38	ENSG00000114315	Gene	protein_coding	HES1
GRCh38	ENSG00000114316	Gene	protein_coding	USP4
GRCh38	ENSG00000183087	Gene	protein_coding	GAS6
GRCh38	ENSG00000138085	Gene	protein_coding	ATRAID
GRCh38	ENSG00000162891	Gene	protein_coding	IL20
GRCh38	ENSG00000162896	Gene	protein_coding	PIGR
GRCh38	ENSG00000162897	Gene	protein_coding	FCAMR
GRCh38	ENSG00000149231	Gene	protein_coding	CCDC82
GRCh38	ENSG00000184730	Gene	protein_coding	APOBR
GRCh38	ENSG00000167978	Gene	protein_coding	SRRM2
GRCh38	ENSG00000167972	Gene	protein_coding	ABCA3
GRCh38	ENSG00000163412	Gene	protein_coding	EIF4E3
GRCh38	ENSG00000167977	Gene	protein_coding	KCTD5
GRCh38	ENSG00000092853	Gene	protein_coding	CLSPN
GRCh38	ENSG00000092850	Gene	protein_coding	TEKT2
GRCh38	ENSG00000179941	Gene	protein_coding	BBS10
GRCh38	ENSG00000179943	Gene	protein_coding	FIZ1
GRCh38	ENSG00000080802	Gene	protein_coding	CNOT4
GRCh38	ENSG00000253117	Gene	protein_coding	OC90
GRCh38	ENSG00000115041	Gene	protein_coding	KCNIP3
GRCh38	ENSG00000125823	Gene	protein_coding	CSTL1
GRCh38	ENSG00000125820	Gene	protein_coding	NKX2-2
GRCh38	ENSG00000125821	Gene	protein_coding	DTD1
GRCh38	ENSG00000125826	Gene	protein_coding	RBCK1
GRCh38	ENSG00000125827	Gene	protein_coding	TMX4
GRCh38	ENSG00000205323	Gene	protein_coding	SARNP
GRCh38	ENSG00000225828	Gene	protein_coding	FAM229A
GRCh38	ENSG00000050748	Gene	protein_coding	MAPK9
GRCh38	ENSG00000152592	Gene	protein_coding	DMP1
GRCh38	ENSG00000008128	Gene	protein_coding	CDK11A
GRCh38	ENSG00000004897	Gene	protein_coding	CDC27
GRCh38	ENSG00000155744	Gene	protein_coding	FAM126B
GRCh38	ENSG00000159248	Gene	protein_coding	GJD2
GRCh38	ENSG00000126337	Gene	protein_coding	KRT36
GRCh38	ENSG00000170153	Gene	protein_coding	RNF150
GRCh38	ENSG00000178301	Gene	protein_coding	AQP11
GRCh38	ENSG00000242715	Gene	protein_coding	CCDC169
GRCh38	ENSG00000198901	Gene	protein_coding	PRC1
GRCh38	ENSG00000198900	Gene	protein_coding	TOP1
GRCh38	ENSG00000178307	Gene	protein_coding	TMEM11
GRCh38	ENSG00000198909	Gene	protein_coding	MAP3K3
GRCh38	ENSG00000198908	Gene	protein_coding	BHLHB9
GRCh38	ENSG00000120656	Gene	protein_coding	TAF12
GRCh38	ENSG00000161013	Gene	protein_coding	MGAT4B
GRCh38	ENSG00000120658	Gene	protein_coding	ENOX1
GRCh38	ENSG00000120659	Gene	protein_coding	TNFSF11
GRCh38	ENSG00000161016	Gene	protein_coding	RPL8
GRCh38	ENSG00000125170	Gene	protein_coding	DOK4
GRCh38	ENSG00000257315	Gene	protein_coding	ZBED6
GRCh38	ENSG00000124882	Gene	protein_coding	EREG
GRCh38	ENSG00000034713	Gene	protein_coding	GABARAPL2
GRCh38	ENSG00000171681	Gene	protein_coding	ATF7IP
GRCh38	ENSG00000171680	Gene	protein_coding	PLEKHG5
GRCh38	ENSG00000170486	Gene	protein_coding	KRT72
GRCh38	ENSG00000183856	Gene	protein_coding	IQGAP3
GRCh38	ENSG00000170484	Gene	protein_coding	KRT74
GRCh38	ENSG00000170485	Gene	protein_coding	NPAS2
GRCh38	ENSG00000183853	Gene	protein_coding	KIRREL1
GRCh38	ENSG00000183850	Gene	protein_coding	ZNF730
GRCh38	ENSG00000198270	Gene	protein_coding	TMEM116
GRCh38	ENSG00000198276	Gene	protein_coding	UCKL1
GRCh38	ENSG00000124228	Gene	protein_coding	DDX27
GRCh38	ENSG00000124226	Gene	protein_coding	RNF114
GRCh38	ENSG00000124225	Gene	protein_coding	PMEPA1
GRCh38	ENSG00000124222	Gene	protein_coding	STX16
GRCh38	ENSG00000179168	Gene	protein_coding	GGN
GRCh38	ENSG00000082512	Gene	protein_coding	TRAF5
GRCh38	ENSG00000082516	Gene	protein_coding	GEMIN5
GRCh38	ENSG00000161904	Gene	protein_coding	LEMD2
GRCh38	ENSG00000082515	Gene	protein_coding	MRPL22
GRCh38	ENSG00000214717	Gene	protein_coding	ZBED1
GRCh38	ENSG00000214711	Gene	protein_coding	CAPN14
GRCh38	ENSG00000167508	Gene	protein_coding	MVD
GRCh38	ENSG00000047365	Gene	protein_coding	ARAP2
GRCh38	ENSG00000031003	Gene	protein_coding	FAM13B
GRCh38	ENSG00000275004	Gene	protein_coding	ZNF280B
GRCh38	ENSG00000243978	Gene	protein_coding	RTL9
GRCh38	ENSG00000083642	Gene	protein_coding	PDS5B
GRCh38	ENSG00000146757	Gene	protein_coding	ZNF92
GRCh38	ENSG00000255302	Gene	protein_coding	EID1
GRCh38	ENSG00000144445	Gene	protein_coding	KANSL1L
GRCh38	ENSG00000136492	Gene	protein_coding	BRIP1
GRCh38	ENSG00000136490	Gene	protein_coding	LIMD2
GRCh38	ENSG00000080345	Gene	protein_coding	RIF1
GRCh38	ENSG00000132932	Gene	protein_coding	ATP8A2
GRCh38	ENSG00000129535	Gene	protein_coding	NRL
GRCh38	ENSG00000133048	Gene	protein_coding	CHI3L1
GRCh38	ENSG00000136720	Gene	protein_coding	HS6ST1
GRCh38	ENSG00000174669	Gene	protein_coding	SLC29A2
GRCh38	ENSG00000116044	Gene	protein_coding	NFE2L2
GRCh38	ENSG00000172995	Gene	protein_coding	ARPP21
GRCh38	ENSG00000172992	Gene	protein_coding	DCAKD
GRCh38	ENSG00000130762	Gene	protein_coding	ARHGEF16
GRCh38	ENSG00000130766	Gene	protein_coding	SESN2
GRCh38	ENSG00000130764	Gene	protein_coding	LRRC47
GRCh38	ENSG00000122515	Gene	protein_coding	ZMIZ2
GRCh38	ENSG00000130768	Gene	protein_coding	SMPDL3B
GRCh38	ENSG00000113272	Gene	protein_coding	THG1L
GRCh38	ENSG00000113273	Gene	protein_coding	ARSB
GRCh38	ENSG00000085733	Gene	protein_coding	CTTN
GRCh38	ENSG00000067248	Gene	protein_coding	DHX29
GRCh38	ENSG00000174599	Gene	protein_coding	TRAM1L1
GRCh38	ENSG00000145996	Gene	protein_coding	CDKAL1
GRCh38	ENSG00000068438	Gene	protein_coding	FTSJ1
GRCh38	ENSG00000060140	Gene	protein_coding	STYK1
GRCh38	ENSG00000100979	Gene	protein_coding	PLTP
GRCh38	ENSG00000103404	Gene	protein_coding	USP31
GRCh38	ENSG00000107984	Gene	protein_coding	DKK1
GRCh38	ENSG00000086289	Gene	protein_coding	EPDR1
GRCh38	ENSG00000137309	Gene	protein_coding	HMGA1
GRCh38	ENSG00000181104	Gene	protein_coding	F2R
GRCh38	ENSG00000168026	Gene	protein_coding	TTC21A
GRCh38	ENSG00000065243	Gene	protein_coding	PKN2
GRCh38	ENSG00000168028	Gene	protein_coding	RPSA
GRCh38	ENSG00000189376	Gene	protein_coding	C8orf76
GRCh38	ENSG00000189377	Gene	protein_coding	CXCL17
GRCh38	ENSG00000049449	Gene	protein_coding	RCN1
GRCh38	ENSG00000075624	Gene	protein_coding	ACTB
GRCh38	ENSG00000088930	Gene	protein_coding	XRN2
GRCh38	ENSG00000023041	Gene	protein_coding	ZDHHC6
GRCh38	ENSG00000185800	Gene	protein_coding	DMWD
GRCh38	ENSG00000012124	Gene	protein_coding	CD22
GRCh38	ENSG00000132589	Gene	protein_coding	FLOT2
GRCh38	ENSG00000197859	Gene	protein_coding	ADAMTSL2
GRCh38	ENSG00000102468	Gene	protein_coding	HTR2A
GRCh38	ENSG00000132581	Gene	protein_coding	SDF2
GRCh38	ENSG00000102466	Gene	protein_coding	FGF14
GRCh38	ENSG00000119650	Gene	protein_coding	IFT43
GRCh38	ENSG00000148926	Gene	protein_coding	ADM
GRCh38	ENSG00000148925	Gene	protein_coding	BTBD10
GRCh38	ENSG00000187624	Gene	protein_coding	C17orf97
GRCh38	ENSG00000187626	Gene	protein_coding	ZKSCAN4
GRCh38	ENSG00000162702	Gene	protein_coding	ZNF281
GRCh38	ENSG00000147162	Gene	protein_coding	OGT
GRCh38	ENSG00000188425	Gene	protein_coding	NANOS2
GRCh38	ENSG00000162706	Gene	protein_coding	CADM3
GRCh38	ENSG00000162704	Gene	protein_coding	ARPC5
GRCh38	ENSG00000135604	Gene	protein_coding	STX11
GRCh38	ENSG00000188428	Gene	protein_coding	BLOC1S5
GRCh38	ENSG00000165733	Gene	protein_coding	BMS1
GRCh38	ENSG00000165730	Gene	protein_coding	STOX1
GRCh38	ENSG00000165731	Gene	protein_coding	RET
GRCh38	ENSG00000115685	Gene	protein_coding	PPP1R7
GRCh38	ENSG00000115687	Gene	protein_coding	PASK
GRCh38	ENSG00000169862	Gene	protein_coding	CTNND2
GRCh38	ENSG00000132881	Gene	protein_coding	CPLANE2
GRCh38	ENSG00000119559	Gene	protein_coding	C19orf25
GRCh38	ENSG00000066926	Gene	protein_coding	FECH
GRCh38	ENSG00000066923	Gene	protein_coding	STAG3
GRCh38	ENSG00000118307	Gene	protein_coding	CASC1
GRCh38	ENSG00000118308	Gene	protein_coding	LRMP
GRCh38	ENSG00000227268	Gene	protein_coding	KLLN
GRCh38	ENSG00000258790	Gene	protein_coding	AL121594.1
GRCh38	ENSG00000186577	Gene	protein_coding	SMIM29
GRCh38	ENSG00000186575	Gene	protein_coding	NF2
GRCh38	ENSG00000115816	Gene	protein_coding	CEBPZ
GRCh38	ENSG00000153767	Gene	protein_coding	GTF2E1
GRCh38	ENSG00000164463	Gene	protein_coding	CREBRF
GRCh38	ENSG00000242550	Gene	protein_coding	SERPINB10
GRCh38	ENSG00000100568	Gene	protein_coding	VTI1B
GRCh38	ENSG00000164466	Gene	protein_coding	SFXN1
GRCh38	ENSG00000100567	Gene	protein_coding	PSMA3
GRCh38	ENSG00000100564	Gene	protein_coding	PIGH
GRCh38	ENSG00000100565	Gene	protein_coding	LRRC74A
GRCh38	ENSG00000112561	Gene	protein_coding	TFEB
GRCh38	ENSG00000181929	Gene	protein_coding	PRKAG1
GRCh38	ENSG00000196526	Gene	protein_coding	AFAP1
GRCh38	ENSG00000181924	Gene	protein_coding	COA4
GRCh38	ENSG00000100697	Gene	protein_coding	DICER1
GRCh38	ENSG00000182473	Gene	protein_coding	EXOC7
GRCh38	ENSG00000069329	Gene	protein_coding	VPS35
GRCh38	ENSG00000107518	Gene	protein_coding	ATRNL1
GRCh38	ENSG00000010438	Gene	protein_coding	PRSS3
GRCh38	ENSG00000125375	Gene	protein_coding	DMAC2L
GRCh38	ENSG00000053918	Gene	protein_coding	KCNQ1
GRCh38	ENSG00000150712	Gene	protein_coding	MTMR12
GRCh38	ENSG00000140320	Gene	protein_coding	BAHD1
GRCh38	ENSG00000160613	Gene	protein_coding	PCSK7
GRCh38	ENSG00000140323	Gene	protein_coding	DISP2
GRCh38	ENSG00000167346	Gene	protein_coding	MMP26
GRCh38	ENSG00000185127	Gene	protein_coding	C6orf120
GRCh38	ENSG00000169035	Gene	protein_coding	KLK7
GRCh38	ENSG00000102053	Gene	protein_coding	ZC3H12B
GRCh38	ENSG00000169031	Gene	protein_coding	COL4A3
GRCh38	ENSG00000169032	Gene	protein_coding	MAP2K1
GRCh38	ENSG00000092330	Gene	protein_coding	TINF2
GRCh38	ENSG00000106554	Gene	protein_coding	CHCHD3
GRCh38	ENSG00000163882	Gene	protein_coding	POLR2H
GRCh38	ENSG00000152620	Gene	protein_coding	NADK2
GRCh38	ENSG00000106397	Gene	protein_coding	PLOD3
GRCh38	ENSG00000110315	Gene	protein_coding	RNF141
GRCh38	ENSG00000106392	Gene	protein_coding	C1GALT1
GRCh38	ENSG00000156711	Gene	protein_coding	MAPK13
GRCh38	ENSG00000143674	Gene	protein_coding	MAP3K21
GRCh38	ENSG00000106399	Gene	protein_coding	RPA3
GRCh38	ENSG00000163885	Gene	protein_coding	CFAP100
GRCh38	ENSG00000009844	Gene	protein_coding	VTA1
GRCh38	ENSG00000178974	Gene	protein_coding	FBXO34
GRCh38	ENSG00000178971	Gene	protein_coding	CTC1
GRCh38	ENSG00000168348	Gene	protein_coding	INSM2
GRCh38	ENSG00000166128	Gene	protein_coding	RAB8B
GRCh38	ENSG00000244038	Gene	protein_coding	DDOST
GRCh38	ENSG00000166126	Gene	protein_coding	AMN
GRCh38	ENSG00000157399	Gene	protein_coding	ARSE
GRCh38	ENSG00000255872	Gene	protein_coding	AL138752.2
GRCh38	ENSG00000126787	Gene	protein_coding	DLGAP5
GRCh38	ENSG00000126785	Gene	protein_coding	RHOJ
GRCh38	ENSG00000090889	Gene	protein_coding	KIF4A
GRCh38	ENSG00000183273	Gene	protein_coding	CCDC60
GRCh38	ENSG00000137033	Gene	protein_coding	IL33
GRCh38	ENSG00000024048	Gene	protein_coding	UBR2
GRCh38	ENSG00000137038	Gene	protein_coding	DMAC1
GRCh38	ENSG00000130561	Gene	protein_coding	SAG
GRCh38	ENSG00000157978	Gene	protein_coding	LDLRAP1
GRCh38	ENSG00000173809	Gene	protein_coding	AC008736.1
GRCh38	ENSG00000173801	Gene	protein_coding	JUP
[truncated: 14,130 more rows]
